# Supplementary material for: Transcriptional regulation of endothelial cell behavior during sprouting angiogenesis
Source: Nat Commun. 2017 Sep 28;8:726. doi: 10.1038/s41467-017-00738-7 (PMC5620061; doi:10.1038/s41467-017-00738-7)
Supplement: Supplementary file 4 — Supplementary Dataset 1 [file 41467_2017_738_MOESM4_ESM.xlsx]

## Sheet: DEGs_Cluster_FPKM.csv
Supplementary Data 1. FPKM Table of Differentially expressed genes in Clusters
Gene_name	Ensembl_gene_ID	Cluster	P6.1	P6.2	P6.3	P10.1	P10.2	P10.3	P15.1	P15.2	P15.3	P21.1	P21.2	P21.3	P50.1	P50.2	P50.3
H19	ENSMUSG00000000031	1	9.85201	15.3038	8.97495	0.306658	1.02656	1.04377	0.0771765	0.671186	0.434199	0.241353	0.123814	0.267686	0.0911998	0	0.0867677
Scml2	ENSMUSG00000000037	1	1.02059	1.07626	1.00857	0.717939	0.587487	0.434425	0.271026	0.261894	0.19766	0.517962	0.193247	0.156675	0.498201	0.206015	0.406277
Scmh1	ENSMUSG00000000085	1	7.91803	8.49007	8.01867	6.06865	6.78226	6.5757	5.89608	5.70429	6.1947	9.47854	8.43337	10.3074	7.27522	6.69571	6.57558
Tbx2	ENSMUSG00000000093	1	26.6919	28.4621	22.7798	7.02116	8.37185	6.82795	5.75542	7.37631	5.34937	15.3148	11.5012	11.7324	12.3495	12.6066	11.2385
Wnt3	ENSMUSG00000000125	1	0.268927	1.02918	0.775137	0	0.105548	0.214635	0.0595132	0	0	0	0	0	0	0.067857	0.0669093
Brat1	ENSMUSG00000000148	1	6.99502	6.72875	7.52456	4.23792	5.17554	4.86161	5.77718	5.69419	5.94494	5.37374	5.18074	5.34349	5.88166	5.13459	5.82898
Btbd17	ENSMUSG00000000202	1	6.42413	10.3307	8.33641	0.741771	0.662169	0.776848	0.287202	0.749319	0.377023	0.359265	0.276454	0.199231	0.339388	0.196481	0
Lhx2	ENSMUSG00000000247	1	8.2383	9.36828	8.45146	1.40743	2.18021	2.10404	1.7502	2.06572	1.56297	6.25529	4.27861	4.19157	4.23493	2.61326	2.81101
Mnt	ENSMUSG00000000282	1	10.0564	10.3085	9.82762	5.14849	4.42057	4.459	5.4994	6.43428	6.75187	8.78468	9.07654	8.64531	7.0597	7.53351	6.67213
Cdh1	ENSMUSG00000000303	1	0.135639	0.276848	0.297872	0.119271	0.177452	0.108256	0.120067	0.0348066	0.112584	0.125162	0.0642078	0.138817	0.0472947	0.0912672	0.0899925
Cdh4	ENSMUSG00000000305	1	5.24246	5.40855	4.60038	4.03043	3.17066	3.38385	2.76407	2.95519	3.11491	4.40132	3.58005	4.17788	4.10537	3.72987	3.42119
Arvcf	ENSMUSG00000000325	1	10.6863	11.7597	10.4438	3.84923	4.44679	4.41857	3.98891	3.76642	3.63344	6.10358	4.79954	5.63302	6.09416	6.20499	6.37459
Mcts1	ENSMUSG00000000355	1	21.1939	17.3301	18.4293	17.4787	13.2264	18.0709	11.7691	10.0327	9.17815	12.9366	12.899	17.3793	11.9799	15.4121	14.4108
Tbrg4	ENSMUSG00000000384	1	11.0788	9.82162	10.6904	5.70735	6.32467	7.50247	3.76428	4.52288	4.92295	6.35066	6.99253	6.52817	8.31122	8.18873	10.4688
Raf1	ENSMUSG00000000441	1	24.4084	24.1798	25.4807	17.2045	17.4503	18.9619	17.1756	16.8888	17.0223	20.7834	19.2929	20.3068	23.4583	23.7497	22.9328
Wdr77	ENSMUSG00000000561	1	12.8864	12.4521	11.9708	7.74578	7.74528	8.67007	7.24646	7.21265	7.59573	8.7028	7.60296	8.36215	9.89812	10.0217	9.16927
Sox9	ENSMUSG00000000567	1	5.20138	6.53312	5.64263	4.08993	3.84732	2.79415	2.83338	2.84914	2.94737	1.6614	1.63356	2.61044	2.24958	1.96866	2.2398
Sez6	ENSMUSG00000000632	1	25.7656	25.0529	21.3659	6.1046	8.34279	8.88249	4.75158	9.25645	6.35643	15.4044	12.0951	12.8001	11.5668	11.594	10.4705
Loxl3	ENSMUSG00000000693	1	1.4293	1.05626	1.66412	0.82343	0.619002	0.590042	0.479907	0.455306	0.695449	0.88684	0.34996	0.453968	0.515553	0.497445	0.539548
Rpl13	ENSMUSG00000000740	1	18.9044	17.767	19.4059	15.8498	15.5293	15.7896	13.1537	11.1687	13.2827	13.0222	10.4888	10.9335	10.7611	10.9156	10.2381
Znf512b	ENSMUSG00000000823	1	20.7412	19.1836	17.2059	9.5597	9.94023	8.43449	7.49993	8.55641	6.93166	7.01951	7.50388	7.17932	8.70386	8.76596	8.91554
Bcl11a	ENSMUSG00000000861	1	1.28714	1.66598	1.5512	0.676322	0.431246	0.451002	0.166736	0.169175	0.221488	0.630064	0.869356	0.939774	0.55826	0.538653	0.812317
Dlg3	ENSMUSG00000000881	1	7.60833	7.94509	6.87762	4.2008	3.80555	3.55867	3.57104	4.5495	3.90655	6.12262	6.08078	6.35602	6.14478	5.64323	5.77572
Gnb1l	ENSMUSG00000000884	1	1.24162	1.72328	1.67691	0.524057	1.13056	1.18915	0.8353	0.994078	1.31914	0.75617	0.705299	0.5337	0.571466	0.751902	0.593121
Mmp11	ENSMUSG00000000901	1	1.2865	2.13348	2.05271	0.848435	0.631156	0.834256	1.92173	1.05229	1.13457	0.890341	1.25605	0.617176	1.17751	0.324616	0.800206
Ccl3	ENSMUSG00000000982	1	12.6891	6.61255	10.6721	8.07158	6.99347	3.87856	1.91188	1.45488	1.56863	0	1.53361	0.414458	1.12964	2.45242	1.34343
Ilf2	ENSMUSG00000001016	1	53.6666	60.7586	61.8048	46.3606	43.1133	45.0909	35.9074	36.3114	39.3245	29.7416	27.3889	32.182	35.5244	34.9114	38.5964
Chtop	ENSMUSG00000001017	1	38.9501	45.2044	42.3781	33.5496	32.9844	33.6734	30.9047	29.5473	28.2706	35.1805	38.5983	37.3603	38.7805	36.7297	36.2733
S100a6	ENSMUSG00000001025	1	12.368	10.2737	11.8434	3.54085	4.7413	2.06605	2.03686	2.43569	0.954955	1.59246	2.85926	1.7662	1.50435	2.90303	2.57624
Mapk7	ENSMUSG00000001034	1	8.98947	8.35749	9.41852	5.66981	5.39387	5.63453	6.29096	6.12328	6.05513	2.67092	3.74293	2.16756	2.80623	3.80024	4.0282
Vps9d1	ENSMUSG00000001062	1	12.3609	12.0823	9.84901	3.63484	3.93783	3.74759	3.48149	2.93509	3.2312	5.77711	4.84443	4.86717	6.9268	6.72401	6.55023
Zfp276	ENSMUSG00000001065	1	8.67609	9.3885	7.26814	3.74876	3.49325	3.73088	3.27725	2.93652	4.09733	6.88436	4.77971	5.91319	6.61105	6.49208	6.40141
Uxt	ENSMUSG00000001134	1	5.80417	5.53702	6.75415	5.76943	4.65507	6.24367	5.24951	3.98256	3.66557	3.84221	4.83803	6.39212	3.69562	4.58463	3.6416
Cnnm3	ENSMUSG00000001138	1	14.623	16.5939	13.5744	5.95472	7.03892	5.93934	6.12624	6.38769	5.80619	6.90118	7.609	8.22534	8.75735	7.924	6.7765
Pcnt	ENSMUSG00000001151	1	7.72535	8.41545	7.84527	5.89622	5.75746	6.49479	6.37742	6.16441	4.8452	7.02846	7.55018	6.7959	7.94481	7.16202	6.93242
Mxd1	ENSMUSG00000001156	1	8.51706	9.46151	8.32912	5.92898	5.84985	6.69139	6.51832	7.13726	5.96478	10.0081	9.13439	9.53379	7.1923	5.73084	6.62204
Gramd1a	ENSMUSG00000001248	1	30.5236	29.9703	26.089	15.25	18.7564	15.5027	16.0342	14.1819	15.0988	17.1768	14.449	15.501	19.1896	17.8154	18.4871
Ckb	ENSMUSG00000001270	1	600.686	720.256	591.471	228.356	235.812	242.779	230.253	254.642	254.692	238.214	248.382	245.947	269.456	285.13	278.363
Rnd2	ENSMUSG00000001313	1	13.9256	18.4537	16.4318	3.65523	3.58928	4.14709	3.77164	3.92013	6.46934	6.32903	8.41212	7.01955	7.28334	4.71998	6.20541
Sync	ENSMUSG00000001333	1	0.0722589	0.294969	0.238027	0.0635388	0.0567202	0	0.319816	0.111255	0.17993	0	0	0.110928	0.226757	0.145862	0.0719123
Smg5	ENSMUSG00000001415	1	21.9966	22.8278	21.2168	13.0446	15.2222	13.3617	12.679	15.6449	14.0889	17.4437	17.6331	17.9191	20.8689	16.0993	19.9935
Tbx21	ENSMUSG00000001444	1	0.914331	1.01793	0.410712	0	0.260986	0.0663402	0.0735782	0.0639893	0.0689924	0.11505	0	0.127603	0.173895	0.251682	0.330889
Col1a1	ENSMUSG00000001506	1	0.157554	0.482364	0.181649	0.0554161	0.0494692	0.0754476	0.278931	0.194064	0.209237	0.130845	0.402739	0.14512	0.164807	0.0954112	0.156798
Itga3	ENSMUSG00000001507	1	13.4007	12.9735	13.5412	4.52231	5.88494	5.11639	5.2899	6.52435	7.4854	5.71486	6.63495	5.78238	5.11454	4.5328	4.97411
Dlx3	ENSMUSG00000001510	1	0.235273	0.320137	0.322921	0	0	0.187775	0	0.0603737	0	0	0.222743	0.120393	0.0820349	0.237461	0.0780481
Tulp3	ENSMUSG00000001521	1	5.58349	4.69071	4.64894	3.39066	3.63216	3.3976	3.05833	3.08722	2.89332	2.64725	3.81126	3.07814	2.45238	3.14462	2.763
Ergic1	ENSMUSG00000001576	1	12.3007	13.4685	13.2691	9.57687	9.07718	9.76622	11.484	12.626	11.0607	13.5674	12.4189	13.179	9.28164	10.2165	8.83057
Csn3	ENSMUSG00000001622	1	0.199234	0.406648	0.369166	0.0437977	0.0390976	0	0.0440902	0	0.0413423	0.137883	0.141467	0.0764632	0	0.150815	0.198278
Brpf1	ENSMUSG00000001632	1	13.3681	13.2339	11.8714	8.91093	8.48659	7.30133	7.87982	7.68283	7.31201	8.05782	7.43621	8.36954	7.89393	9.32654	8.06208
Lrp3	ENSMUSG00000001802	1	20.1783	17.4529	16.3192	3.93851	3.72894	4.15254	2.92356	3.3088	2.44092	18.4108	11.565	12.9879	9.84375	7.16917	7.06905
Zdhhc4	ENSMUSG00000001844	1	15.3804	13.7065	13.4392	7.9368	7.36848	8.29882	8.11765	5.67002	5.81367	14.792	10.357	10.3091	11.6321	12.1709	10.8512
Trmt1	ENSMUSG00000001909	1	8.52669	9.10335	8.48032	5.91164	4.86536	5.39188	4.49964	3.91323	4.05587	4.99317	4.51754	5.08484	7.10109	7.38128	8.35523
Nfix	ENSMUSG00000001911	1	9.90278	11.4842	8.54902	4.13122	5.12329	4.58048	8.14331	7.23366	6.98195	6.97018	7.55091	6.17589	7.35702	8.40477	8.06341
Slc1a5	ENSMUSG00000001918	1	5.92151	6.04307	5.73705	3.36917	3.47634	4.20976	1.40953	2.26013	1.73471	1.30863	1.27198	0.916675	2.03001	1.45648	2.0304
Spa17	ENSMUSG00000001948	1	3.60183	2.75683	3.70773	1.31965	2.82728	3.11423	1.06277	1.61747	1.24567	1.24635	1.27875	0.921553	0.941913	3.33238	1.49356
Grik3	ENSMUSG00000001985	1	4.17159	5.73903	6.24446	0.871443	0.940748	0.625415	0.326424	0.745194	0.382599	0.606112	1.04736	0.459955	0.795582	0.674592	0.825729
Pdzd4	ENSMUSG00000002006	1	7.7617	10.0475	7.12121	3.48122	4.04811	4.65644	3.22781	3.7295	3.06987	5.26344	5.69618	4.55821	6.6478	5.46794	6.22105
Pnck	ENSMUSG00000002012	1	12.381	10.1724	7.77665	2.49107	2.80027	1.67483	0.928781	1.69625	1.48052	2.46888	1.93705	2.25502	3.95116	3.49468	4.5945
Ift46	ENSMUSG00000002031	1	5.99435	6.97534	6.2308	5.52807	5.3652	6.7387	4.27082	3.48912	3.67091	5.7168	6.22877	6.84552	6.38502	4.94336	4.87433
Rab34	ENSMUSG00000002059	1	16.9086	15.8399	13.4962	4.57479	3.53934	3.46026	3.07023	2.33635	2.23113	7.32114	6.28009	5.32453	8.34465	8.31411	8.37059
Smg9	ENSMUSG00000002210	1	14.8037	11.402	11.3171	7.22087	6.00747	6.46485	6.62626	6.83783	6.58421	7.65484	7.37786	7.80395	9.64176	11.2765	9.17319
Tead3	ENSMUSG00000002249	1	12.602	11.949	9.6423	1.52987	1.43952	1.72635	0.332993	0.868788	0.702537	4.10037	2.60431	4.11462	5.21386	3.1798	4.77329
Metrn	ENSMUSG00000002274	1	20.3344	28.1106	18.4085	7.48189	7.4714	6.67584	6.12762	6.1062	6.94274	7.38567	7.37288	7.08452	3.92223	7.13227	5.4539
Ncan	ENSMUSG00000002341	1	8.048	8.79988	7.40884	3.81641	3.51966	4.24393	2.34076	3.05356	2.74359	2.7053	3.3879	4.01532	1.56344	1.16041	1.31583
Armc6	ENSMUSG00000002343	1	5.32545	4.85248	4.90773	3.34484	2.63754	2.68175	2.18867	2.4403	2.36799	3.15904	2.97108	2.14116	4.57587	3.1354	3.91183
Borcs8	ENSMUSG00000002345	1	20.3861	19.7531	19.5158	8.47761	8.95433	9.39811	6.84042	7.53534	7.39147	12.5296	11.8102	12.3149	10.7008	12.4048	9.88781
Dyrk1b	ENSMUSG00000002409	1	37.8311	36.8066	35.9575	17.7462	16.9863	13.5351	16.3704	18.1358	19.1717	27.7216	26.5898	28.508	27.8535	19.9047	23.5978
Rpl3l	ENSMUSG00000002500	1	1.2587	1.79836	1.03657	0.332041	0.395212	0.301377	0	0	0	0.174221	0	0	0.131665	0	0
Top3a	ENSMUSG00000002814	1	5.98066	7.15892	7.18414	3.99362	4.2004	3.6607	3.62224	3.35789	3.62043	3.92116	3.76767	3.45157	4.60969	3.90315	3.9829
Qtrt1	ENSMUSG00000002825	1	11.2888	13.6007	14.5905	5.79046	6.76901	9.26006	7.07824	5.31087	5.98639	5.64242	5.78912	5.05457	4.59221	6.96287	6.70959
Med25	ENSMUSG00000002968	1	37.0934	37.5793	37.2202	19.7919	20.5655	20.7665	26.8577	24.813	25.4827	22.9295	22.247	22.6669	26.6523	25.8979	23.4754
Tomm40	ENSMUSG00000002984	1	10.4403	10.7542	12.736	8.32236	10.1865	8.17679	8.68025	8.63818	9.03012	7.63049	9.00666	7.71407	8.47136	6.99207	8.59375
Hmgn2	ENSMUSG00000003038	1	110.701	119.388	75.4701	41.0049	39.3632	63.109	29.1345	29.0836	28.6089	49.3912	39.3501	46.3763	27.0761	31.7185	29.8631
Efna2	ENSMUSG00000003070	1	3.39661	5.74422	3.6763	0.256004	0.609416	0.929447	0.429523	0.298837	0.886056	0.940268	0.551265	0.744897	1.01514	0.685639	0.676063
NA	ENSMUSG00000003178	1	11.7235	12.183	12.8335	7.73152	7.85574	9.4708	6.39106	7.37419	7.71342	12.6648	11.2683	8.9986	9.49651	9.16296	8.75043
Dvl3	ENSMUSG00000003233	1	21.6978	20.3339	18.4944	6.3103	5.99762	5.72754	4.55882	3.8997	4.02942	19.2232	17.2651	21.0613	11.0393	12.8245	11.6371
Cacnb3	ENSMUSG00000003352	1	14.1184	16.9787	11.8452	2.97251	3.69412	4.54957	3.40309	3.46986	4.45638	5.32121	6.49499	6.3088	6.51751	6.2217	5.21129
Elavl3	ENSMUSG00000003410	1	11.272	12.1332	9.72321	3.83447	5.74802	4.6952	3.45951	4.56049	3.41462	6.66215	6.54324	6.12594	6.79918	4.94104	4.99486
Rab3b	ENSMUSG00000003411	1	1.34975	1.37746	1.98146	0.309616	0.36852	0.187349	0.467527	0.451775	0.292259	1.38086	0.916728	0.720715	0.675251	0.473843	0.350419
Dll3	ENSMUSG00000003436	1	4.1361	5.77612	3.76472	0	0.113918	0	0.0642325	0.111723	0	0.803493	0.103048	0.334184	0.151808	0.0732379	0.361075
Timm50	ENSMUSG00000003438	1	16.2578	14.3112	15.673	12.4665	12.2778	11.4997	9.88975	6.70276	10.3606	8.85182	8.20659	9.22618	7.81804	9.95424	9.96858
Crhr2	ENSMUSG00000003476	1	0.242729	0.371568	0.199893	0.142291	0.0317553	0.0968629	0.0716208	0.0311435	0	0.335968	0.0574504	0.186312	0.0846346	0.081662	0.120782
Ddr1	ENSMUSG00000003534	1	30.5399	40.2296	29.8236	7.54208	10.3371	8.57425	6.90224	9.10412	7.22712	11.2723	11.3808	12.5022	10.6033	9.83741	10.1311
Klc4	ENSMUSG00000003546	1	25.1159	26.8131	24.4241	15.1148	14.891	12.4395	12.3776	16.3182	14.5632	17.7516	17.4542	16.5437	20.6823	21.4841	20.8295
Ercc1	ENSMUSG00000003549	1	8.77475	9.02273	7.66416	4.20863	4.8006	4.66885	4.29559	5.5269	5.24174	4.87655	5.56975	6.12295	7.02312	5.97132	5.6233
Sec14l2	ENSMUSG00000003585	1	20.415	18.6664	16.5692	8.66437	9.26295	11.6786	6.00634	7.40385	5.82788	9.14676	9.30077	10.0541	7.96178	7.8608	9.57133
Adck4	ENSMUSG00000003762	1	13.7436	14.3581	12.6592	5.21202	5.06173	6.55019	4.15134	4.31233	4.6495	7.21246	7.76997	8.39934	6.40461	5.58799	7.0657
Farsa	ENSMUSG00000003808	1	18.5022	15.5335	16.0251	10.2986	10.0519	9.89307	8.02765	9.753	9.60774	15.6432	12.7493	14.4116	13.1569	13.8447	14.9666
Gcdh	ENSMUSG00000003809	1	11.0386	10.3456	10.3892	5.28244	5.12817	6.83231	3.65594	3.75757	4.54999	6.13233	6.18512	5.41806	8.09062	8.71595	8.22056
Nob1	ENSMUSG00000003848	1	7.17826	9.14189	7.8168	4.48621	4.93612	4.40334	3.25585	3.1969	2.46204	2.95605	4.63361	2.82322	5.27473	4.0117	4.72319
Bax	ENSMUSG00000003873	1	44.5023	39.3443	46.2518	29.9243	29.3283	25.6413	30.5456	26.3816	21.7283	20.0931	18.9257	17.536	19.666	30.2644	22.7365
Efnb3	ENSMUSG00000003934	1	12.5395	14.1894	11.8248	3.25647	3.111	3.83727	1.72538	2.45085	2.53462	5.30582	4.98243	4.8873	3.46611	4.26243	5.1728
Brinp2	ENSMUSG00000004031	1	3.17851	4.89139	4.32108	1.64147	1.78214	2.01335	1.65243	2.17504	2.13572	2.23465	3.08088	2.40101	1.84714	1.78226	2.56074
Akt2	ENSMUSG00000004056	1	9.19327	9.55957	8.95607	6.01825	5.69111	4.86067	5.10861	5.38052	5.92157	7.14507	7.12491	6.41094	6.18854	6.55659	5.94551
Ppan	ENSMUSG00000004100	1	17.509	16.3514	15.6434	6.68131	7.4554	7.64629	5.70243	5.59508	6.03254	5.71575	5.62977	6.97329	9.9351	11.0032	11.5893
Angptl2	ENSMUSG00000004105	1	1.05278	0.705069	0.948266	0.173574	0.206597	0.0787723	0.0582446	0.278597	0.136536	0.318758	0.327045	0.0505051	0.240897	0.265642	0.392898
Etv1	ENSMUSG00000004151	1	1.96656	2.5445	2.40034	2.13067	1.76419	1.90587	1.89622	1.94647	2.21526	2.96501	2.34391	2.96504	1.61629	2.02029	1.04846
Pax2	ENSMUSG00000004231	1	0.459226	0.624872	0.441214	0	0.150197	0.030543	0	0.0589213	0.0317641	0.105938	0.108692	0.117496	0	0.0386247	0
Atn1	ENSMUSG00000004263	1	14.031	13.489	9.84675	6.40133	6.28902	5.22591	6.5521	7.51412	6.61633	10.414	10.627	11.1756	8.7211	9.93356	10.6853
9330159F19Rik	ENSMUSG00000004360	1	6.48556	6.99264	6.94029	3.09309	3.10631	2.95366	1.2974	1.72068	1.03406	7.60749	6.19218	5.34375	4.67607	4.06805	4.12063
Large	ENSMUSG00000004383	1	13.6156	14.9393	14.1726	9.94247	9.12262	10.6156	10.6591	9.99704	9.95123	10.4941	9.79824	9.82671	9.63217	7.73165	7.1015
Arhgef40	ENSMUSG00000004562	1	7.04246	7.45172	6.39109	4.105	3.28863	3.66221	6.39289	5.29865	5.61359	3.2032	4.24975	3.67519	3.04684	4.30907	4.24889
Mtfp1	ENSMUSG00000004748	1	16.0637	16.5149	17.4424	5.96394	5.88435	5.60311	4.10785	5.67936	5.82712	10.0466	8.11102	8.22001	9.833	7.80628	9.11829
Pgf	ENSMUSG00000004791	1	0.784343	2.00111	1.50716	0.689689	0.718289	0.208665	0.347148	0.603813	0.108504	0.180938	0.185642	0.401359	0.410226	0.131939	0.130097
Thop1	ENSMUSG00000004929	1	10.1788	7.80124	8.34879	5.60749	5.87211	6.62305	6.04299	5.63308	6.65033	4.41334	4.99249	5.14587	5.81544	6.23007	6.02101
Pias4	ENSMUSG00000004934	1	8.25956	9.76489	8.32587	5.07999	5.3497	4.39472	5.19383	4.6212	6.03146	6.30962	4.29441	5.543	6.56248	5.69424	6.51307
Zp3	ENSMUSG00000004948	1	0.156315	0	0.128729	0.137451	0	0.124758	0	0	0	0	0	0	0	0	0
Rasa4	ENSMUSG00000004952	1	12.3595	14.5564	12.214	2.8198	2.77941	3.03928	2.57252	3.42018	2.10719	4.66979	3.93732	4.35881	4.54246	6.87781	6.815
Syt5	ENSMUSG00000004961	1	4.85347	4.71149	3.60699	1.14501	1.57966	1.7951	1.88616	2.3694	1.47384	5.57087	4.03462	6.54213	1.48593	2.1506	3.18085
Hnrnpa2b1	ENSMUSG00000004980	1	98.493	95.0399	105.161	76.6378	70.4398	75.4176	47.9386	43.7562	44.3626	58.4959	59.6573	60.5269	74.9676	83.5729	85.025
Mri1	ENSMUSG00000004996	1	12.5738	9.092	9.62636	5.61156	4.91017	5.14376	3.91518	3.01581	4.03828	5.85957	4.75569	5.04391	6.93988	7.14254	6.16244
Sh2b2	ENSMUSG00000005057	1	5.08299	4.00166	5.08295	4.34187	3.87593	1.50682	3.1496	3.40995	4.27928	1.90964	1.64992	1.2262	1.21531	1.97881	2.5293
Pex5	ENSMUSG00000005069	1	12.6401	14.0772	13.6921	9.17772	8.60453	9.62782	9.14617	9.85192	10.6657	7.76773	8.71451	7.488	8.44895	8.04632	7.72516
Ndrg1	ENSMUSG00000005125	1	71.7371	76.2829	66.8783	22.7275	26.1733	28.4645	13.7443	17.9175	17.496	40.768	36.3043	45.4086	34.6489	39.7321	39.6142
Dnah2	ENSMUSG00000005237	1	0.404952	0.327762	0.413984	0.147345	0.0986495	0.0780135	0.0123607	0.075249	0	0.115967	0.0793211	0.128619	0.146067	0.155031	0.166763
Slc1a6	ENSMUSG00000005357	1	2.67292	2.22265	1.71205	0.435251	0.699377	0.395056	0.52579	0.685902	1.23255	0.822148	0.98411	1.2158	0.414219	1.19901	0.591133
Hmox1	ENSMUSG00000005413	1	105.843	54.5938	112.226	61.0928	52.9592	41.55	11.0973	8.25127	12.4709	2.9141	5.43612	3.08514	1.80188	2.22154	2.85719
Cic	ENSMUSG00000005442	1	27.8245	28.0676	23.3111	15.3513	15.5962	14.0779	16.4852	17.5847	17.3421	19.4649	20.7412	19.0288	21.351	19.7697	19.8735
Pafah1b3	ENSMUSG00000005447	1	14.6246	14.0233	10.5887	6.81822	4.85382	5.17019	3.12779	4.00469	3.01432	6.11343	4.46035	3.31488	3.69612	4.85414	3.71186
Usp40	ENSMUSG00000005501	1	10.1989	10.1993	9.8495	7.56349	7.78068	8.5976	6.49004	6.40101	6.96948	7.25674	7.91074	7.85985	8.05492	7.3586	7.66346
Ctr9	ENSMUSG00000005609	1	18.9929	19.2861	19.623	17.3122	15.7521	16.4953	14.6025	15.6189	16.3417	20.6023	17.9066	20.861	16.9914	16.9368	18.7446
Pan2	ENSMUSG00000005682	1	29.7427	31.1596	27.3259	13.9349	14.8106	15.2443	12.1356	14.0244	12.2279	16.5314	16.8952	16.2661	20.7576	21.0604	20.0263
Bloc1s6	ENSMUSG00000005804	1	7.26655	6.60379	8.25553	6.06315	7.45259	6.73086	6.33841	6.12485	6.33959	9.69076	9.26479	8.38675	6.21403	5.2463	6.86219
Smpd4	ENSMUSG00000005899	1	6.78847	7.47165	7.11686	3.93196	3.76462	3.92018	3.54804	3.56723	3.73076	5.86856	4.54052	5.65523	5.79228	4.72362	5.34938
Otx1	ENSMUSG00000005917	1	0.114425	0.194624	0.094232	0	0	0	0.0337629	0	0	0.105586	0.0541657	0.351319	0.0398978	0.115489	0.0379589
Ephb3	ENSMUSG00000005958	1	3.45278	3.89281	3.71001	1.30119	1.18736	1.23351	1.07701	0.961966	0.955297	1.91163	2.05473	1.66587	1.92626	1.85861	1.43994
1700037C18Rik	ENSMUSG00000005983	1	3.46063	2.02745	2.58603	1.46515	1.45884	1.32985	0.850927	0.740031	1.17024	2.30628	1.18312	1.96762	2.61441	1.61704	2.42358
Dhx34	ENSMUSG00000006019	1	7.51445	8.40345	6.29949	3.95666	3.99122	3.9863	3.06698	4.33	5.00468	4.67109	5.04813	4.76627	6.26008	5.63148	6.0902
Napa	ENSMUSG00000006024	1	40.5853	37.8508	38.686	24.4001	26.2409	22.3211	25.7719	26.7445	27.7474	34.552	36.6914	35.1353	33.4831	32.8033	34.737
Atp5g1	ENSMUSG00000006057	1	13.0937	11.3431	13.314	11.2544	12.0957	11.5256	9.80161	10.0152	11.1127	14.9766	13.2733	14.6716	7.48685	10.2834	8.71521
Eps8l1	ENSMUSG00000006154	1	9.93733	5.53938	7.83976	4.18548	3.17915	3.8656	2.25456	1.44645	1.03969	4.56558	0.118589	3.90995	3.40671	6.02627	4.86172
Zbtb17	ENSMUSG00000006215	1	10.6683	12.0849	10.1474	6.6135	5.98753	5.66217	5.47724	5.09194	5.49007	4.13456	5.07531	4.66755	7.08625	7.26806	7.0073
Vax1	ENSMUSG00000006270	1	1.01425	1.4491	1.00231	0	0.0796141	0.0809487	0	0	0	0.140385	0	0.311403	0.106094	0	0.100938
Ttc5	ENSMUSG00000006288	1	27.8586	24.762	28.8627	18.9651	20.457	18.9171	14.4183	15.393	15.1047	19.7464	12.6025	18.1069	18.4482	19.5009	16.6573
Upk1a	ENSMUSG00000006313	1	0.948647	1.61354	0.651027	0.139027	0.124108	0.252377	0	0.121717	0.262467	0.437683	0.898124	1.45631	0.165387	0.159578	0.314699
Susd2	ENSMUSG00000006342	1	3.685	3.30678	2.77307	2.56989	1.94501	1.77478	1.51849	2.201	1.89847	2.6382	2.97747	2.92604	2.32609	2.05201	1.83366
Hyi	ENSMUSG00000006395	1	1.31067	1.6242	1.23356	1.64643	0.734872	0.896628	1.24307	0.504499	0.543944	1.03665	0.93065	0.862314	1.27308	0.755918	1.21121
Rbm14	ENSMUSG00000006456	1	13.7517	15.4375	15.3757	12.4643	10.3378	11.4398	11.7984	11.0344	12.9508	12.8847	11.9427	11.5298	11.5079	10.5699	13.3699
Rundc3a	ENSMUSG00000006575	1	33.5416	33.082	26.522	13.2939	13.9095	13.6376	10.7061	13.3167	13.8326	25.0135	21.6695	25.6916	24.0526	24.4143	22.2538
Cdt1	ENSMUSG00000006585	1	6.80217	8.77369	8.32481	5.39978	5.63606	6.10754	3.59602	3.56376	3.76398	1.83071	1.8783	1.59535	1.48236	2.00242	1.88043
Aplp1	ENSMUSG00000006651	1	34.0783	34.8661	28.2067	13.9942	19.2817	13.6682	13.0923	19.2431	18.0196	22.5069	23.2149	20.448	29.8568	24.7052	20.6588
Usp19	ENSMUSG00000006676	1	43.8052	37.9826	39.7997	23.5509	26.8479	25.9679	25.8508	26.3917	27.7965	26.7462	32.4565	31.1262	33.8269	37.6047	40.0016
Zfp184	ENSMUSG00000006720	1	4.82722	5.2267	5.38123	1.60469	2.31046	2.44316	0.937981	1.45021	1.22156	1.54815	1.0032	2.07854	2.27841	1.4854	2.40203
Mettl1	ENSMUSG00000006732	1	4.19728	3.99304	4.5111	3.25287	3.23885	2.38469	1.70027	1.58822	1.5943	2.85555	1.71746	2.18421	3.42311	3.44649	3.46915
Msh5	ENSMUSG00000007035	1	1.27242	1.64227	1.01704	0.263262	0.176258	0.179212	0.13251	0.0576205	0.0931885	0.362597	0.478317	0.344707	0.743792	0.982072	0.409689
Casq1	ENSMUSG00000007122	1	2.86199	1.73081	1.39669	1.77094	0.416026	0.930598	1.59511	1.14243	0.703857	0.293434	0.451594	1.13907	0.554398	0.106985	0.210982
Mrpl49	ENSMUSG00000007338	1	31.9455	40.0775	34.4178	24.3942	26.867	27.3174	19.3481	17.936	16.946	16.6228	16.8844	15.4866	17.9643	22.5455	22.1111
Tssk4	ENSMUSG00000007591	1	0.980118	1.2503	0.605362	0.323189	0.577014	0.586686	0.108449	0.094316	0.203381	1.18703	0.521955	0.376155	0.128155	0.61827	0.609635
Dus3l	ENSMUSG00000007603	1	34.0335	26.851	24.3298	9.15951	7.89463	8.67198	7.47195	9.8164	8.27334	12.0563	10.712	10.7525	27.2403	25.1054	24.0398
Khsrp	ENSMUSG00000007670	1	49.6539	52.2072	41.1045	34.501	35.6808	32.6386	34.0432	32.3997	34.976	50.1466	41.6608	54.3447	34.2109	37.4559	35.0759
Arid1a	ENSMUSG00000007880	1	22.0753	23.779	22.691	16.5907	16.6351	15.0873	15.2499	16.8278	14.3443	16.3875	15.8922	16.9582	15.6457	16.8241	16.4995
Ttc9b	ENSMUSG00000007944	1	3.62022	3.46363	3.354	1.98958	2.3089	2.3476	3.00431	2.96115	1.69024	4.69767	5.14112	6.25224	1.65676	1.14184	1.80143
Fzd3	ENSMUSG00000007989	1	9.4914	12.5322	11.6843	4.21602	4.41645	5.93524	4.76387	5.72492	4.91366	8.6002	8.75431	8.26171	4.60595	6.22184	4.86901
Fhl2	ENSMUSG00000008136	1	1.19082	1.62035	1.52548	0.465382	1.24632	0.844808	0.351368	0.305577	0.219646	0.183138	0.375798	0	0.138404	0.133543	0.131678
Fbxw9	ENSMUSG00000008167	1	18.3392	15.4092	17.2675	9.99814	9.11715	9.85544	9.57792	10.4004	11.0613	9.98429	9.37574	8.63367	11.0625	11.5994	10.4032
Rnf151	ENSMUSG00000008482	1	0.173932	1.42002	0.42971	0	0	0.138818	0.153964	0	0	0.240744	0.741009	0.53402	0.363879	0.702197	0
Elavl2	ENSMUSG00000008489	1	1.41801	1.52328	1.45458	0.787505	0.878744	1.25086	0.814786	1.12993	0.722707	1.2396	1.27183	1.29847	0.832723	0.853693	1.11411
Ubqln4	ENSMUSG00000008604	1	25.1453	23.0328	21.4148	15.2079	16.6088	13.9993	15.9067	14.6363	15.8316	19.7791	15.8514	16.5705	18.3479	19.0034	16.7238
Nf2	ENSMUSG00000009073	1	18.3019	17.9973	17.4925	16.706	15.3414	15.6953	15.4765	14.3693	13.5562	25.5418	23.1937	22.2814	17.6864	16.2395	15.3493
Ewsr1	ENSMUSG00000009079	1	59.9024	59.9888	55.6739	38.6046	35.1763	34.6762	33.9969	32.5041	33.9412	34.9871	33.4107	30.2588	41.3462	43.7103	46.6537
Elk1	ENSMUSG00000009406	1	8.30141	7.92273	7.0263	3.98774	3.98216	4.23295	3.57212	2.81073	3.47709	7.55375	5.51242	5.66393	5.02523	6.09	4.78101
Rnmt	ENSMUSG00000009535	1	7.6083	8.3684	7.51873	4.98044	5.33074	5.4201	4.8391	4.9894	4.81817	5.34344	5.08219	5.36407	5.92472	5.94415	6.05745
6330409D20Rik	ENSMUSG00000009551	1	0.289036	0.294969	0.476055	0	0.11344	0.115342	0	0.111255	0	0.200031	0.205232	0.665566	0.151171	0.291723	0.287649
Fpgs	ENSMUSG00000009566	1	5.61437	5.17335	5.16223	3.06755	3.46573	3.00178	3.42579	3.5668	4.34336	3.09331	1.9352	3.09609	3.02195	3.68602	3.09208
Tfcp2	ENSMUSG00000009733	1	10.8175	12.1435	10.7949	6.21081	7.54225	7.26239	6.30862	6.27024	6.07388	8.63137	9.3076	7.6194	9.25209	7.57843	7.7259
Pou6f1	ENSMUSG00000009739	1	10.3003	9.69618	9.45752	3.2273	4.11235	3.80331	3.77287	3.87361	3.43945	8.93106	7.10362	8.63321	8.63818	8.57377	6.21533
Ubp1	ENSMUSG00000009741	1	31.3699	33.9325	31.1864	17.2874	14.0829	16.1196	14.4073	14.7627	12.9297	18.6617	19.1468	19.7907	24.0487	29.5472	24.6976
Nuak2	ENSMUSG00000009772	1	7.43865	10.1218	7.82029	2.08754	2.23622	1.60002	1.86799	2.23375	2.18945	2.40971	2.84696	2.91559	1.93148	3.03508	2.62516
Kif19a	ENSMUSG00000010021	1	53.4805	54.1634	45.5077	9.92385	10.5349	10.0623	1.44002	2.58298	1.26588	1.33693	1.94925	1.63888	1.6485	0.718336	0.758897
Ifrd2	ENSMUSG00000010048	1	12.3247	9.06025	12.7301	6.88818	6.47693	7.08566	5.63981	4.18115	6.58871	4.77074	5.0431	6.89466	7.97565	8.53887	9.35513
Stx5a	ENSMUSG00000010110	1	20.474	19.6588	19.5292	15.8741	15.5122	14.4934	13.5532	13.6235	13.2405	18.0874	17.1924	16.3985	14.973	17.3581	15.2375
Optc	ENSMUSG00000010311	1	0.722814	0.819614	0.925949	0.0706206	0.189126	0.256395	0.497646	0.309137	0.399969	0.333489	0.228106	0.246583	0.16802	0.729535	0.159855
Ebf3	ENSMUSG00000010476	1	8.15523	8.74298	7.3944	3.22335	3.39474	3.71463	3.97408	4.09032	3.1794	4.7888	5.43972	5.24804	4.61001	4.28181	3.60716
Myt1	ENSMUSG00000010505	1	29.2312	31.0234	28.6109	8.90146	9.21573	11.4737	5.54093	7.47032	6.23967	18.1986	15.2691	15.2646	17.8575	15.477	16.9896
Acaa1b	ENSMUSG00000010651	1	1.05405	0.752984	0.868035	0.37074	0	0.420628	0	0.0811444	0	0.145894	0.149687	0	0.110258	0.212771	0.1049
Plcd1	ENSMUSG00000010660	1	28.0837	28.501	24.6051	8.09432	9.12397	7.90717	5.11001	4.98455	5.50378	3.56321	4.76368	5.14954	4.48809	4.96034	4.42525
Cars	ENSMUSG00000010755	1	16.0487	12.7386	12.7392	8.50636	8.29338	8.50355	4.97217	5.45671	5.32832	9.379	10.6358	8.75982	9.04661	10.6636	9.71611
Brf1	ENSMUSG00000011158	1	40.5353	42.823	34.9272	19.4719	20.2696	19.9503	17.2763	18.3765	16.8849	19.1176	17.0562	17.9768	22.9282	21.441	22.8598
Vipr2	ENSMUSG00000011171	1	21.4543	25.9616	20.7209	5.74514	4.91037	5.58441	3.32245	3.24618	2.8846	14.6233	12.6345	16.0765	10.1304	9.54078	9.13084
Thg1l	ENSMUSG00000011254	1	6.79061	5.11001	5.36627	2.5332	2.9613	4.32481	2.42869	1.47852	2.44812	3.98749	2.43521	5.37023	3.87449	4.01533	3.27662
Pabpc4	ENSMUSG00000011257	1	8.42215	8.01856	7.99313	3.97383	4.91797	5.36929	3.95492	3.4395	3.8363	4.05164	3.13596	4.96671	4.72726	5.23504	4.70196
Evi5l	ENSMUSG00000011832	1	10.5052	10.8694	8.85109	5.58941	4.34209	5.65414	3.84423	4.688	4.41014	7.4214	7.71771	7.26275	8.17186	7.07677	8.06447
Dhdds	ENSMUSG00000012117	1	24.1017	25.1543	18.9482	11.6298	12.5697	13.4347	13.4975	12.9165	14.879	17.0204	15.9106	16.5282	14.0063	14.3418	11.8571
Podnl1	ENSMUSG00000012889	1	0.291357	0.475741	0.335914	0.0512392	0.137222	0.0930145	0.103163	0.179437	0.193467	0.32262	0.331007	0.268364	0.30477	0.294066	0.173975
Adgrl1	ENSMUSG00000013033	1	28.2018	28.1171	23.9586	15.4593	16.5037	14.5314	18.9949	19.9864	17.6311	22.9009	20.8286	21.1478	19.7507	16.3589	17.7123
Ptprs	ENSMUSG00000013236	1	93.1661	108.493	95.6367	29.1687	30.3938	29.6482	26.6058	31.0188	28.2477	28.0495	30.8434	30.8365	37.5234	33.8097	38.505
Igf2bp1	ENSMUSG00000013415	1	0.598073	1.11171	0.897102	0	0.0167665	0.0340951	0.0378151	0	0	0	0.0606665	0	0	0.0215584	0
Bcas1	ENSMUSG00000013523	1	0.109566	0.503167	0.0902297	0	0.0860044	0.043723	0	0	0	0	0	0	0	0	0
Ehmt2	ENSMUSG00000013787	1	31.5727	30.606	29.7862	21.0704	19.0163	17.8616	20.7109	18.2148	19.7953	16.0097	15.3023	16.484	20.0995	22.892	20.3226
Nit1	ENSMUSG00000013997	1	7.5057	7.0179	6.63002	4.60888	4.47634	5.1203	4.67678	4.26097	4.52452	5.74578	4.28739	5.0209	5.78975	5.03622	6.84374
Prdm15	ENSMUSG00000014039	1	3.56865	4.22221	3.50403	1.72417	1.77001	1.78403	1.6489	1.55477	1.64378	2.19833	2.72886	2.34788	2.56383	2.86959	2.57583
Glis2	ENSMUSG00000014303	1	14.9914	12.5964	12.5015	6.0713	6.27357	5.51062	8.33055	6.66238	6.20197	6.7421	7.38749	6.6065	6.03516	5.72773	6.3537
Hps5	ENSMUSG00000014418	1	11.5175	10.5167	11.2716	7.4905	8.36459	7.68997	6.46735	6.33678	6.54093	7.46302	7.65705	7.19976	8.97743	9.01633	8.16012
Ankrd52	ENSMUSG00000014498	1	15.5578	14.9225	14.9813	10.3901	10.0287	9.54843	11.7887	12.9244	13.1789	14.4468	12.5501	15.1539	10.4803	11.4041	10.3384
Chfr	ENSMUSG00000014668	1	24.0152	26.04	25.1513	20.7728	19.2607	18.1773	14.4417	15.2222	12.7833	18.0653	15.8474	17.6319	18.2263	17.9813	18.9641
Pdcd2	ENSMUSG00000014771	1	6.00712	6.45739	4.947	3.3806	4.40098	3.70765	2.76508	2.95967	3.25755	3.88015	4.66349	3.68871	3.60264	4.44618	4.14495
Dll1	ENSMUSG00000014773	1	11.3231	12.556	11.1817	2.49992	2.07774	1.76047	3.34104	3.47165	2.97006	4.9528	4.73351	4.28919	4.61468	3.66103	4.73189
4931428F04Rik	ENSMUSG00000014837	1	11.6444	9.15028	8.96613	2.86697	3.01633	2.83455	1.0823	2.19625	1.78805	5.23815	4.1341	6.52469	4.99401	5.99388	3.88217
Msh3	ENSMUSG00000014850	1	11.2183	12.6256	12.8649	9.77231	10.7399	10.1668	10.58	10.1294	8.61529	11.1015	11.6879	11.1861	12.1735	10.4761	10.1211
Tmem208	ENSMUSG00000014856	1	18.8875	13.9676	15.7797	12.396	11.388	12.4528	11.025	11.6954	11.2466	12.3136	12.0507	11.7661	12.7419	14.6427	12.6675
Entpd2	ENSMUSG00000015085	1	2.8183	3.86794	4.00161	0.427274	0.457707	0.232689	0.344103	0.673331	0.806641	1.34513	0.828063	0.745947	0.609942	0.686605	0.773733
Npdc1	ENSMUSG00000015094	1	19.9604	20.3162	17.5279	12.2442	11.055	11.3248	12.5135	11.3311	10.5031	9.08713	10.376	10.1599	10.6335	10.4204	10.8544
Fbxw5	ENSMUSG00000015095	1	23.4451	22.9583	22.9905	12.0954	11.3825	12.1141	13.4958	13.9279	14.0607	15.569	16.3587	15.8113	17.0821	20.2436	19.1517
Ube2i	ENSMUSG00000015120	1	28.5235	29.3019	27.1921	19.9654	19.4242	18.3628	14.3802	13.3204	13.9229	13.7527	13.4664	14.0932	14.1873	15.1761	15.5657
Tsr3	ENSMUSG00000015126	1	18.7374	18.0597	18.431	9.15342	10.2139	10.8005	11.3646	9.61643	7.63223	9.84566	7.14506	6.12578	12.1593	13.4833	14.8489
Hmgb3	ENSMUSG00000015217	1	13.1452	17.005	16.8479	10.989	11.3357	13.5206	8.93189	5.98624	5.83959	2.69075	2.10339	2.13166	2.324	3.27013	2.57957
Slamf1	ENSMUSG00000015316	1	0.303946	0.186112	0.350429	0.267266	0.190868	0.291101	0	0.140393	0	0.0841401	0.0863276	0.0933201	0.0635879	0.184063	0
Xk	ENSMUSG00000015342	1	0.977801	1.82944	1.54338	0.429901	0.287825	0.617816	0.504901	0.439101	0.574883	0.902268	0.520721	0.625443	0.596644	0.616808	0.729833
Ager	ENSMUSG00000015452	1	2.80119	3.15442	2.46593	0.254808	0.454927	0.308369	0.171007	0.223081	0.160349	0.80218	0.54869	1.33455	0.707278	0.389964	1.05742
Cacfd1	ENSMUSG00000015488	1	7.71167	5.75633	6.38702	3.87488	2.52511	3.97425	2.18443	1.79797	2.34089	5.42846	4.38058	5.81778	3.91811	4.44765	4.34167
Itga2	ENSMUSG00000015533	1	2.20841	2.05341	3.03112	1.85559	2.08021	1.88007	0.56474	0.415581	0.488808	0.067927	0	0.150676	0.0513351	0	0.0976806
Zfp318	ENSMUSG00000015597	1	12.2726	14.3173	13.2775	8.10423	8.14122	9.27638	7.32762	8.0214	7.45016	12.1572	14.0453	14.8135	10.7483	9.76363	10.4655
Gata3	ENSMUSG00000015619	1	0.207949	0	0.0428126	0	0	0.0414918	0	0	0	0	0	0	0	0	0
Setdb1	ENSMUSG00000015697	1	15.2395	16.5071	17.3713	10.2692	10.7069	11.3922	9.24262	10.0825	9.06734	9.02215	9.51385	9.17264	10.2907	10.7212	13.0041
Arnt2	ENSMUSG00000015709	1	6.90731	7.9655	6.74067	1.4577	2.08745	2.20513	1.31458	1.0635	1.20398	2.15114	2.25611	1.59056	2.09534	2.16118	1.85603
Rxrg	ENSMUSG00000015843	1	4.86176	7.62612	5.19007	0.31667	0.636047	0.287426	0.557875	0.831722	0.523105	2.2431	1.27857	1.24392	1.22431	0.999568	1.52321
Fam184b	ENSMUSG00000015879	1	6.87343	7.11694	7.18915	3.30873	2.83552	4.08431	1.86527	2.20153	2.4153	5.13879	3.98992	4.46714	4.61831	4.65865	3.79471
Lcorl	ENSMUSG00000015882	1	10.2033	14.6164	12.7595	5.0841	5.47291	5.82101	5.92089	5.30927	5.26957	6.45979	5.31292	5.56923	3.65649	3.22294	3.32836
Gtf2ird2	ENSMUSG00000015942	1	4.9363	6.06032	4.98211	3.23097	2.5929	3.02145	2.16837	2.20007	2.31048	3.18506	2.95162	2.73489	3.84355	3.14665	3.3982
Sertad4	ENSMUSG00000016262	1	1.96049	3.24444	2.18176	1.67731	1.99641	1.31096	1.87612	1.55004	1.89113	1.32011	1.80591	1.62683	0.665107	1.39045	0.843712
Mpped2	ENSMUSG00000016386	1	9.05715	10.722	7.75712	6.15894	5.87717	4.8191	3.42073	3.9046	3.05718	10.7812	6.77408	9.26935	4.80023	5.302	4.50685
Dyrk3	ENSMUSG00000016526	1	1.59695	1.32416	1.97269	0.351058	0.783462	0.955913	0.353403	0.691529	0.165688	0.967042	0.850443	0.919329	0.417618	0.906637	1.09264
Scube1	ENSMUSG00000016763	1	0.644252	0.859779	0.550962	0.348618	0.252856	0.177988	0.285144	0.286135	0.28794	0.171486	0.0351889	0.152157	0.181438	0.125047	0.0493201
Srsf6	ENSMUSG00000016921	1	57.8727	60.5623	57.2183	40.203	40.7651	39.9697	30.3899	25.6742	28.541	29.1902	26.2344	27.2719	35.6268	42.6256	40.0237
Kctd2	ENSMUSG00000016940	1	14.2269	12.9057	13.1311	7.19173	7.71474	7.29552	6.50971	7.24863	7.24492	11.6058	8.78424	10.5509	10.6402	10.4052	11.7646
Rnd3	ENSMUSG00000017144	1	9.23903	13.1907	10.1447	2.5439	3.04009	4.20829	2.10654	1.93978	2.40129	3.48764	2.84939	2.8653	1.17144	1.45997	2.08971
Med24	ENSMUSG00000017210	1	24.2666	23.31	22.2017	10.4741	12.1103	11.4537	11.0208	11.2673	11.7012	15.3471	13.1817	14.7844	16.4697	18.2573	17.2772
Nlk	ENSMUSG00000017376	1	48.6354	54.9421	49.3385	30.7476	30.3388	33.5745	24.5674	28.1174	24.8325	40.7269	39.5751	40.6242	35.8227	29.2763	29.7743
Traf4	ENSMUSG00000017386	1	7.78974	9.61652	9.72601	3.86675	4.98046	3.86063	2.78042	3.09512	2.65927	1.30427	0.892122	0.675069	0.919977	0.697451	0.625191
Arl5b	ENSMUSG00000017418	1	10.5262	11.2093	11.2597	8.27496	8.48713	7.89886	10.7103	9.00622	10.0665	8.15579	8.32721	8.21132	7.06126	4.67689	6.09183
Pipox	ENSMUSG00000017453	1	7.61913	9.74079	6.55033	0.220868	0.525776	0.534589	0.148229	0.0644556	0.13899	0.347665	0.83231	0.51413	0.700651	0.591537	0.583275
Atad5	ENSMUSG00000017550	1	4.55784	5.09973	4.3866	3.64565	3.16821	3.52811	2.57629	2.40964	2.27899	3.76238	2.69044	2.82406	3.44651	2.79893	2.73251
Rab11fip4	ENSMUSG00000017639	1	8.99273	10.5936	9.16571	3.07514	3.76911	3.65507	3.48878	4.23066	3.8012	7.76022	6.74009	7.15821	8.94221	6.49911	6.73981
Slc35c2	ENSMUSG00000017664	1	9.45787	11.6471	10.7476	6.82975	7.54845	7.59064	7.62371	6.34544	7.06085	8.48349	7.87866	8.76017	9.61694	10.6657	9.51766
Zfp334	ENSMUSG00000017667	1	6.78008	7.40799	7.41013	5.14183	4.55047	5.33082	4.12756	3.97771	4.24687	5.86095	6.1207	6.26825	4.71936	4.80799	4.16392
Wsb1	ENSMUSG00000017677	1	37.7094	39.7539	36.5222	19.2019	16.8156	17.0146	15.1519	14.0158	15.5422	17.6614	18.9309	21.818	19.6413	20.8885	20.7516
Hnf4g	ENSMUSG00000017688	1	0.0950172	0.145452	0	0	0	0.0379174	0	0	0.0394333	0	0	0	0	0	0
Rhbdl3	ENSMUSG00000017692	1	9.65439	11.6359	10.2171	2.6121	2.2632	2.37087	2.01083	1.68151	2.0668	6.95355	5.33524	6.90746	4.7981	4.18867	4.34755
Nkiras2	ENSMUSG00000017837	1	21.9058	22.8864	20.1819	13.57	12.2045	12.9165	13.6095	13.3932	13.3849	12.8802	7.22314	12.5996	8.52486	7.52541	7.01766
Eya2	ENSMUSG00000017897	1	0.348979	0.925973	0.632263	0.306865	0.273934	0.167115	0.370697	0.161193	0.0579322	0	0.396472	0.107147	0.292036	0.281779	0.347305
Gdap1l1	ENSMUSG00000017943	1	11.222	12.1886	8.71346	3.94709	3.96395	3.13475	2.12864	2.40659	2.59476	7.87727	6.37459	8.36756	7.29471	5.09685	5.66384
Rac3	ENSMUSG00000018012	1	5.27809	6.36579	5.7955	2.39089	3.51534	2.17009	1.55738	2.70883	1.99134	1.54966	2.72563	1.4732	2.84419	2.26001	2.5468
Ints2	ENSMUSG00000018068	1	6.84217	7.49986	8.09082	4.88516	5.1719	5.1808	4.2966	3.88672	4.04499	6.04381	5.95179	5.02741	5.85216	5.15475	6.24675
Gdf9	ENSMUSG00000018238	1	0.916418	0.623488	0.419273	0.537217	0.319711	0.162535	0.450671	0.470326	0.422583	0	0.144602	0.312629	0.213024	0.205542	0
Tbx5	ENSMUSG00000018263	1	1.78416	1.60658	1.16679	0.276855	0.288336	0.251288	0.185803	0.201986	0.435557	1.08949	0.894249	0.725013	0.713585	0.688522	0.678906
Vezf1	ENSMUSG00000018377	1	27.1485	32.614	30.834	20.7103	19.4405	20.4479	27.6524	29.7234	26.1901	30.4224	29.9367	26.9105	27.505	25.677	29.0312
Kif3a	ENSMUSG00000018395	1	17.1857	17.5385	15.2926	10.9535	10.8192	10.3101	9.03572	10.3888	8.90337	15.0067	15.6425	14.9619	11.5221	11.001	13.8892
Mapt	ENSMUSG00000018411	1	16.9706	17.4311	15.0385	6.06079	7.39348	6.92566	4.86158	6.342	4.71813	12.6569	11.7381	11.635	12.3804	9.47882	9.7837
Derl2	ENSMUSG00000018442	1	4.90741	4.35264	4.54918	3.88593	3.87228	3.54757	3.38879	3.14494	2.90034	5.79673	4.48794	5.95586	3.57452	4.09728	4.19348
6330403K07Rik	ENSMUSG00000018451	1	14.3961	17.0931	14.3634	3.52985	4.67224	5.85534	4.41115	4.15596	4.5958	3.83192	4.3247	4.8875	4.34389	7.54438	3.99503
Kdm6b	ENSMUSG00000018476	1	44.7869	39.0295	39.0137	8.10654	9.33755	8.30731	6.34428	6.75375	6.9856	17.2883	14.4436	19.4028	7.31041	8.94463	8.25738
Ncor1	ENSMUSG00000018501	1	1699.43	1199.83	1631.06	663.019	519.172	832.577	937.148	1515.4	1210.23	975.904	1071.33	1101.56	816.824	1253.38	1048.55
Cenpv	ENSMUSG00000018509	1	3.54001	3.72922	3.10336	0.602478	1.61347	1.8228	1.21301	1.67029	1.99046	1.42253	1.94602	1.57773	2.03067	1.61358	2.9548
Pcgf2	ENSMUSG00000018537	1	6.74492	7.30237	7.72813	2.47552	2.07175	2.10648	2.54398	1.80607	1.84992	4.22142	3.41496	3.51149	3.5584	3.90699	3.50221
Ctdnep1	ENSMUSG00000018559	1	18.9555	20.4086	17.6397	15.5846	11.9778	12.4812	14.5141	13.863	15.7336	22.9573	17.632	19.7876	12.7892	16.4534	11.1301
2810408A11Rik	ENSMUSG00000018570	1	2.00866	3.29766	2.66107	1.2287	0.95974	0.766722	0.618455	0.537856	0.507421	0.725282	0.124023	0.268138	0.913539	0.528872	0.434571
Dnah11	ENSMUSG00000018581	1	1.1014	0.919642	0.77745	0.565995	0.426661	0.513726	0.481144	0.451475	0.427411	0.970119	0.995341	0.768545	0.643382	0.678532	0.583644
Glra2	ENSMUSG00000018589	1	3.87349	4.42201	4.59563	1.90507	3.09206	2.61991	1.97591	2.52707	2.17972	3.90747	1.86468	2.822	2.06025	2.58425	1.76411
Cdk5rap3	ENSMUSG00000018669	1	9.71094	8.58154	10.231	6.72627	6.1748	6.3649	5.13843	4.21819	4.23279	3.9047	4.39143	4.9137	5.73162	4.928	4.58922
Pex12	ENSMUSG00000018733	1	4.09399	3.044	2.0229	2.93137	2.43316	2.98741	2.79564	2.11613	2.28159	2.34759	2.49168	2.42416	2.14124	1.88894	2.79384
Acsl1	ENSMUSG00000018796	1	13.5039	12.307	13.4098	12.4709	11.2357	11.7908	9.02817	10.261	10.0096	16.0556	14.173	15.1531	11.1494	11.0008	10.063
Wwc1	ENSMUSG00000018849	1	2.12642	3.44659	2.2662	0.586606	0.458199	0.79865	0.848879	0.770349	0.588327	0.634817	1.18422	0.704078	0.697826	0.631234	0.705407
Fdxr	ENSMUSG00000018861	1	6.70679	5.03934	6.31222	2.65708	2.37194	2.58816	3.06627	3.23404	2.26342	3.26437	2.82592	2.94168	4.47146	5.35581	4.47419
Otop3	ENSMUSG00000018862	1	7.33109	8.09056	7.72215	0.899495	1.40519	1.36071	1.20734	1.37812	1.2736	2.4778	2.54222	2.74814	1.60506	1.89283	2.7996
Ccl4	ENSMUSG00000018930	1	4.07343	4.7966	5.935	3.30633	2.70555	4.50148	0.832103	0.964881	0.780242	0	0.444979	0.481023	0.327767	0.316255	0.935513
Natd1	ENSMUSG00000018931	1	10.8588	10.0879	10.8272	8.43514	7.60638	8.00593	7.41389	7.60977	7.39641	12.4689	8.09072	12.11	5.60298	5.84851	5.42761
Rnf145	ENSMUSG00000019189	1	25.2596	26.8625	25.636	13.2661	11.9675	13.1433	10.2982	10.3056	9.76655	16.6173	15.5406	14.679	14.142	12.7339	13.0583
Chtf18	ENSMUSG00000019214	1	2.03015	1.70351	2.08056	1.26944	1.31028	1.33224	0.878573	1.07665	0.786369	0.999108	0.768813	0.692572	1.32136	1.00175	0.94286
Lhx9	ENSMUSG00000019230	1	1.70085	2.78962	1.70083	0.480726	0.596025	0.533293	0.483937	0.491014	0.252098	1.42933	1.59589	1.39877	1.11197	1.19553	0.906798
Rps6kl1	ENSMUSG00000019235	1	6.20252	5.74684	4.97349	3.15758	1.92186	2.93111	1.95055	2.57594	1.82898	3.84069	2.08617	3.38273	4.1831	3.37721	4.46713
Tmem129	ENSMUSG00000019295	1	8.9062	10.3214	9.82071	6.50405	7.28722	5.96364	7.41604	7.37923	7.83089	7.73069	7.82449	6.48854	8.84252	7.84634	8.03722
Psmc3ip	ENSMUSG00000019303	1	3.18512	4.17922	3.46613	2.50066	2.50018	2.63288	1.10764	1.13843	0.566512	2.99155	2.26161	2.27017	2.02285	1.37774	3.62267
Noxo1	ENSMUSG00000019320	1	1.02956	1.19079	1.30007	0.724253	1.02367	1.09561	0.486061	0.528395	0.227883	0.950032	0.974731	1.36979	0.502583	1.03914	0.8197
Zfp687	ENSMUSG00000019338	1	20.3261	21.098	17.9694	9.68511	9.54581	9.53943	7.87366	6.92779	6.25819	11.5421	11.1514	11.4146	9.30434	10.0997	9.92411
Ddx39b	ENSMUSG00000019432	1	71.231	63.7113	64.2878	45.2336	41.7097	39.0057	34.6479	34.383	34.8933	42.373	40.6798	42.9678	40.7148	42.5953	45.7543
Tlcd1	ENSMUSG00000019437	1	0.701874	0.58988	1.05402	0.181521	0.324083	0.164758	0.219281	0.254271	0.445496	0.342876	0.527686	0.253524	0.561437	0.500047	0.451975
Ap4m1	ENSMUSG00000019518	1	11.4765	10.3786	9.45119	4.34637	3.79075	3.94498	3.52044	3.0179	3.81976	5.03287	4.92167	6.54138	5.76473	4.53009	4.80607
Slc6a8	ENSMUSG00000019558	1	18.6164	20.0113	18.5019	7.12034	7.97645	6.30438	7.51927	7.5783	8.4344	14.5595	12.345	12.6746	12.4149	10.6968	10.1524
Ubxn6	ENSMUSG00000019578	1	16.4789	14.8868	13.9303	9.85209	10.3653	9.49389	9.33829	9.68954	9.87346	9.1135	9.55708	10.8338	13.4704	12.1896	12.2365
L3hypdh	ENSMUSG00000019718	1	5.24925	6.38115	3.94144	1.76485	2.48438	1.66348	2.18664	1.12912	2.30665	2.45749	2.19251	1.30356	2.66471	1.63617	1.69014
Mtrf1l	ENSMUSG00000019774	1	5.45392	4.40093	4.38697	3.2901	3.18593	3.28995	2.07707	2.63634	2.31608	3.95002	4.14277	4.47834	2.71983	3.71243	3.84992
Nr2e1	ENSMUSG00000019803	1	8.86068	11.6587	8.21483	1.32306	0.874876	1.42327	0.542627	0.514811	0.0925105	5.55365	3.71955	7.18618	2.04026	2.02485	2.55117
Plagl1	ENSMUSG00000019817	1	5.50421	7.35448	6.00484	1.24741	1.09128	1.13222	1.0046	0.895517	1.01263	2.74895	2.69955	2.56977	2.10717	1.88998	1.97653
Smpd2	ENSMUSG00000019822	1	16.8017	15.3517	12.8074	9.48312	9.3011	9.75254	7.12912	9.05062	8.41362	10.8271	9.92539	11.7952	7.21409	11.0717	10.2262
Qrsl1	ENSMUSG00000019863	1	5.16712	5.21188	5.73963	2.11328	2.54677	4.17191	3.45702	2.72897	3.39117	4.24128	3.07168	4.05837	5.5307	4.73004	4.54439
Gje1	ENSMUSG00000019867	1	5.03039	6.98748	5.40845	1.35157	0.987162	2.34199	0.371073	0.752998	0.927855	0.967042	1.58749	2.1451	1.16933	1.41032	1.25157
Fabp7	ENSMUSG00000019874	1	50.4604	69.5623	61.5836	2.76409	3.5064	3.037	0.14645	0.636822	1.2359	1.14498	0.704847	0.50796	1.21143	0.166982	0.16465
Nts	ENSMUSG00000019890	1	1.58269	0.897324	0.434461	0.309265	0.414115	0.421057	0.311331	0	0	0	0	0	0	0	0
Lrriq1	ENSMUSG00000019892	1	0.0745377	0.57051	0.276226	0.0983139	0.058509	0.0297449	0.0329902	0	0.0928022	0.154755	0.158778	0.057213	0.116954	0.0376154	0.0370901
Ros1	ENSMUSG00000019893	1	0.0531906	0	0.0219018	0.0233858	0.0208762	0	0	0	0	0	0	0	0	0	0
Myb	ENSMUSG00000019982	1	11.731	17.2173	14.9891	1.91419	1.42398	1.49611	0.695852	0.465513	0.652483	1.50655	0.429366	0.556974	0.569279	1.03754	0.962867
Med23	ENSMUSG00000019984	1	14.9572	15.6427	16.2877	9.94566	8.78133	10.5317	9.24614	9.06414	10.1063	14.586	14.4386	13.4258	14.1588	14.4725	13.8398
Moxd1	ENSMUSG00000020000	1	5.75536	8.64528	6.28406	1.64903	1.77663	1.96125	2.06074	1.59305	1.77128	2.68522	2.47953	2.08473	1.75875	2.15385	1.48021
Cep83	ENSMUSG00000020024	1	4.6403	4.73556	6.44503	3.89761	4.07736	4.64319	2.6362	4.47865	3.16173	2.87587	3.83582	3.08331	4.70904	3.98443	3.65308
Ascl1	ENSMUSG00000020052	1	7.50199	14.4613	9.67896	0.439777	0.458014	0.332637	0.221358	0.19251	0.138374	0.922997	0.591871	1.40759	0.610351	1.0937	0.248867
Supv3l1	ENSMUSG00000020079	1	11.4234	12.3687	11.9887	8.3911	10.3338	9.50633	9.37202	9.54482	8.3832	13.1119	11.7712	13.9009	10.4921	12.6544	11.5072
Hkdc1	ENSMUSG00000020080	1	11.2429	15.6273	12.1791	1.80714	1.77137	2.25133	1.07012	1.14782	0.668952	1.67329	0.801171	2.41261	0.927352	1.05747	0.802077
H2afy2	ENSMUSG00000020086	1	22.2494	23.2883	23.1776	7.85917	8.43387	9.63765	4.2925	4.68466	4.41958	5.79069	4.86102	6.56845	4.37625	3.35884	5.29909
Eif4ebp2	ENSMUSG00000020091	1	10.0739	10.8716	12.1104	8.04366	7.54404	8.31741	9.12238	8.82493	9.41882	9.61628	10.0307	14.7539	6.66177	8.6483	7.02944
Apc2	ENSMUSG00000020135	1	16.3339	14.6862	15.2479	6.94765	7.26693	7.97399	7.14011	10.2458	8.94709	12.1542	12.0796	12.1294	11.0263	9.97291	11.0013
Mum1	ENSMUSG00000020156	1	8.36322	6.98681	7.97217	5.91475	4.38696	4.89062	4.22276	3.90292	4.29092	4.25458	4.13842	4.25915	4.99005	4.91551	6.09831
Phlda1	ENSMUSG00000020205	1	3.18325	3.03202	2.88362	1.77276	1.08278	1.52436	1.69068	1.38866	2.02567	1.46867	1.20549	1.30313	1.44291	1.92771	1.16159
Sf3a2	ENSMUSG00000020211	1	16.1056	15.4834	16.0185	11.699	11.9704	10.6186	15.3585	16.1721	15.3054	15.9384	16.5737	18.9912	12.4522	15.6271	15.3314
Fzr1	ENSMUSG00000020235	1	11.0591	11.6153	12.7504	9.11671	7.52347	8.34834	6.81182	8.93934	7.53469	8.2914	7.1982	6.93239	7.66395	8.65049	8.02524
Aldh1l2	ENSMUSG00000020256	1	2.83899	2.53159	2.38337	0.799811	0.713981	1.14392	0.34158	0.339502	0.366047	0.801164	0.743708	1.05783	1.15328	1.14059	0.850353
Pus10	ENSMUSG00000020280	1	9.61105	9.85716	10.7895	6.76937	6.4558	7.59441	5.46014	5.11666	5.08014	7.54494	6.92625	6.16599	7.05248	7.1426	7.23319
Nsg2	ENSMUSG00000020297	1	8.40752	11.1186	9.42289	3.06215	6.16999	5.51902	5.76887	7.16175	6.02871	7.43671	8.54849	7.33164	8.43031	6.02534	7.12943
Shc2	ENSMUSG00000020312	1	3.62292	3.58294	3.32189	1.14948	1.08476	1.57989	1.45472	1.55266	1.48805	3.0501	2.28075	1.83478	2.34415	2.94036	2.56476
Slc22a4	ENSMUSG00000020334	1	0.891052	0.165335	0.333546	0.213687	0.190756	0.129302	0.14341	0	0	0.336363	0.230072	0	0.42367	0.572305	0.483697
3010026O09Rik	ENSMUSG00000020381	1	3.75271	3.82975	3.50807	2.85392	1.75151	2.42846	2.15473	3.12321	2.7781	2.24616	2.16052	2.64692	2.33407	1.74025	2.01876
Btg2	ENSMUSG00000020423	1	83.6116	98.8698	80.4045	27.9103	29.6496	22.3242	30.2324	28.8462	31.9777	59.7952	50.75	58.2173	35.0159	36.0689	34.4397
4921536K21Rik	ENSMUSG00000020434	1	0.239542	0.407433	0.197269	0.210635	0	0.0637275	0.0706806	0.0614693	0.0662754	0	0	0	0	0.24177	0
Patz1	ENSMUSG00000020453	1	16.0428	16.2292	16.8462	10.2875	10.1183	10.9589	10.2322	10.3818	11.1935	12.4602	12.0877	12.7979	12.5677	11.6667	12.445
Clhc1	ENSMUSG00000020461	1	0.373126	0.475982	0.460916	0	0.146444	0.223348	0	0.143622	0	0.258227	0.397411	0.1432	0.195152	0.188298	0
Pnpt1	ENSMUSG00000020464	1	13.5282	13.8059	17.5346	10.6026	9.74184	9.29487	9.78833	10.5503	9.86176	11.8047	9.3552	10.9256	12.3052	13.3572	16.8584
Polm	ENSMUSG00000020474	1	2.2614	2.71169	2.79347	1.34223	1.73073	1.03779	0.850756	1.00102	0.797732	0.860768	1.36486	1.73579	2.24723	1.71182	1.2378
Ska2	ENSMUSG00000020492	1	7.33172	8.90128	7.59934	6.50251	5.55664	6.50734	3.86043	4.37912	3.93459	7.61103	5.29569	6.11275	6.08251	5.86888	5.78692
Prr11	ENSMUSG00000020493	1	4.48871	4.3049	4.09738	4.47011	3.22629	2.63293	1.14893	1.87349	1.12221	4.7907	2.76483	3.56993	2.37596	1.80126	2.15285
Ppm1d	ENSMUSG00000020525	1	25.2885	26.3397	24.4218	15.302	18.776	18.3625	17.9428	16.4072	16.1753	25.1693	22.2139	25.7142	15.408	13.6828	14.5295
Srebf1	ENSMUSG00000020538	1	47.6085	46.2258	44.4362	11.7811	12.8507	11.6891	14.3942	13.3095	13.4666	14.2259	15.951	14.9891	17.816	19.1908	18.521
Stxbp4	ENSMUSG00000020546	1	2.58637	3.12099	2.92147	2.32035	2.40057	2.95686	1.87177	1.74892	1.66808	3.3138	2.63062	2.89736	2.59576	2.36349	2.17396
Bzw2	ENSMUSG00000020547	1	32.9109	41.0754	37.2664	26.7883	31.0702	29.1064	20.9636	24.5656	21.7797	27.5472	21.1581	19.1168	26.8663	21.5461	22.905
Ntsr2	ENSMUSG00000020591	1	0.133681	0.272851	0	0	0	0.106693	0	0	0	0	0	0	0	0	0
Trib2	ENSMUSG00000020601	1	50.3274	62.2328	51.6087	37.4717	38.4075	37.7047	46.4698	45.4607	49.3753	37.3653	37.7206	36.5577	33.0288	30.701	29.7445
Fam84a	ENSMUSG00000020607	1	3.36617	4.05987	3.22573	0.861073	1.10496	1.51426	0.812649	1.50772	0.9144	0.677702	1.04298	1.03351	1.28041	0.926582	0.791822
Klhl29	ENSMUSG00000020627	1	9.78072	10.6709	9.43337	2.24695	2.37471	2.22698	1.61197	1.71845	1.19458	3.00839	3.62885	4.19332	3.90192	3.37949	3.30306
Fkbp1b	ENSMUSG00000020635	1	2.95737	3.66482	4.00112	1.85749	2.32142	2.52892	2.99183	2.43931	2.9807	2.04669	1.49993	0.972855	1.3258	2.55846	0.840911
Pfn4	ENSMUSG00000020639	1	0.3167	1.93921	2.08648	0.974683	0.372894	1.13743	0.560682	0.487612	0.657171	0.219177	0.449749	0.972359	0.49692	0.958934	0.630361
Kif3c	ENSMUSG00000020668	1	14.403	15.6539	13.7759	6.77051	8.60373	8.94074	6.70882	8.9261	7.59394	13.2486	13.5501	13.3962	12.5077	10.2398	10.7279
Rasl10b	ENSMUSG00000020684	1	24.1358	26.0524	19.8764	6.71159	7.16533	7.1208	6.16296	8.05952	8.43284	30.6232	19.7012	26.7597	12.9472	11.1912	10.3163
Lig3	ENSMUSG00000020697	1	15.3599	15.0088	15.0809	10.1359	10.3854	10.1516	8.11769	8.19632	8.90787	11.4749	9.23314	10.8527	9.17692	8.5967	9.46559
Cacng4	ENSMUSG00000020723	1	12.3215	13.6371	9.43247	6.46005	6.76578	5.54028	4.19892	5.43302	3.69715	12.4907	10.5152	12.6102	6.53516	5.13792	5.52672
Nup85	ENSMUSG00000020739	1	20.4667	17.6447	19.5213	12.7858	11.3178	11.3124	9.7345	8.84213	7.75862	12.9381	11.0187	10.5981	13.8679	16.9572	16.6596
Unk	ENSMUSG00000020770	1	17.6609	17.4528	16.0408	8.35894	8.92504	8.07048	8.66227	9.36291	7.65825	10.2553	10.1248	10.5873	13.5021	13.3101	13.3097
Tsen54	ENSMUSG00000020781	1	9.17077	6.09625	8.17592	4.43892	5.81177	5.03624	4.91543	4.793	5.79626	3.02781	4.30135	2.71236	4.40045	4.92523	4.35406
Tekt1	ENSMUSG00000020799	1	0.51	1.30117	0.944992	0.224227	0.300246	0	0.225725	0.196308	0.105828	0.352953	0.543193	0.587192	0.40011	0.386057	0.76133
Rhbdf2	ENSMUSG00000020806	1	9.92414	7.93483	7.94752	6.39027	5.33648	5.45711	11.3441	10.4372	11.9668	9.84253	9.71002	9.29693	6.04879	6.23069	5.32711
4933427D14Rik	ENSMUSG00000020807	1	7.29644	6.66826	6.9953	3.70271	3.36235	3.38974	1.86372	1.92824	2.16939	3.66787	3.76323	4.51386	3.56936	4.25003	3.79329
1810032O08Rik	ENSMUSG00000020812	1	5.9598	5.0938	5.70558	1.70319	1.34498	1.60536	0.725392	1.37642	1.05119	3.50588	2.53908	3.77402	4.83149	3.68432	3.3363
Mfsd11	ENSMUSG00000020818	1	6.37132	6.08455	5.05438	4.54877	4.97828	4.36195	4.52741	3.4649	4.05117	5.29933	4.44099	5.20451	4.15776	4.83768	3.83936
0610010K14Rik	ENSMUSG00000020831	1	5.23557	4.45254	4.22178	2.01414	1.28428	1.82813	1.15862	1.00763	1.44855	3.62335	2.78816	3.51634	1.71144	4.29346	2.82233
Dhrs13	ENSMUSG00000020834	1	4.73118	5.68667	4.67548	2.21878	2.06321	2.60126	2.41974	1.94252	1.91986	3.63809	2.98614	3.87362	4.61906	3.39568	2.72046
Slc6a4	ENSMUSG00000020838	1	0.0912845	0.0931585	0.112762	0	0.0358272	0	0	0	0	0	0	0	0	0	0
Doc2b	ENSMUSG00000020848	1	28.2158	26.8592	24.3688	9.71579	13.2889	11.4679	5.58297	5.43949	4.92012	22.8418	19.8664	24.7516	16.3695	14.8373	17.037
Fbxl20	ENSMUSG00000020883	1	13.1367	13.3018	12.0001	6.81967	7.10694	6.93975	8.04472	7.12781	6.65004	12.2244	11.4748	11.8535	9.81025	10.0519	8.80647
A230052G05Rik	ENSMUSG00000020887	1	0.539023	0.733451	0.443897	0.236987	0	0.143401	0	0.138319	0	0.248692	0.510315	0.137913	0.187946	0.0906725	0
Dvl2	ENSMUSG00000020888	1	6.96136	6.97023	7.24717	3.26275	3.11882	2.98765	2.87761	2.60371	2.53473	4.22686	3.07769	3.32699	5.56443	4.70616	4.34632
Ctc1	ENSMUSG00000020898	1	12.8702	13.5691	12.7788	6.87582	7.09327	6.65365	8.99558	8.92412	7.60153	9.60185	8.20957	9.90212	8.87964	11.178	10.5677
Myh3	ENSMUSG00000020908	1	0.136573	0.313597	0.365529	0	0.0268009	0	0	0	0.0283396	0.0472585	0	0	0	0.0689212	0
Krt24	ENSMUSG00000020913	1	0.335904	0.799867	0.922082	0.393823	0.351561	0.178727	0	0.430984	0.185872	0.154978	0	0.171887	0	0	0
Lsm12	ENSMUSG00000020922	1	19.3988	20.3273	21.039	18.3523	19.6459	19.2149	18.015	16.0672	17.9704	37.159	28.2864	36.4272	15.0377	17.1318	14.1346
Adam11	ENSMUSG00000020926	1	14.0083	13.7002	11.9267	3.36815	2.26218	2.50391	1.42084	1.62884	1.42313	9.54317	8.08169	9.35233	7.86085	9.42571	7.261
Ston2	ENSMUSG00000020961	1	3.14021	4.39498	3.39878	1.60415	1.57286	1.50375	1.93255	1.5886	1.66316	2.93903	3.48262	2.93831	2.84681	2.35442	2.67869
Tshr	ENSMUSG00000020963	1	0.806175	1.08253	1.36275	0.335788	0.399672	0.575692	0.676062	0.685949	0.915672	1.17458	1.44614	1.36787	0.576988	0.556722	0.337814
Klhdc2	ENSMUSG00000020978	1	18.8627	19.638	19.1668	11.3028	11.6421	13.021	10.3011	11.6813	12.2158	14.6333	13.8256	16.9304	12.4911	11.9756	12.868
Pnn	ENSMUSG00000020994	1	19.6134	20.3202	20.5215	14.9399	12.4476	11.7998	11.293	10.8309	10.5397	11.9647	15.1542	15.8326	15.1534	14.7415	16.2562
Ptpn21	ENSMUSG00000021009	1	25.5893	26.4457	24.8132	8.84203	9.05309	10.1253	5.74264	6.13182	5.5343	17.4101	14.5359	14.4961	13.1952	13.6048	13.4865
Npas3	ENSMUSG00000021010	1	1.68849	1.83085	1.94092	0.52584	0.524635	0.561505	0.685045	0.649928	0.583954	1.55806	1.04906	1.45804	0.883113	0.390544	0.455106
Zc3h14	ENSMUSG00000021012	1	35.6373	38.3866	37.8961	30.9454	30.6509	32.2692	26.5581	25.4561	25.0259	26.4763	26.0415	26.6333	26.6271	24.8937	23.8574
Nova1	ENSMUSG00000021047	1	3.36797	2.59291	3.08988	1.76652	1.50738	2.35792	1.49065	1.9787	1.27514	2.94423	2.60122	3.85505	2.44139	1.93819	2.58736
Akap5	ENSMUSG00000021057	1	1.27283	2.04123	0.848548	0.719504	0.689869	0.870744	0.456047	0.396614	0.57855	0.335574	0.301261	0.372187	0.665716	0.795271	0.844484
Timm9	ENSMUSG00000021079	1	9.54797	9.9513	10.707	7.1453	8.29207	8.5932	3.95617	5.00449	4.38407	6.46721	4.03891	7.79654	6.16253	8.40653	9.09782
Ccdc175	ENSMUSG00000021086	1	7.47014	5.45682	8.15927	1.24459	1.2962	1.5062	0.0696056	0.302672	0.261069	0.544191	0.335003	0.482852	0.411266	0.55555	0
Rtn1	ENSMUSG00000021087	1	22.9381	26.4143	25.3995	10.6301	13.8285	13.3594	11.4328	14.8348	10.2915	22.4534	19.7356	19.9066	18.6982	15.5386	17.2239
Lrrc9	ENSMUSG00000021090	1	0.453056	0.400709	0.696457	0.265588	0.284504	0.216955	0.160417	0.116259	0.150419	0.418058	0.257356	0.278202	0.44232	0.426784	0.511
Six6	ENSMUSG00000021099	1	9.85257	12.278	8.68464	1.9591	4.04181	3.59587	3.24315	3.88771	2.3835	6.51023	5.90607	5.62441	5.5933	5.69667	3.99111
Pacs2	ENSMUSG00000021143	1	30.4547	30.8103	27.815	12.809	15.0188	12.5297	11.7254	11.1269	11.1512	20.3192	19.9364	19.176	22.0668	19.7682	20.9944
Efcab11	ENSMUSG00000021176	1	0.49977	1.12207	0.658515	0.439458	0.706138	0.558424	0.176958	0	0.414822	0	0.141946	0	0.104556	0.100884	0.0994746
Nrde2	ENSMUSG00000021179	1	13.887	17.8001	13.8607	7.71742	8.37174	9.48741	6.8839	7.65452	7.14645	8.22674	6.94182	7.75993	9.18063	8.29754	9.61898
Akr1c13	ENSMUSG00000021213	1	0.443154	0.301501	0.973192	0.389674	0.695714	0.353688	0.130759	0.227436	0.122609	0	0.209776	0.453536	0.154519	0.447274	0.294018
Dcaf4	ENSMUSG00000021222	1	6.55893	9.02619	6.71086	4.19447	4.68044	4.44163	4.66234	4.74326	5.03164	3.98899	3.52819	5.187	4.67788	5.21569	5.04395
Coq6	ENSMUSG00000021235	1	12.6374	13.0311	12.6837	5.38251	5.32155	7.66961	4.25321	4.15495	3.87886	10.5679	7.38422	9.70007	8.46852	10.2969	11.1356
Vsx2	ENSMUSG00000021239	1	83.5663	84.3949	74.5451	22.8197	28.6556	32.9018	19.0152	21.0776	19.9944	42.5371	31.4758	39.3627	24.1589	22.8717	22.6141
Angel1	ENSMUSG00000021257	1	9.9626	8.51201	7.82282	3.95233	4.14654	5.10363	4.88112	4.35202	4.49998	6.09304	5.39599	5.12171	5.18639	4.53655	4.33485
Cyp46a1	ENSMUSG00000021259	1	6.05092	5.17915	5.94754	1.88799	0.919301	1.24628	0.518346	1.12698	1.29611	3.64729	2.35614	2.39717	3.5731	3.3491	2.23393
Gng4	ENSMUSG00000021303	1	3.58658	4.44455	3.6393	1.74583	2.76504	1.68684	1.53072	1.57776	1.75428	4.16646	4.00192	4.916	2.94777	2.3271	1.27478
Gpr137b	ENSMUSG00000021306	1	22.9166	24.1666	22.1893	15.3881	16.5713	15.5743	9.65105	8.3933	9.56831	7.97794	8.9743	6.07659	8.4264	11.9854	6.35822
Gli3	ENSMUSG00000021318	1	3.64481	4.29188	3.80082	0.72064	0.727952	1.23933	0.820909	0.547896	0.501229	0.746284	0.673803	0.827706	0.496316	0.348279	0.536586
Sfrp4	ENSMUSG00000021319	1	0.942164	0.961506	0.775893	0.51779	0.277335	0.187989	0.10425	0.0906637	0.293257	0.163009	0.334495	0	0.615962	0.356597	0.117206
Elovl2	ENSMUSG00000021364	1	43.5944	44.1058	42.0466	7.08131	9.90351	10.1124	2.94649	4.21572	3.2976	30.3187	23.9402	28.187	18.1395	15.9851	12.7164
Tpmt	ENSMUSG00000021376	1	2.80926	4.19014	3.02533	2.09021	2.71404	1.55223	2.00852	2.74492	2.33176	1.64508	1.38097	1.82457	2.03441	2.39917	1.29036
Id4	ENSMUSG00000021379	1	7.3503	7.88261	6.7713	3.61505	5.76968	6.06525	5.84477	8.15208	5.79071	8.10451	6.89986	6.885	6.12489	4.52663	3.84349
Prpf4b	ENSMUSG00000021413	1	46.3169	47.5986	44.0552	25.4546	26.6132	29.2403	23.4517	22.2139	19.4527	43.0168	38.7416	42.0219	34.1567	32.6298	31.0217
Gadd45g	ENSMUSG00000021453	1	8.81522	16.3731	10.1633	2.17039	2.07587	2.11067	1.56064	2.03587	0.585348	2.68431	2.00298	2.70652	4.61053	3.73682	4.38646
Auh	ENSMUSG00000021460	1	3.88569	4.78058	3.91105	3.13204	2.81287	2.99785	3.00009	2.90824	2.81311	4.51179	4.01596	4.50695	3.86135	3.15924	3.8026
Fancc	ENSMUSG00000021461	1	4.22319	3.45326	4.23395	3.02157	2.55319	2.76347	2.32195	2.26167	2.17723	2.28734	2.23506	2.17449	2.57923	2.72691	2.79325
Ptch1	ENSMUSG00000021466	1	14.3154	14.1681	12.5407	10.1801	11.8403	9.58504	12.8846	12.7586	13.2777	16.7558	16.1681	17.1827	13.8187	12.6546	13.3862
Zfp369	ENSMUSG00000021514	1	8.52334	9.16366	9.82105	7.92655	7.62658	7.05456	7.20328	7.77665	6.95813	9.75834	8.91619	8.39995	7.66827	7.08032	6.84181
Adcy2	ENSMUSG00000021536	1	14.635	16.7898	14.5597	5.52755	6.12942	6.70251	4.99934	7.71263	7.01124	12.9153	10.8101	10.4041	9.40101	6.64202	9.28626
Dapk1	ENSMUSG00000021559	1	17.9133	18.3878	17.9378	11.4306	10.7511	10.1247	9.84108	13.7098	14.3768	13.7961	12.769	14.5523	8.27536	10.06	9.88485
Cep72	ENSMUSG00000021572	1	2.90392	2.61489	2.95414	1.65225	1.9219	1.54511	0.957652	0.920516	1.27606	0.86693	0.97033	0.699284	0.714733	1.09191	1.13333
Srd5a1	ENSMUSG00000021594	1	2.29704	2.4907	2.30546	1.19927	3.21173	1.71872	1.58853	1.76833	1.78743	1.29163	1.63102	1.65294	1.87718	0.941848	1.78595
Lpcat1	ENSMUSG00000021608	1	45.3059	46.849	45.226	35.3043	37.0565	38.7564	36.5594	40.4276	40.2643	43.7231	42.0872	49.5695	39.013	36.0764	33.8787
Tert	ENSMUSG00000021611	1	1.69017	0.862436	1.3919	0.42463	0.236914	0.289062	0.213733	0.0929395	0.350722	0.668405	0.342891	0.648665	0.947136	0.670172	0.180221
Hapln1	ENSMUSG00000021613	1	0.204555	0.208754	0.471676	0.107922	0.0321134	0.0326517	0.217285	0.377936	0.441442	0.169878	0.348589	0.314021	0.171178	0	0.162859
Vcan	ENSMUSG00000021614	1	1.37279	1.64906	1.80177	0.528116	0.471442	0.673365	0.379746	0.539418	0.367947	0.336479	0.243689	0.504904	0.373956	0.360821	0.241932
Zcchc9	ENSMUSG00000021621	1	7.01034	6.78421	7.91323	4.88896	5.26563	5.20919	3.69121	3.90802	4.66503	5.43714	5.40685	5.19538	4.93087	6.28258	6.31512
Serf1	ENSMUSG00000021643	1	7.70604	7.86424	5.95756	3.59547	2.96274	4.39308	2.5058	2.17924	2.21909	1.30606	2.01002	1.68998	1.48056	0.952371	0.782559
Gfm2	ENSMUSG00000021666	1	5.74835	6.49842	6.72627	4.3058	4.01085	4.5415	2.65557	2.81608	2.73103	6.0544	5.0574	5.52647	5.2639	4.82506	4.83473
Ercc8	ENSMUSG00000021694	1	2.45778	2.26017	2.5801	1.51995	1.90806	1.74604	1.00413	1.22674	1.12089	2.72899	1.87941	2.03164	2.0624	1.9627	1.85465
Trim23	ENSMUSG00000021712	1	8.70834	10.6131	9.86824	8.22698	8.53048	7.98418	8.66418	8.75394	7.85537	12.2029	10.2205	12.3742	8.8834	8.71667	9.63349
Parp8	ENSMUSG00000021725	1	17.6132	20.6403	18.5861	8.36218	9.04188	9.08654	7.41024	7.63031	6.67046	15.2021	12.554	13.468	13.3102	14.0594	14.2629
Fezf2	ENSMUSG00000021743	1	7.00121	5.1297	3.91769	1.18391	1.05686	1.28949	1.11236	0.898294	0.67052	3.23019	1.78455	4.27158	1.22059	2.53662	2.76918
BC067074	ENSMUSG00000021763	1	0.467217	0.501904	0.486017	0.129737	0.212326	0.274763	0.348276	0.605776	0.183695	0.102109	0.244448	0.377497	0.154335	0.0744571	0.171307
Dlg5	ENSMUSG00000021782	1	11.2037	12.0053	11.0918	6.68196	5.73548	5.73443	5.62706	5.58747	5.84239	7.34911	8.09358	7.66487	7.56669	6.80929	6.3506
Ppp3cb	ENSMUSG00000021816	1	17.6977	19.2183	19.0175	14.2021	13.7031	15.4961	13.6582	14.5237	12.9496	18.6929	16.6901	18.1475	17.7216	14.151	15.6976
Zswim8	ENSMUSG00000021819	1	34.2631	33.2634	32.3957	23.2102	20.1045	20.8493	21.8879	23.4928	22.2199	24.6551	24.2804	25.3583	32.7054	30.0442	30.3025
Peli2	ENSMUSG00000021846	1	11.5265	8.94863	8.88085	7.83479	7.9654	8.55043	6.6665	8.13856	7.92381	9.73887	8.63636	9.17307	6.36144	6.4235	5.10222
Otx2	ENSMUSG00000021848	1	117.192	145.753	118.168	21.7875	23.8936	27.3066	13.3646	17.5749	13.997	59.7431	42.6221	41.869	35.5343	38.2801	34.4132
Ppif	ENSMUSG00000021868	1	5.5095	5.7965	5.2856	3.29634	3.25469	2.5386	1.91057	1.48667	1.41434	5.11011	3.14578	4.53411	3.98073	3.55428	3.61769
Ebpl	ENSMUSG00000021928	1	26.3858	31.2969	27.2231	14.884	18.5233	18.9928	14.9835	14.1805	13.967	16.6758	12.4431	16.9667	9.26962	12.3609	10.0082
Spryd7	ENSMUSG00000021930	1	5.16754	5.48457	4.12792	2.59004	3.56955	3.46441	2.74457	3.50077	2.6164	4.64915	3.15555	3.96646	3.89192	3.23367	4.52562
Pspc1	ENSMUSG00000021938	1	14.4138	16.6605	15.061	11.357	10.9898	12.7821	7.91153	7.6759	8.14742	11.4412	13.6462	10.2309	11.1324	12.8272	10.7971
Gdf10	ENSMUSG00000021943	1	1.07238	1.01021	0.679332	0.507752	0.259008	0.197512	0.219062	0.190513	0.205409	0.570891	0.234293	0.633177	0.431444	0.0832581	0
Amer2	ENSMUSG00000021986	1	39.9458	53.0344	43.1724	11.5746	11.4075	12.206	7.88018	9.78193	6.82066	24.7489	22.1507	28.9676	23.7179	19.5059	19.1577
Stmn4	ENSMUSG00000022044	1	5.18092	7.60046	5.51103	1.8982	1.77923	2.6705	0.859898	1.1633	0.627125	2.53975	2.91234	3.97672	2.14519	0.762576	1.93352
Klhl1	ENSMUSG00000022076	1	4.51539	3.99368	3.96643	0.838212	0.866407	0.760803	1.06587	1.08145	1.2493	1.87496	1.13998	1.30933	1.62691	1.36721	1.74756
Fam160b2	ENSMUSG00000022095	1	7.07639	6.22738	4.68739	3.29157	3.17985	2.94667	2.72347	2.48697	2.76654	2.69707	3.56822	3.46365	3.59381	5.02024	4.54187
Xpo7	ENSMUSG00000022100	1	7.18025	6.56	6.88172	4.95479	5.70061	5.37046	5.50847	5.63289	5.60788	7.30708	7.24456	7.43246	6.70967	6.30836	6.16581
Dok2	ENSMUSG00000022102	1	0.49884	0.290904	0.469493	0.062663	0.111877	0.227504	0.0630816	0	0.1183	0.098637	0.404806	0.109399	0.298175	0.359628	0.0709211
Ednrb	ENSMUSG00000022122	1	2.76628	3.29358	2.5734	1.84686	1.36719	1.79896	1.04296	1.6169	0.76536	2.12716	1.96421	2.51652	1.76833	1.3443	1.88632
Tgds	ENSMUSG00000022130	1	9.58699	11.8337	11.6547	8.59061	9.38881	8.96321	5.17263	4.84997	5.15339	11.8795	9.59505	12.0542	6.78108	7.83306	6.5424
Rem2	ENSMUSG00000022176	1	3.03179	4.12538	3.25334	1.131	1.15386	1.39317	0.731925	0.636539	0.457539	0.635816	0.130469	0.846224	1.05712	0.741814	0.548591
Zfr	ENSMUSG00000022201	1	32.5024	36.8116	32.9035	27.3802	28.0946	29.096	29.1116	32.6976	31.508	35.2539	37.2139	39.4226	29.5339	30.5094	29.1084
Efs	ENSMUSG00000022203	1	8.57103	8.33327	6.43844	0.611082	0.772799	0.739532	0.205055	0.267497	0.0961373	0.801581	0.904663	1.06684	1.6962	1.28592	0.979787
Sema5a	ENSMUSG00000022231	1	8.4949	11.149	8.93375	3.66758	4.03993	4.32143	4.47114	5.9505	4.60537	8.34185	8.93911	7.2841	4.46301	4.5573	4.34132
Ctnnd2	ENSMUSG00000022240	1	11.2949	11.8123	9.41679	4.58156	5.16041	5.24691	3.31209	5.57246	4.35373	8.90582	7.69723	8.75016	8.70571	6.3529	5.74216
Trio	ENSMUSG00000022263	1	54.715	46.8777	49.3115	18.8588	18.7134	19.4435	17.3284	18.3251	18.5632	45.8728	38.5058	46.707	28.3064	23.989	23.6182
Lrp12	ENSMUSG00000022305	1	9.49476	10.6125	9.79256	7.11648	6.53024	6.82013	5.60314	7.27458	6.1546	8.32325	8.73226	9.23135	8.37116	6.98194	6.97442
Angpt1	ENSMUSG00000022309	1	0.291548	0.892601	0.400161	0.128182	0.419564	0.116345	0.430128	0.187036	0.40332	0.20177	0.0690053	0.223784	0.355799	0.343303	0.338508
Eny2	ENSMUSG00000022338	1	17.5388	19.1153	18.1597	14.8233	15.5049	17.4635	11.8324	9.96263	10.1762	21.9191	14.2672	18.6904	13.2699	15.4677	13.3029
Wdyhv1	ENSMUSG00000022359	1	7.9781	4.94899	5.02423	4.12665	3.56102	4.86923	5.53896	3.73326	4.93406	4.547	4.88737	4.80295	5.72724	5.36819	5.60459
Atad2	ENSMUSG00000022360	1	3.71179	6.64755	5.81381	4.15982	4.42753	4.15322	2.22265	2.29717	3.08088	2.26659	1.80873	1.67592	1.67488	2.0568	2.24536
Has2	ENSMUSG00000022367	1	0.292856	0.796981	0.36176	0.042919	0.0766265	0.0389555	0	0	0	0.202675	0	0	0.0510564	0	0
Mtbp	ENSMUSG00000022369	1	3.09396	4.38967	4.10157	2.68741	2.48787	3.73412	2.00397	1.91709	2.78729	2.76792	2.41122	2.66445	4.14417	2.70383	2.81627
Gtse1	ENSMUSG00000022385	1	4.48419	4.73138	6.572	3.2079	3.16195	3.27561	1.88378	1.11169	1.07244	0	0.215867	0	0.477014	0.23013	0.0756387
Trmu	ENSMUSG00000022386	1	9.52323	8.65658	8.18544	3.61499	3.26791	3.90415	2.44145	2.4037	2.72123	5.18611	5.24704	4.71339	7.67538	5.93514	6.21478
Tab1	ENSMUSG00000022414	1	14.2527	13.0331	12.7833	8.56193	7.53235	8.8975	6.55803	7.71312	6.91064	8.30119	8.21641	9.53184	10.8495	10.1124	9.97115
Dnal4	ENSMUSG00000022420	1	10.3402	12.0858	12.1545	7.77128	9.22663	8.95808	9.62253	9.72922	10.2698	9.78614	9.91505	12.2106	10.8163	8.3848	9.58701
Ttll1	ENSMUSG00000022442	1	7.22896	8.75158	5.89485	4.42468	5.89696	5.43016	3.95235	3.87374	5.47078	7.25911	5.93814	5.33114	6.52388	5.36484	5.57204
Adamts20	ENSMUSG00000022449	1	0.252846	0.516073	0.530026	0.10106	0.0541291	0.220146	0.14243	0.106172	0.0381579	0.28634	0.0979281	0.247007	0.216398	0.208798	0.137254
Nell2	ENSMUSG00000022454	1	9.21711	10.4653	9.34988	4.50863	5.98927	6.62556	4.64681	6.95466	6.13047	7.68839	6.32795	6.93423	5.87426	5.54472	5.83177
2003-09-01	ENSMUSG00000022456	1	24.8366	25.8559	21.0702	6.40181	8.65385	8.30086	5.41344	6.0851	6.31916	22.7452	18.7874	21.5865	12.8377	12.8487	12.0482
Col2a1	ENSMUSG00000022483	1	39.631	41.4997	38.909	13.9394	14.0395	16.2551	7.44331	10.214	7.83752	6.53483	6.11745	6.98329	6.81313	7.30426	6.65351
Pde1b	ENSMUSG00000022489	1	19.3223	20.6478	18.2185	4.55543	5.935	5.64336	4.02812	6.19791	6.04331	12.2095	11.0356	14.079	15.4519	14.0612	11.8443
Ppp1r1a	ENSMUSG00000022490	1	16.768	18.7419	13.5458	8.84666	11.6579	12.4906	8.76439	8.72863	6.89264	25.1984	15.8749	23.5348	11.0251	10.6379	10.6482
Srl	ENSMUSG00000022519	1	1.55346	2.61584	1.98294	0.819596	0.884068	0.805899	1.03134	0.328875	0.580236	0.591303	0.992743	0.655817	0.52812	0.431175	0.541104
Zfp263	ENSMUSG00000022529	1	13.4028	13.1644	13.8251	8.80882	7.86352	9.41916	6.84309	7.11336	6.7583	11.4599	10.7185	9.55024	12.1537	10.9419	12.8377
Adck5	ENSMUSG00000022550	1	9.34576	10.6381	7.79512	3.47681	3.05668	3.20355	2.49245	1.93703	2.23766	5.30697	3.65832	5.2422	6.07868	6.40938	6.67759
Hgh1	ENSMUSG00000022554	1	8.2342	7.86457	7.65041	5.29113	3.39748	4.29697	2.70996	2.8444	2.89155	5.26024	3.14825	4.86179	6.07347	4.79467	8.29976
Gpaa1	ENSMUSG00000022561	1	25.7235	24.1751	24.2956	16.6768	14.2027	16.2966	17.8817	16.8939	19.7829	18.6069	15.6853	16.2865	20.2948	22.5156	19.0916
Scrib	ENSMUSG00000022568	1	19.5772	19.7584	19.9822	11.5716	10.6128	10.8482	12.0957	13.1006	14.5438	11.7272	11.7249	11.623	16.858	16.0112	17.7969
Ly6h	ENSMUSG00000022577	1	4.37928	4.6795	3.73372	1.3138	1.90076	1.35695	0.912121	1.46751	0.9408	1.78279	1.46331	1.50275	1.56289	1.716	1.99968
Rhpn1	ENSMUSG00000022580	1	31.6861	29.5606	26.3364	8.46857	6.34791	8.3906	3.90464	5.09367	4.2715	13.3303	12.8416	14.5589	15.5342	16.5469	14.5598
Cep97	ENSMUSG00000022604	1	4.42364	4.56052	4.44219	2.91735	2.83459	2.44979	3.37636	2.88422	3.39073	3.77994	3.39744	3.98446	4.03708	4.03196	3.59381
Chkb	ENSMUSG00000022617	1	11.9701	11.4887	9.97501	4.29167	4.02687	4.06594	2.5859	3.26364	2.42473	4.38859	5.10979	5.85182	7.75121	8.05428	8.11906
Rabl2	ENSMUSG00000022621	1	12.4362	13.7611	12.4279	4.60763	3.8938	5.91073	3.95811	3.92635	4.00138	8.99349	6.94529	6.97158	7.74681	6.34646	7.43986
Acr	ENSMUSG00000022622	1	1.37503	1.40326	0.566185	0.362729	0.323803	0.109744	0.243434	0.105855	0.342393	1.14193	0.19527	0.422174	0	0.416346	0.136844
Cblb	ENSMUSG00000022637	1	5.88722	6.07484	6.195	5.20552	3.51726	4.85531	3.93745	3.82717	4.01782	8.23921	5.75947	8.88709	5.13188	5.41379	4.36168
Tagln3	ENSMUSG00000022658	1	26.8513	37.2742	28.5679	9.53235	11.7823	13.0446	10.4818	11.5552	12.1818	20.3141	16.8159	23.5546	18.8413	16.3279	18.7555
B3gnt5	ENSMUSG00000022686	1	1.03462	1.13708	1.17974	0.279928	0.218652	0.412874	0.105674	0.0919023	0.0990879	0.165236	0.169532	0.244353	0.0416252	0.0401632	0.237614
Dgcr8	ENSMUSG00000022718	1	11.609	12.2239	11.8043	8.68557	7.8649	8.51776	7.41195	7.05783	6.85576	8.80027	9.02906	10.9805	9.41193	9.53972	9.43474
Thap7	ENSMUSG00000022760	1	9.90024	11.8997	10.599	9.28585	6.56241	8.77948	9.05576	8.21432	9.13049	8.52643	9.84162	9.45671	7.59442	10.1033	9.52432
Lztr1	ENSMUSG00000022761	1	17.1293	15.1166	16.2645	11.0545	9.00361	9.33641	9.54817	9.79501	11.0022	9.14721	10.0862	9.79538	13.9052	13.1485	14.7036
Ccdc116	ENSMUSG00000022768	1	0.476399	0.388944	0.627721	0.125672	0.224372	0.152089	0.126512	0	0	0.197819	0.270616	0.219402	0.249166	0.384663	0.568937
Ypel1	ENSMUSG00000022773	1	7.58508	8.92468	7.71625	1.49088	1.96131	2.3859	1.18487	0.824364	0.851785	1.42042	1.20389	1.78087	1.58686	1.12583	0.843678
Spag6	ENSMUSG00000022783	1	0.181448	0.231466	0.261496	0.119663	0.106822	0.108612	0.0401541	0.0349211	0.0376515	0	0.257676	0.139274	0.142351	0.0457837	0
Clcn2	ENSMUSG00000022843	1	9.06618	7.95557	6.50464	1.63065	1.34783	1.6171	0.881571	1.29543	0.85513	3.70758	2.87737	4.32298	5.63985	3.60473	4.64805
Chodl	ENSMUSG00000022860	1	1.7324	1.71271	1.69417	0.809271	0.764921	1.0802	0.383377	0.583475	0.359483	0.599465	0.768813	0.166217	0.509668	0.218563	0.431022
Cxadr	ENSMUSG00000022865	1	6.78533	7.19224	7.28853	4.41001	5.01743	4.99689	3.7721	4.92076	3.64583	5.98895	6.51705	4.67985	4.97183	5.09496	4.5671
Robo1	ENSMUSG00000022883	1	9.05096	11.1623	10.0433	6.10728	5.9241	5.41233	3.55814	4.86268	3.49525	4.35252	3.9997	4.53356	3.03194	2.92545	2.23148
1110004E09Rik	ENSMUSG00000022972	1	11.5567	11.9492	12.8984	9.0924	12.2944	10.3159	7.26867	8.19439	10.2235	11.997	9.50162	11.205	8.58941	11.3573	10.442
Paxbp1	ENSMUSG00000022974	1	21.5891	22.9136	22.7264	11.8195	8.72379	10.2784	3.48976	5.02936	5.07979	12.9402	13.6499	12.1618	16.6525	15.6508	16.2169
Kansl2	ENSMUSG00000022992	1	23.872	21.4805	26.7759	20.1635	22.1638	19.1892	17.4201	16.3355	16.3344	16.4617	17.3757	17.3383	21.4804	19.776	20.8623
Enah	ENSMUSG00000022995	1	16.6406	21.2523	19.0112	9.64217	10.7593	11.3619	7.91853	10.2558	8.94193	20.2368	18.031	21.4849	15.1428	14.4653	15.1249
Prpf40b	ENSMUSG00000023007	1	21.3821	18.6246	15.0292	7.27098	6.55627	7.03281	4.14035	3.98656	5.02619	8.78618	9.96351	9.36013	13.5422	13.4459	12.9672
Cela1	ENSMUSG00000023031	1	0.187493	1.14805	0.772024	0.164867	0.735871	0.598565	0	0.144339	0	0	0	0.287829	0.588375	0.378473	0.186594
Gtf2ird1	ENSMUSG00000023079	1	27.6367	27.6802	23.8517	16.4017	15.2124	15.6723	10.9065	10.5061	11.8957	17.8829	18.6516	21.0818	19.4666	17.0989	17.7968
Noct	ENSMUSG00000023087	1	62.1502	75.9608	67.0336	47.6374	46.1046	48.0079	51.6485	38.9126	31.4059	59.2202	34.7475	42.3876	33.6119	44.7302	39.3358
Slc38a1	ENSMUSG00000023169	1	18.5092	19.4677	19.4644	13.7399	15.206	15.5199	15.7516	17.9488	15.404	21.3549	21.9801	23.0795	19.9285	17.3629	17.2185
P3h3	ENSMUSG00000023191	1	18.4704	14.983	14.7774	5.96905	5.3698	5.08182	2.56195	2.14704	2.75169	3.93313	3.66174	4.36225	6.44024	7.4356	6.65095
Serping1	ENSMUSG00000023224	1	2.7574	1.81549	2.34403	0.391071	0.279283	0.283964	0.47242	0.342377	0.295317	1.47739	1.64212	0.682742	0.930434	1.16708	1.41635
Serinc2	ENSMUSG00000023232	1	1.15932	2.09321	1.32193	0	0	0.284699	0.0789404	0.137305	0	0.370303	0.379931	0.273803	0.186568	0.270023	0
Acy1	ENSMUSG00000023262	1	8.81559	11.6513	9.99715	3.81233	5.10482	4.38299	3.19816	4.78395	4.43827	5.8009	6.77264	4.88082	5.59333	6.8555	7.91035
Cd4	ENSMUSG00000023274	1	0.256455	0.628127	0.380153	0.135304	0	0	0.0908049	0.0789709	0.0425727	0.0709932	0	0	0.0536523	0.103536	0.10209
Clec4n	ENSMUSG00000023349	1	0.291275	0.148627	0.359807	0.512248	0	0.348706	0.128917	0	0	0	0	0	0	0	0.144939
Slc17a9	ENSMUSG00000023393	1	1.03402	0.461673	0.319329	0.170482	0.456562	0.154738	0.228828	0.0995034	0.0536416	0.268354	0.275331	0.198422	0.338009	0.130455	0.257266
Pcbp4	ENSMUSG00000023495	1	190.74	196.939	168.55	38.8014	45.6512	43.9009	31.9505	41.4059	42.1116	107.095	96.7404	113.785	103.164	101.491	105.031
Fam132a	ENSMUSG00000023571	1	28.6136	35.6901	23.8133	9.31871	10.6955	8.45813	6.29864	3.37991	2.2619	8.80108	4.08495	8.59925	10.2937	9.77935	6.47874
Rhebl1	ENSMUSG00000023755	1	5.75643	5.00429	5.17949	2.43714	1.00412	1.19111	1.5098	1.47716	1.4157	3.83627	3.936	4.74576	2.23016	3.76571	4.34965
1700010I14Rik	ENSMUSG00000023873	1	0.778194	0.893441	0.801075	0.684282	0.763562	0.621089	0.430533	0.524195	0.24222	0.26928	0.552561	0.447989	0.40701	0.196357	0.38723
Pkmyt1	ENSMUSG00000023908	1	4.25984	5.79639	4.17628	3.29984	3.34379	2.8332	1.52627	1.32736	1.93625	1.68462	1.72841	2.02412	1.8036	1.22841	2.22064
Slc25a27	ENSMUSG00000023912	1	19.0104	18.2224	18.3175	4.53435	3.86652	6.20413	1.77135	2.84401	2.17202	10.2268	7.10443	10.2792	12.8813	9.86545	10.2638
Satb1	ENSMUSG00000023927	1	5.85808	5.91136	5.35128	2.33749	1.77751	2.42284	1.40896	1.85695	1.4982	2.9299	3.37892	3.45109	2.43738	2.28552	2.35159
Vegfa	ENSMUSG00000023951	1	22.4003	24.8266	25.1912	6.98926	8.1299	8.72754	6.26839	7.15738	5.99767	21.3367	17.5815	20.2628	15.5706	15.7044	14.1427
Rsph9	ENSMUSG00000023966	1	3.22729	2.89832	2.76406	1.58918	1.51997	1.64848	0.685628	1.09317	0.750045	1.78679	0.733299	1.18905	0.675175	0.130292	0
Mrps18a	ENSMUSG00000023967	1	11.265	10.8099	10.9847	5.37166	5.93902	6.93318	3.86962	3.49475	4.14014	11.636	9.78955	14.024	7.56261	8.20205	7.47397
Ptk7	ENSMUSG00000023972	1	9.47755	13.4914	10.3266	3.0771	2.36537	2.44381	1.6779	2.20755	2.01708	2.89272	3.5201	1.79069	3.35547	1.76597	2.27337
Taf8	ENSMUSG00000023980	1	13.3207	12.7587	10.0506	8.37587	7.94434	8.31508	8.69531	7.39025	9.07989	8.85823	10.251	9.93895	11.2872	9.9895	10.5165
Foxp4	ENSMUSG00000023991	1	10.5376	12.0392	8.74707	1.8458	1.41704	2.17794	1.93245	1.45437	1.4287	4.12573	4.11376	5.5426	3.64496	3.34744	3.67672
Brd4	ENSMUSG00000024002	1	14.1037	13.1624	13.662	13.9384	11.9789	11.0599	11.8962	12.866	11.0731	13.6274	14.0516	15.2654	10.8137	11.3531	11.9784
Glo1	ENSMUSG00000024026	1	79.0882	87.4742	76.6609	53.7556	58.8091	57.0653	45.6947	45.9927	43.7339	35.5032	37.1851	39.869	40.0231	35.0577	32.2281
Rsph1	ENSMUSG00000024033	1	0.533003	0	0.585253	0	0.139462	0	0	0	0	0	0	0	0	0	0.176815
Slc37a1	ENSMUSG00000024036	1	1.25475	1.68794	1.45603	0.300907	0.0895385	0.318638	0.100972	0.175626	0.189358	0.236827	0.161989	0.700441	0.298298	0.460514	0.170281
Wdr4	ENSMUSG00000024037	1	5.82496	6.1388	5.36133	2.91251	3.4965	3.46395	3.06677	2.93088	2.78083	4.00489	2.97363	3.68206	4.14173	3.53516	4.84979
Cbs	ENSMUSG00000024039	1	1.11352	0.631321	0.611338	0.380776	0.0485592	0.148119	0.2738	0.333365	0.0513471	0.428125	0.614958	0.474836	0.25884	0.249749	0.307827
Wiz	ENSMUSG00000024050	1	8.80786	8.11733	7.56804	4.7418	5.06189	4.64462	5.90717	6.07139	4.96086	4.8827	5.00964	5.72587	5.14726	4.87576	5.99281
Emilin2	ENSMUSG00000024053	1	0.687587	1.07954	1.00182	0.325559	0.871867	0.168854	0.0468191	0.081435	0.0878021	0.146417	0.150223	0.162391	0.221305	0.106766	0.21055
Spast	ENSMUSG00000024068	1	24.6175	23.8196	24.48	18.3939	20.8448	18.6987	22.415	19.7312	20.9084	17.9208	16.8232	18.1859	15.5242	11.4676	12.5784
Cyp1b1	ENSMUSG00000024087	1	2.5407	2.71633	2.09232	0.744697	1.013	0.965606	0.999562	0.900342	0.535579	1.00476	1.54632	1.11438	1.56085	0.610554	0.762567
Hnrnpll	ENSMUSG00000024095	1	8.34162	9.19968	9.33437	7.69315	6.97879	7.44914	5.54973	4.99008	5.20384	8.38363	8.07342	8.91769	8.22546	8.27619	8.54837
Srsf7	ENSMUSG00000024097	1	48.9109	49.6372	52.759	36.7845	31.0563	34.7635	17.9127	17.7438	18.2273	26.5018	21.5207	24.7962	33.3174	45.0611	39.2842
Wash1	ENSMUSG00000024101	1	14.752	15.2669	14.316	8.89143	11.4166	8.84417	10.8513	9.8637	10.405	11.9828	11.5075	10.7384	10.2874	12.7921	11.9242
1600002H07Rik	ENSMUSG00000024118	1	6.80973	7.94232	5.40768	3.27911	2.99085	2.19986	2.72692	2.30913	2.75883	3.8151	2.76302	3.36018	5.34243	6.3003	4.76008
Six2	ENSMUSG00000024134	1	1.65211	1.68602	1.04042	0.256365	0.457707	0	0.0860257	0	0.0806641	1.21062	0.966074	0.596758	0.609942	0.294259	0.967166
E4f1	ENSMUSG00000024137	1	23.9025	21.9209	20.8148	9.94092	9.12768	10.8275	7.29106	7.08685	7.57392	11.6241	10.7796	10.785	16.7249	15.9745	16.2336
Pot1b	ENSMUSG00000024174	1	6.61965	5.85079	6.76562	4.62545	3.75793	3.16051	2.8252	2.41151	3.58122	5.15387	4.44852	5.26252	4.94601	4.1161	4.64682
Sox8	ENSMUSG00000024176	1	10.8112	13.2668	11.1427	2.09959	1.71809	2.01157	1.87877	2.0424	2.36725	2.2951	3.67343	2.74914	4.71782	3.81575	2.90435
Nme4	ENSMUSG00000024177	1	5.83371	8.18602	5.64492	2.30837	1.25928	1.86239	1.29099	0.898197	0.726318	0.80746	0.414226	1.79111	0.457671	1.32479	1.16114
Luc7l	ENSMUSG00000024188	1	24.9521	24.5087	23.4064	12.7625	10.1823	11.2542	7.5819	7.75991	6.7436	17.764	16.6614	14.9669	15.2399	16.8172	15.3215
Kdm4b	ENSMUSG00000024201	1	22.4338	24.1016	22.4063	15.7886	16.8137	17.5001	18.2128	22.3766	20.5493	22.9814	21.659	22.4405	21.257	19.4443	20.35
Zfp523	ENSMUSG00000024220	1	19.0171	16.9221	13.5274	6.2879	7.64687	6.65842	6.1923	5.94377	4.81713	8.03292	8.97763	7.79568	11.4369	11.349	11.3452
Epc1	ENSMUSG00000024240	1	28.0053	27.354	27.8964	19.3836	15.526	20.1016	14.8496	15.9028	16.6091	29.1682	25.6606	26.675	25.9108	25.3739	22.214
Tmem178	ENSMUSG00000024245	1	3.41423	6.09757	3.11295	1.5011	1.53145	1.36248	1.83494	2.53452	1.923	3.03797	3.29012	2.80786	2.67856	3.07677	2.66974
Pkdcc	ENSMUSG00000024247	1	5.64291	4.66926	4.14468	2.95033	3.11258	3.22562	3.37505	1.76112	2.91152	2.2165	2.70729	2.2242	2.39299	2.30894	2.58025
Dync2li1	ENSMUSG00000024253	1	8.27845	11.1583	7.71791	4.66981	8.45997	7.85379	6.36018	5.29081	4.01907	6.26971	6.65453	5.99462	7.02569	6.93658	5.44067
Sap130	ENSMUSG00000024260	1	14.2976	14.9038	14.3396	9.42915	9.98049	9.98477	9.08533	9.94542	9.15484	13.9942	11.5299	11.9151	12.0715	12.4721	12.0439
Zfp397	ENSMUSG00000024276	1	14.1714	15.7701	17.2885	12.4944	11.5382	10.5283	9.30827	9.22677	9.82306	12.8333	11.5612	12.2084	13.8382	12.0208	12.3405
Thoc1	ENSMUSG00000024287	1	14.1089	15.603	16.081	12.076	10.359	12.5022	8.02532	7.55761	8.7719	10.0984	9.21817	7.57658	12.9066	12.8864	12.7599
Ring1	ENSMUSG00000024325	1	15.3685	11.3888	9.3478	5.55132	4.75537	4.78418	4.40299	4.61465	4.1815	8.38521	7.42593	7.92954	8.5383	10.5555	10.4715
Psd2	ENSMUSG00000024347	1	6.65579	4.93995	5.08968	4.44644	3.79965	4.1048	1.49205	1.56377	1.61429	3.46963	2.82332	3.51644	2.62213	3.00987	2.66675
Spata24	ENSMUSG00000024352	1	7.48519	3.92855	7.04482	5.45356	4.02895	6.48611	2.08241	2.63422	2.66267	3.55216	4.85934	4.59633	3.35562	3.23777	5.10808
Mzb1	ENSMUSG00000024353	1	6.39839	6.99615	4.70466	1.00468	1.25562	1.27666	0	0.175918	0	0.316292	0.324515	0.350801	0.478068	0	0
Epb41l4a	ENSMUSG00000024376	1	5.09901	5.47756	4.50856	1.98225	2.61216	2.61311	3.75343	2.72711	3.34129	4.68035	4.57337	4.44943	3.87399	4.33383	4.32672
Bin1	ENSMUSG00000024381	1	167.064	157.922	154.188	92.4449	87.293	95.5578	56.6142	63.0066	54.3463	95.0645	92.6233	96.2399	92.9381	101.767	101.605
Apom	ENSMUSG00000024391	1	0.408302	1.04171	0.504369	0	0.3205	0	0	0	0	0	0.289917	0.313401	0	0	0
Atat1	ENSMUSG00000024426	1	15.7832	16.4754	12.9978	2.65674	1.98226	3.02324	1.99589	2.25651	1.72177	8.4263	6.5961	8.30724	7.07564	7.64638	8.03326
Rpp21	ENSMUSG00000024446	1	14.0926	11.263	10.0675	8.65942	7.59688	7.04665	4.50893	6.14339	5.63721	7.75539	5.78692	6.77697	8.16994	8.3971	6.08314
H2-M5	ENSMUSG00000024459	1	0.845357	0.627426	0.506306	0.0675763	0.0603245	0.184007	0	0	0	0.212742	0	0	0	0.0775652	0.535374
Lvrn	ENSMUSG00000024481	1	0.321226	0.590076	0.423258	0.0564921	0	0.051275	0.0568694	0.049458	0.053325	0.0889234	0	0.197251	0	0	0.127874
Tcerg1	ENSMUSG00000024498	1	19.6772	21.0255	22.7025	14.9042	14.7958	17.2207	12.2444	13.1609	10.511	13.8201	13.4185	13.683	16.6601	14.256	19.2919
Dpysl3	ENSMUSG00000024501	1	70.9376	81.5905	69.0205	33.0026	35.9128	35.2766	20.1325	26.7841	23.2067	54.4619	49.8775	55.9445	32.4575	30.3513	28.3835
Rax	ENSMUSG00000024518	1	72.2392	92.9432	65.5111	15.3628	20.9117	19.2844	10.6394	17.1701	13.8845	37.3884	35.897	30.0546	21.6456	32.1409	30.3355
Setbp1	ENSMUSG00000024548	1	5.21532	5.15275	4.72271	3.23391	2.67484	3.53226	2.99801	3.55105	3.48377	5.57937	5.81294	4.9441	3.80358	3.41833	3.78416
Atp9b	ENSMUSG00000024566	1	18.4312	18.223	17.7977	13.882	12.4825	12.6612	13.9408	13.54	13.5173	15.8583	14.2571	14.5296	14.8306	14.5804	14.7963
Megf10	ENSMUSG00000024593	1	6.29686	7.21914	5.8476	3.08656	2.96566	3.52863	3.629	5.28072	4.13676	5.37775	5.97419	5.47087	3.05513	3.1101	3.41333
Hmgxb3	ENSMUSG00000024622	1	13.9059	16.4256	14.6904	10.3383	10.3746	11.5515	11.484	10.9237	11.6096	13.1871	12.8966	12.8832	13.7828	13.0532	14.9689
Timm21	ENSMUSG00000024645	1	17.142	20.3828	18.5202	12.031	11.2337	9.16271	12.529	9.32229	9.26797	13.4959	10.0501	10.1399	13.654	14.9205	13.147
Fads3	ENSMUSG00000024664	1	3.22639	2.77613	2.29231	1.16819	1.63873	2.42356	2.18398	2.09417	1.52277	2.97715	1.97648	2.81639	2.05142	1.66012	1.69989
Fads2	ENSMUSG00000024665	1	25.6449	33.0291	26.3143	15.1942	16.7931	14.0099	12.9892	16.1528	12.1796	20.1206	18.112	17.8948	15.7797	12.4572	12.4197
Tmem132a	ENSMUSG00000024736	1	34.1033	33.766	31.2658	18.0105	17.6735	18.2537	16.9611	19.4458	17.7601	14.8434	14.5797	15.1364	16.0556	15.2352	14.9719
Naa40	ENSMUSG00000024764	1	23.6168	21.5884	23.9212	15.3807	15.3659	13.7083	12.2973	12.2989	13.1557	13.1104	12.7339	12.7959	15.3245	17.0806	16.2765
Syvn1	ENSMUSG00000024807	1	13.4345	13.5776	11.8131	7.16417	7.62	8.1282	9.47537	8.80767	10.4316	13.0166	11.8779	11.5095	10.8798	13.6907	10.8686
Gldc	ENSMUSG00000024827	1	33.329	39.4103	33.9347	9.44602	9.77286	8.88145	3.16971	5.21637	4.29819	5.10879	4.06811	6.00446	3.05415	3.8365	4.66012
Mus81	ENSMUSG00000024906	1	13.8566	12.6618	11.6499	6.88239	7.19054	8.79179	4.67023	5.17741	5.63034	7.62356	5.35173	7.7433	6.97434	6.37829	6.6931
Slc1a1	ENSMUSG00000024935	1	10.0553	9.50925	8.88806	5.95353	5.68298	7.03554	8.8416	9.49556	10.6275	9.04663	9.42462	9.46765	5.9253	5.75101	5.73741
Fam89b	ENSMUSG00000024939	1	1.8816	2.09479	0.563469	0.752059	0.268541	0.409564	0.605666	0.131684	0.283959	0.473523	0.485834	0.525186	0.536789	0.34529	0.510702
Smc5	ENSMUSG00000024943	1	13.7509	14.5857	14.0884	13.0118	10.4256	12.1558	10.1595	9.61345	10.3351	11.4897	11.2759	14.4609	13.5912	11.4746	11.3502
Gpr137	ENSMUSG00000024958	1	14.4943	13.2669	12.6132	5.84699	8.26914	5.18776	6.15059	6.26929	7.75168	16.2357	11.6711	15.4838	9.76905	10.1046	9.88913
Rcor2	ENSMUSG00000024968	1	32.7854	34.1989	31.8887	2.49425	3.10686	2.52715	1.63501	1.5235	1.97114	2.00873	2.52936	1.62029	1.51808	1.79766	1.313
Mark2	ENSMUSG00000024969	1	13.4363	12.6758	13.1023	8.72375	9.30013	9.16507	9.21998	9.58199	9.09922	11.6415	13.0536	14.3907	12.2844	11.2748	12.3094
Cyp26a1	ENSMUSG00000024987	1	0.93313	1.19036	2.11325	0.20513	0.183117	0.558559	0.413001	0.448972	0.19363	0.484339	0.331288	0.179061	0.732067	0.470904	0.232163
Plce1	ENSMUSG00000024998	1	1.73221	2.08438	1.90557	1.21626	1.19736	1.07299	1.65921	1.81119	1.96353	2.57652	2.97395	2.40121	1.77139	1.383	1.67244
Pdcd11	ENSMUSG00000025047	1	10.9205	11.7037	12.771	9.30161	9.88887	9.39889	8.51525	9.64562	9.17795	8.67121	9.67449	9.35451	9.63279	9.91639	11.0385
Col17a1	ENSMUSG00000025064	1	7.35386	5.85743	5.16982	1.10402	1.07002	1.37426	0.571575	0.303774	0.476401	0.446869	0.611316	0.660833	0.637908	0.579297	0.428405
Vwa2	ENSMUSG00000025082	1	0.204302	0.260621	0.126186	0	0	0	0	0.0786394	0	0	0.0725331	0	0.053427	0.0515505	0.0508306
Slc18a2	ENSMUSG00000025094	1	0.92445	1.72037	1.11957	0.0956339	0.256113	0.434011	0.0481364	0.418631	0.315954	0.752681	0.772249	0.500881	0.853245	0.823276	0.920016
Bnc1	ENSMUSG00000025105	1	0.0444455	0.181432	0.0732038	0.0390819	0.0348879	0	0	0	0	0.0615183	0.0631176	0	0.0464917	0	0
Bhlhe22	ENSMUSG00000025128	1	7.79171	10.536	6.95137	3.99666	7.03359	4.97495	2.87383	4.59871	3.7187	4.22402	4.79488	3.48874	3.93937	2.29371	2.71402
Pycr1	ENSMUSG00000025140	1	1.10366	1.07268	1.03873	0.0924259	0.330029	0.167781	0.0930433	0.404588	0.174489	0.21823	0.223903	0.16136	0.10995	0	0.104606
Lrrc45	ENSMUSG00000025145	1	15.8888	14.0359	12.7744	6.51626	5.07754	6.36559	4.28054	3.23922	3.54462	6.51939	5.44029	6.74864	9.26267	9.88812	9.75002
Fasn	ENSMUSG00000025153	1	51.36	61.693	54.8847	20.3653	19.2842	21.4676	20.9475	27.6577	22.6919	25.7501	28.8647	25.0782	23.985	22.422	25.3061
Zdhhc16	ENSMUSG00000025157	1	35.3716	31.4846	32.7588	24.3458	28.12	23.3601	18.7064	19.5744	22.9809	36.2889	26.6404	27.5839	22.5783	18.5916	21.3686
Rfng	ENSMUSG00000025158	1	15.8697	17.0435	14.7797	6.57546	6.97857	6.43241	6.54583	7.67563	5.93097	9.31531	9.08552	11.097	10.3426	14.6755	10.7496
Hps1	ENSMUSG00000025188	1	3.28486	3.96508	3.19965	2.01881	1.52491	1.77599	1.50077	1.2508	1.90563	0.928889	1.254	1.57246	3.58388	2.53112	2.14425
Entpd7	ENSMUSG00000025192	1	3.57634	3.24947	3.07821	3.34764	2.46316	2.74385	2.1854	2.29136	2.04919	5.1098	4.55455	5.31309	2.60663	2.23562	2.2044
Sema4g	ENSMUSG00000025207	1	13.0314	12.3893	9.78785	2.94868	3.43192	2.84576	2.40476	2.81028	2.14919	9.28297	8.37898	9.70932	7.72593	7.32604	7.01251
Peo1	ENSMUSG00000025209	1	5.81046	6.53482	5.71276	4.58791	4.04902	4.40082	3.62137	2.9212	3.49409	3.52882	4.29415	3.36771	3.65918	3.82987	3.8944
Mgea5	ENSMUSG00000025220	1	49.8489	57.2995	51.7977	39.2363	41.8435	43.2019	33.6684	35.3332	33.0391	40.2816	36.477	38.2942	40.1305	40.9645	41.9491
Ldb1	ENSMUSG00000025223	1	42.9425	47.6528	40.5927	24.9197	25.7341	22.6184	23.5023	20.5727	21.2231	13.9008	13.4425	14.7972	15.0335	17.0687	15.8539
Fbxl15	ENSMUSG00000025226	1	5.36957	7.51515	5.68537	4.04706	3.01063	4.65287	3.66669	4.48799	3.31082	4.67165	5.22884	2.82619	2.40719	5.4195	4.42773
Parp6	ENSMUSG00000025237	1	28.1176	31.0277	24.9752	8.91149	10.3477	11.0685	9.51063	10.031	9.86658	18.4572	17.7467	18.8333	24.1513	21.688	19.0343
Zfhx4	ENSMUSG00000025255	1	8.80606	7.46455	7.59681	4.0155	3.61539	4.3548	2.75665	4.71421	3.47542	8.02318	7.04253	7.97454	5.25588	4.84677	4.94837
Pfkfb1	ENSMUSG00000025271	1	1.02965	1.10333	0.593557	0.407426	0.282881	0.369801	0.182288	0.237797	0.128195	0.498808	0.292444	0.0790329	0.969347	0.46765	0.461119
Tro	ENSMUSG00000025272	1	11.7065	11.8311	11.9281	5.90707	4.65017	6.78677	5.67053	6.80812	6.49346	10.6714	10.184	8.35461	8.12408	8.01039	8.34987
Itgb8	ENSMUSG00000025321	1	5.04858	6.06818	6.09785	2.25255	2.84744	3.32795	4.36967	4.39038	3.24372	3.54571	4.3814	5.48262	2.38624	2.69874	2.67966
Gdf11	ENSMUSG00000025352	1	9.52056	9.40427	9.76905	2.55178	3.99639	3.04753	1.66748	2.27324	1.64807	4.58048	5.20567	3.90787	2.34326	1.69572	2.12805
Smarcc2	ENSMUSG00000025369	1	47.6388	50.674	43.4665	33.8591	35.7153	32.5052	33.2113	36.9906	34.5902	40.2006	41.2458	43.071	40.623	41.6044	43.3161
Enthd2	ENSMUSG00000025377	1	8.9456	8.68547	6.80416	3.76915	4.14489	3.96646	3.29942	3.0129	4.12504	5.24509	5.20502	4.95906	6.75815	7.14779	5.68783
Il23a	ENSMUSG00000025383	1	0.152174	0.465895	0.250638	0.40143	0.119451	0.121453	0	0.234298	0	0	0	0	0	0	0
Faap100	ENSMUSG00000025384	1	10.7132	9.27294	9.37808	6.21046	7.56849	5.98528	6.46269	6.65901	6.75152	7.579	6.53638	6.88309	8.17656	8.3299	8.96384
Shmt2	ENSMUSG00000025403	1	30.8637	33.0539	32.8795	17.8298	18.4518	17.4721	17.9489	16.5767	17.0536	9.06545	11.9768	8.67719	11.4498	14.3076	14.0185
Gli1	ENSMUSG00000025407	1	0.394989	0.403098	0.41822	0	0	0.0450353	0	0	0.0468358	0.0781022	0	0	0	0	0
Pias2	ENSMUSG00000025423	1	17.3575	15.7715	17.4917	16.5681	15.5371	15.5849	15.1289	14.4466	14.9758	25.2367	20.9737	23.6076	17.6788	16.6352	16.4408
Rnf165	ENSMUSG00000025427	1	8.1016	9.0593	5.83156	2.31482	1.73002	2.13362	1.26449	1.16254	1.2365	6.18586	4.23112	7.08006	2.39081	3.08952	2.23401
Zfp511	ENSMUSG00000025470	1	17.4844	12.2793	10.3733	7.76987	11.5109	9.45311	9.6524	6.36822	6.24193	8.06689	10.4125	9.52425	9.04636	14.2315	12.3488
Dpysl4	ENSMUSG00000025478	1	29.3461	32.7	28.4085	6.50434	7.67847	7.42096	5.26271	7.29104	6.08231	14.9749	12.9589	13.4249	13.5226	13.9547	14.207
Pidd1	ENSMUSG00000025507	1	1.44782	2.28781	1.26924	0.616016	0.476588	0.521852	0.289394	0.215725	0.271358	0.258577	0.198975	0.215092	0.586249	0.282829	0.604238
Zfp711	ENSMUSG00000025529	1	3.06378	3.85115	4.09233	2.46406	2.22897	2.44525	1.38909	1.1793	1.48859	0.930877	0.902018	0.458862	1.32883	0.980475	1.07833
Cbx2	ENSMUSG00000025577	1	12.9223	12.8405	13.4823	3.37467	3.39386	2.75284	2.23614	2.5805	2.94355	2.55515	1.72473	1.04408	1.93103	1.76514	2.07892
Cbx8	ENSMUSG00000025578	1	6.86536	5.85773	5.5611	2.91946	3.97551	3.14389	3.8356	3.6823	3.87679	6.7764	3.75599	4.233	4.00277	4.88452	3.30421
Tma16	ENSMUSG00000025591	1	4.65659	3.73069	4.73079	2.90834	2.52792	2.67449	2.1573	2.24469	1.73387	4.03586	2.96653	4.47619	3.18662	3.38217	2.98845
Gm7628	ENSMUSG00000025644	1	1.33754	0.525001	0.762576	0.180943	0.0807628	0.0821166	0.091076	0.0792067	0.170799	0.569641	0.876676	0.631791	0.860999	0.311534	0.307183
Rps6ka6	ENSMUSG00000025665	1	2.10394	3.03125	2.34416	0.979432	1.48959	1.74504	0.730352	0.889238	0.85604	0.799406	0.527265	1.07662	1.59666	0.749472	1.3959
Wdr73	ENSMUSG00000025722	1	7.55858	6.57938	8.05544	4.54498	5.49691	4.96804	3.93577	3.08057	3.18303	3.69249	2.44673	3.58343	5.92992	4.26319	4.86738
A930017K11Rik	ENSMUSG00000025727	1	2.76935	3.15869	1.47569	0.644597	0.703295	0.455053	0.504702	0.564336	0.743673	1.01465	1.1567	2.00063	1.44842	2.05522	1.21591
Wdr24	ENSMUSG00000025737	1	9.88229	9.7162	8.7834	5.08666	4.16239	5.14592	4.80059	5.38107	5.45169	5.17108	4.96323	4.81023	5.92501	5.96018	5.21729
St8sia2	ENSMUSG00000025789	1	3.23133	4.23985	2.88283	0.777995	0.573722	0.644743	0.885348	1.12534	0.70245	1.33112	1.03795	1.06297	1.04622	0.892995	0.957091
Slc25a10	ENSMUSG00000025792	1	15.5029	13.4999	13.5557	7.94762	8.83318	9.17234	6.41117	5.06877	5.96191	14.83	12.4105	13.5995	9.45448	8.88076	9.41199
Dnaaf5	ENSMUSG00000025857	1	8.4158	6.30629	8.33611	5.8477	5.63593	4.55614	6.09514	5.30081	5.66641	8.96042	7.77258	7.04697	6.3408	6.77148	7.37975
Get4	ENSMUSG00000025858	1	21.0123	22.7459	18.0747	12.941	12.6207	14.8691	9.11172	9.88894	10.6621	11.3038	14.6179	15.2796	14.3268	16.5712	16.4244
Cplx2	ENSMUSG00000025867	1	57.0728	57.859	51.2515	12.7308	13.6376	12.091	8.50677	10.7903	8.35973	12.7788	15.912	16.2989	12.4668	12.1984	12.2786
Arl10	ENSMUSG00000025870	1	12.7982	13.061	12.1156	5.78464	4.03721	5.34589	5.39977	4.69605	5.75818	6.29109	4.5862	6.61024	5.00465	5.19104	5.47565
4833439L19Rik	ENSMUSG00000025871	1	48.0187	47.8787	43.2318	31.8391	36.8777	33.8188	32.1092	30.872	31.2391	43.5609	36.4919	39.2486	28.7801	34.6461	33.1935
Mybl1	ENSMUSG00000025912	1	13.9051	20.7945	18.8104	1.04997	1.20941	2.09046	0.784213	0.65236	0.767308	1.22623	0.820506	0.709574	1.77283	1.24405	1.07334
Rdh10	ENSMUSG00000025921	1	16.7035	18.4162	16.4577	9.13611	11.0824	8.29239	9.02112	10.2948	8.5414	20.9867	15.8845	20.1475	9.98427	8.93115	9.15274
Tfap2b	ENSMUSG00000025927	1	17.2472	20.045	16.3353	6.74354	8.7123	7.25712	4.89809	7.59782	6.82208	17.6915	15.2105	15.449	11.847	11.5615	10.7882
Eya1	ENSMUSG00000025932	1	0.994027	0.917821	0.740641	0.0832446	0.445868	0.415564	0.167601	0.400838	0.196444	0.720689	0.470544	0.435992	0.693194	0.334423	0.37686
Lancl1	ENSMUSG00000026000	1	12.285	11.3071	10.8042	5.58466	4.76702	4.62492	6.15544	6.60233	6.92615	7.37909	7.37343	7.25901	9.35909	8.60927	7.01268
Kansl1l	ENSMUSG00000026004	1	14.9972	15.4711	16.4495	12.9299	11.8743	13.8649	8.35114	9.96755	9.18076	13.4184	12.6585	12.685	14.1563	11.9845	8.96809
Carf	ENSMUSG00000026017	1	9.48532	7.38741	7.09191	4.93854	5.09434	6.02642	4.47437	4.22754	5.23143	7.34182	5.67167	8.23864	6.78874	7.05417	7.39039
Trak2	ENSMUSG00000026028	1	53.1017	58.0925	56.5132	28.6575	32.5445	32.5312	26.3437	26.7064	26.4454	33.519	32.1116	31.6669	30.0317	27.534	25.9299
Mstn	ENSMUSG00000026100	1	0.616868	1.10168	0.635006	0.271212	0.484216	0.430791	0.136512	0.296803	0.128004	0.213456	0.547514	0	0.322634	0.311302	0.0767386
Fam135a	ENSMUSG00000026153	1	13.2711	15.5016	13.8522	8.97008	9.96541	10.0814	8.91677	8.78867	8.22831	12.2164	10.5358	12.862	12.0757	10.5542	10.5023
B3gat2	ENSMUSG00000026156	1	1.30024	0.884623	0.960954	0.644955	0.366382	0.558785	0.472191	0.590315	0.581125	0.507608	0.710188	0.972437	1.2206	0.67299	0.696771
Bard1	ENSMUSG00000026196	1	1.16942	1.34261	1.98628	0.931894	1.34824	1.69167	0.485234	0.421997	0.879651	0.354075	0.259486	0.168303	0.535176	0.405727	0.254584
Abcb6	ENSMUSG00000026198	1	7.19829	8.37849	6.21634	4.03726	2.71828	4.03708	3.44427	3.56452	3.52026	4.25462	2.48653	3.58391	5.73884	4.94821	4.95655
Obsl1	ENSMUSG00000026211	1	3.12638	3.36504	2.5143	0.880567	1.43793	0.994186	0.756725	0.639304	0.912294	1.55513	0.936522	1.49982	1.14972	1.57772	0.923691
Stk11ip	ENSMUSG00000026213	1	17.0687	13.9647	15.4799	7.31445	6.21858	5.34566	6.12015	5.10078	6.00771	8.37351	7.72186	9.61878	10.5846	12.4299	11.6112
Slc16a14	ENSMUSG00000026220	1	2.52201	3.29973	2.66274	0.852945	0.60913	0.722564	0.457943	0.547611	0.375726	1.52163	1.01018	1.98546	0.405865	0.848488	0.707924
Capn10	ENSMUSG00000026270	1	10.0405	10.7808	10.7765	5.98349	6.05108	6.00059	4.84404	4.06622	4.34465	6.98157	7.43339	5.91705	9.00943	8.11667	7.71917
Mterf4	ENSMUSG00000026273	1	5.10048	6.00599	6.52672	4.48496	3.6033	3.94552	2.74368	2.74857	2.73551	4.8875	3.8445	4.57752	4.67865	5.02911	4.29509
Atg4b	ENSMUSG00000026280	1	13.4389	14.3483	13.0521	10.6289	10.4343	10.1137	11.4434	9.38983	9.57839	13.7992	13.0689	13.735	11.4982	12.3106	12.7929
Dtymk	ENSMUSG00000026281	1	13.0481	14.1984	12.7521	9.46909	8.08273	8.53188	4.94012	4.59886	5.61086	5.54864	5.02314	7.11936	8.05775	9.59942	9.54359
Ilkap	ENSMUSG00000026309	1	32.8046	35.4836	34.236	22.0663	22.0716	23.1655	20.4741	20.4826	18.5707	26.9924	27.0501	26.6883	24.6687	27.4642	25.2753
Asb1	ENSMUSG00000026311	1	4.49576	4.51854	4.62795	2.48573	1.97837	2.93575	1.68833	2.49086	2.71388	3.29992	3.96612	3.5031	3.42017	3.19692	3.99966
Lypd1	ENSMUSG00000026344	1	0.852138	0.809657	0.943739	0.542598	0.530501	0.469038	0.676276	0.407175	0.512179	0.569398	0.375558	0.586413	0.553263	0.533831	0.409403
Sctr	ENSMUSG00000026387	1	0.539116	0.440147	0.621564	0	0.169273	0	0	0	0.0894959	0	0	0	0	0	0
Tmem9	ENSMUSG00000026411	1	32.6422	32.9868	31.7851	21.9713	17.527	16.8873	19.9534	21.1182	23.2989	32.6716	22.6493	26.9323	21.3545	18.4582	17.2481
Tnni1	ENSMUSG00000026418	1	0.24216	0.617829	0.697986	0.63881	0.475214	0.289908	0	0.0932116	0.200999	0	0	0	0.126655	0	0
Arl8a	ENSMUSG00000026426	1	22.7584	23.0421	20.1496	13.8423	14.9694	14.5742	16.5624	16.4815	15.3062	25.1507	20.1838	21.2663	16.5608	15.7068	14.5027
Rbbp5	ENSMUSG00000026439	1	16.3417	17.3164	18.0531	13.218	12.5147	13.4516	14.516	15.0351	12.7606	18.5208	16.5765	17.0451	14.8307	16.6661	17
Lrrn2	ENSMUSG00000026443	1	2.07093	2.23085	1.75283	1.11284	0.85795	1.05598	0.661979	0.664278	0.811712	1.51284	1.96063	1.67789	1.44418	1.45152	1.20225
Lhx4	ENSMUSG00000026468	1	10.2095	11.4286	10.037	4.50426	4.68642	5.30068	2.87697	2.85558	2.63901	5.91657	4.91651	6.77902	4.98873	4.38564	5.66038
Rgs16	ENSMUSG00000026475	1	7.86902	9.92542	7.86376	2.95435	3.67835	2.75208	4.3046	4.08393	4.1097	5.13992	6.90584	5.15778	7.39892	6.42515	6.59939
Adck3	ENSMUSG00000026489	1	2.14893	2.79115	1.60881	1.3399	1.41079	1.43444	1.41802	2.07541	1.58908	2.00095	2.10846	1.97935	2.12525	2.28721	2.02197
Trp53bp2	ENSMUSG00000026510	1	13.7048	14.4701	13.5122	10.0494	10.7577	9.65119	8.85719	10.6599	9.01366	9.38614	10.573	8.44465	9.12726	8.08875	8.40053
Astn1	ENSMUSG00000026587	1	11.7623	13.1728	11.8724	6.24012	6.77668	6.4443	7.61731	9.59276	8.905	11.9881	11.3872	11.5375	7.54014	7.27531	7.42395
Tex35	ENSMUSG00000026592	1	0.574458	0.195417	0.473079	0.168378	0.150309	0.152828	0	0	0	0	0.271932	0.293958	0.600905	0	0.190568
Slc30a10	ENSMUSG00000026614	1	11.3041	13.3082	11.5562	1.12175	1.057	0.933309	0.501885	0.409198	0.264715	1.76573	1.45937	1.52318	0.926688	0.715312	1.05798
Cr2	ENSMUSG00000026616	1	0.199908	0.272016	0.0548763	0.0585945	0.0261533	0	0	0.0256493	0	0	0.0473154	0.0511479	0	0.0336278	0.0331582
Mark1	ENSMUSG00000026620	1	6.82375	5.38536	6.25639	3.44015	2.57105	3.63076	2.09399	2.94176	3.17177	5.72993	5.36207	4.81869	3.23585	3.30585	4.57261
Plxna2	ENSMUSG00000026640	1	29.1991	32.0498	27.8826	20.7475	18.9835	20.1547	17.866	20.3793	19.6753	22.6447	21.4238	22.9908	16.7265	15.4337	17.6999
Suv39h2	ENSMUSG00000026646	1	12.5208	11.0072	13.98	7.95842	6.77309	10.6293	5.02281	4.90974	4.86545	10.8396	10.1891	9.43067	10.105	10.7914	8.63388
Dclre1c	ENSMUSG00000026648	1	2.15329	2.99041	2.34001	1.21024	0.80156	1.16934	0.864616	0.563952	0.571195	1.10614	0.977273	1.15867	1.30037	1.74762	1.50228
Mettl13	ENSMUSG00000026694	1	2.61438	2.56831	2.95786	1.43949	1.89875	1.71607	1.73027	1.7493	1.2371	1.65713	1.70022	1.12527	2.47916	2.09616	2.45594
Stam	ENSMUSG00000026718	1	21.6347	21.5663	20.6165	13.1129	13.0097	13.3819	12.4481	12.6401	10.6782	13.101	13.3868	12.4547	10.79	9.51422	10.1119
Bmi1	ENSMUSG00000026739	1	25.3432	26.5539	27.5134	18.7614	18.7088	19.6038	18.3339	20.1911	18.4439	31.1167	23.7964	23.9664	21.883	21.1144	22.684
Zbtb43	ENSMUSG00000026788	1	6.92648	8.24006	7.0731	5.46414	5.90303	5.87562	5.01014	5.24083	5.84771	6.08098	6.23908	6.92673	4.96825	5.59271	4.80558
Odf2	ENSMUSG00000026790	1	10.7374	10.6174	10.8686	6.87498	6.43179	7.4049	6.45952	5.7782	5.33009	7.32998	7.60938	6.78543	7.41514	8.66982	8.73548
Coq4	ENSMUSG00000026798	1	4.6849	4.34644	4.35918	2.99602	2.91331	2.96214	2.69289	2.20143	3.53508	2.69486	1.90088	2.80208	1.46381	2.70198	1.81653
Ddx31	ENSMUSG00000026806	1	5.85187	6.80808	6.45765	4.37382	3.99632	4.67047	4.97284	4.68516	4.22576	4.45485	5.15239	5.03073	6.36613	4.48877	4.95023
Ralgds	ENSMUSG00000026821	1	23.8402	28.7158	26.1035	13.4932	14.47	11.9523	15.0695	12.7437	12.9597	7.57556	9.2984	7.52579	7.69206	6.94743	6.85041
Nr4a2	ENSMUSG00000026826	1	2.80224	2.65178	2.014	1.07523	1.51975	1.50456	1.48831	1.29435	1.69158	2.25667	1.80886	2.26824	2.13182	2.10836	1.97751
Olfm1	ENSMUSG00000026833	1	17.1125	19.8992	15.3867	9.36622	10.5085	12.0318	10.9745	11.6951	11.0635	19.3354	15.9531	18.3176	13.3339	11.9256	13.0335
Usp20	ENSMUSG00000026854	1	7.40279	7.52636	6.34847	3.37707	3.14574	3.35395	2.41423	3.2351	2.74885	5.23876	4.70309	4.48592	5.00714	5.19643	5.48391
Dolpp1	ENSMUSG00000026856	1	9.21123	11.0976	10.1669	3.99357	5.37261	3.98213	5.09608	5.12136	4.35372	6.55184	4.90537	5.5973	4.21545	6.13336	5.4111
Ntmt1	ENSMUSG00000026857	1	9.23896	7.99548	8.58238	5.71931	5.74374	7.49174	5.29953	4.55198	5.21463	3.68292	3.77867	4.65207	4.2523	5.52033	5.6639
Sh3glb2	ENSMUSG00000026860	1	17.7261	16.8735	15.7503	8.29482	8.137	8.35613	8.99255	7.46151	9.72271	9.0393	10.084	8.75245	13.5	13.4967	13.0503
Zeb2	ENSMUSG00000026872	1	9.75168	10.8966	9.98859	7.02083	6.73808	7.52269	6.76975	6.78641	6.56611	7.93546	8.11189	6.81492	6.73439	7.04997	6.97245
Brd3	ENSMUSG00000026918	1	15.843	16.082	16.3437	10.8078	10.4003	8.52721	8.95849	8.59397	7.06642	9.05244	11.6898	10.0401	10.3799	11.381	11.5307
Inpp5e	ENSMUSG00000026925	1	13.7037	12.0712	12.1168	6.55346	5.39727	6.25526	7.57618	5.51537	6.7448	9.71674	8.19399	9.07915	10.6126	8.88101	9.52262
Sdccag3	ENSMUSG00000026927	1	22.7733	21.8876	22.8376	12.8769	12.6264	15.875	12.6567	12.7382	12.8249	17.6359	16.4569	16.1083	19.178	22.5196	19.5657
Lhx3	ENSMUSG00000026934	1	5.50122	3.25759	3.46769	1.31384	1.33279	1.40933	0.901787	1.15025	1.24019	2.53813	1.63963	2.71079	2.62859	3.35884	2.50085
Fcna	ENSMUSG00000026938	1	0.752565	0.307206	0.247902	0.529397	0.118146	0.480507	0	0.11587	0.12493	0	0	0	0	0	0
Mamdc4	ENSMUSG00000026941	1	4.91329	4.74066	3.34732	1.45321	0.911591	1.35466	0.513999	0.309471	0.407815	2.22566	2.79097	1.9885	2.75664	2.07376	2.88938
Sapcd2	ENSMUSG00000026955	1	1.5367	1.93016	1.70357	0.935485	1.15985	1.08495	0.313911	0.318502	0.0981156	0	0	0.0907331	0	0.0596536	0.176461
Pax8	ENSMUSG00000026976	1	0.37477	0.208617	0.364747	0.0599169	0.160461	0.0815754	0	0.0524565	0	0.141472	0.0967665	0.313814	0.0712771	0.171934	0.135626
Il1rn	ENSMUSG00000026981	1	0.322427	0.131619	0.159316	0.17011	0.101237	0.154401	0.114164	0.0992862	0.0535245	0	0	0.0989944	0	0	0.128352
Cers6	ENSMUSG00000027035	1	4.63709	5.20789	5.10446	2.70467	2.78024	2.62227	2.90838	3.26483	2.51436	4.28964	3.93788	4.39994	3.19309	2.32835	3.52491
Timm10	ENSMUSG00000027076	1	8.62745	10.6173	9.19457	6.47066	5.37791	7.08822	6.28927	5.66498	6.95037	3.86342	4.68457	7.01172	6.37033	7.42713	4.54556
Chrna1	ENSMUSG00000027107	1	0.754419	0.52931	0.34947	0.331688	0.333105	0.150528	0.0834759	0.0725971	0.313093	0.783159	0.53568	0.434302	0.24661	0.237948	0.28155
Ccdc34	ENSMUSG00000027160	1	3.68957	3.82968	2.9865	2.74519	2.32683	2.54201	1.11658	1.48087	1.30873	1.35309	1.74653	1.83959	1.84725	1.33678	2.07131
Traf6	ENSMUSG00000027164	1	8.68355	8.64764	8.68502	6.89744	7.41342	7.62143	8.98709	6.56371	8.29632	10.3488	9.42568	9.62534	6.66843	5.90465	5.8744
Prrg4	ENSMUSG00000027171	1	0.392047	0.333413	0.5381	0	0.10258	0.0521499	0	0.201207	0.0542348	0	0.0927919	0.200616	0.136699	0.0659488	0.130056
Cstf3	ENSMUSG00000027176	1	6.57808	7.28751	7.03946	5.78424	5.66054	5.72735	4.17255	4.4141	3.7373	6.13485	5.84475	6.21018	4.41557	5.18358	4.69109
Myef2	ENSMUSG00000027201	1	21.3215	22.6481	20.5713	17.0636	16.8733	17.1561	10.3929	9.17255	11.1332	16.0579	16.6238	14.28	17.93	16.2453	16.1918
Dut	ENSMUSG00000027203	1	8.75274	8.84486	8.19742	5.58371	6.93789	7.25965	3.34222	3.23696	4.34475	3.56321	3.65585	4.0837	4.2188	3.55097	3.41598
Meis2	ENSMUSG00000027210	1	11.4728	13.8596	12.3367	4.58836	3.9739	4.97824	2.69187	3.67121	3.15513	10.3315	8.51443	9.68155	6.86806	5.63281	6.19038
Mapk8ip1	ENSMUSG00000027223	1	21.3752	25.995	21.0135	7.16584	7.3057	8.13898	6.89836	8.94759	8.57527	10.0469	10.6876	12.442	11.1796	10.2476	10.725
Mdk	ENSMUSG00000027239	1	8.27845	15.3028	11.9628	0.961432	1.4713	1.12197	1.38265	0.84172	1.16683	0.864787	0.88727	0.959139	0.490164	0.472949	1.39903
Harbi1	ENSMUSG00000027243	1	2.33155	2.41719	1.40197	1.46442	1.48157	1.47686	1.50696	1.56698	1.96596	1.48552	1.68181	2.10211	1.70335	1.45676	1.65741
Lrp4	ENSMUSG00000027253	1	52.4888	52.8631	53.5052	33.8108	32.8406	33.1554	17.637	22.0074	20.0349	11.2547	10.9881	11.2132	12.2744	10.3728	10.757
Ubox5	ENSMUSG00000027300	1	2.29578	3.09868	2.43951	1.75824	1.56956	2.12783	1.99943	1.82438	1.72114	1.74258	2.15598	2.33061	2.51767	2.13026	1.84255
Chac1	ENSMUSG00000027313	1	1.64231	1.16033	1.35248	0.777603	0.991651	0.705791	1.00645	0.486272	0.62915	1.39887	1.07643	1.74543	1.05718	0.255013	0.251451
Rpusd2	ENSMUSG00000027324	1	4.43263	4.8356	4.7203	2.55367	2.33961	2.31784	2.84133	2.82404	2.4105	6.02954	4.66686	5.04487	4.0771	4.24244	3.49867
Spef1	ENSMUSG00000027329	1	6.85084	7.22197	6.50979	2.64795	3.78206	3.54503	3.13212	2.83985	3.24935	4.0639	4.06264	5.31629	3.62249	3.87518	3.59629
Slc27a2	ENSMUSG00000027359	1	5.01312	6.18422	4.76356	0.193764	0.302699	0.17587	0.0487647	0.127229	0.0457254	0.152501	0	0.0845698	0.230502	0.333609	0.10965
Nphp1	ENSMUSG00000027378	1	9.39328	9.58612	9.24496	6.11084	5.45507	7.55788	5.81366	6.58457	4.37373	7.61064	6.61554	6.56522	6.39072	7.70783	8.05619
Nop56	ENSMUSG00000027405	1	20.0297	20.9042	19.3617	11.3572	11.6433	11.5969	8.39614	7.72917	7.37033	9.21793	8.3112	9.06187	14.2493	17.6189	18.5277
Cpxm1	ENSMUSG00000027408	1	2.63608	1.99595	1.68068	1.04682	0.734238	0.61081	0.90327	0.981941	0.846973	0.941594	0.966074	1.04433	1.51215	1.37321	2.03105
Vps16	ENSMUSG00000027411	1	18.2002	18.1208	15.628	10.2463	9.71299	10.5844	10.6586	11.1064	11.0536	11.9813	10.4016	11.4145	13.9883	14.6171	15.3518
Fam110a	ENSMUSG00000027459	1	14.6178	14.9179	12.3468	7.25085	7.50249	6.50645	6.46982	6.99725	7.07768	9.98678	8.25037	8.63095	4.80289	7.09316	6.71433
Angpt4	ENSMUSG00000027460	1	0.442837	0.271157	0.364686	0	0.208565	0.494809	0.0783994	0.272729	0.0735131	0	0	0	0.0926449	0.178782	0.176285
Necab3	ENSMUSG00000027489	1	4.86982	6.21224	4.34461	0.428213	0.31855	0.842114	0.431074	0.24993	0.336839	1.23575	0.691569	1.24598	0.764103	0.573429	0.888517
E2f1	ENSMUSG00000027490	1	3.47516	4.08183	3.56384	1.38375	1.08085	1.04663	0.986704	0.504773	0.27212	0.272268	0	0.603948	0.274351	0.0661788	0.130509
Stmn2	ENSMUSG00000027500	1	13.577	18.2896	11.6282	6.8766	9.12272	7.97531	10.7684	8.77971	8.20401	6.61489	6.32413	9.17076	5.90806	6.90644	8.7557
Rbm38	ENSMUSG00000027510	1	3.17163	3.531	3.38361	1.39444	2.09353	0.978014	1.7866	1.60926	2.33338	0.897944	1.22839	0.442628	1.35722	1.3823	0.932579
Zdbf2	ENSMUSG00000027520	1	3.28366	4.35139	3.33648	1.50834	2.11588	2.42516	1.27257	1.52175	1.32886	1.17582	1.50799	1.22887	1.35001	1.17068	0.634071
Fabp5	ENSMUSG00000027533	1	12.9289	13.5494	14.085	5.45493	5.5977	6.01544	1.07774	1.78531	1.39555	1.8457	1.64669	2.75911	1.51616	2.39917	1.55788
Car13	ENSMUSG00000027555	1	0.269863	0.91801	0.444476	0.237296	0.494273	0.646146	0.238881	0.276999	0.298657	0	0.127745	0.414278	0.0940957	0.453954	0.358091
Col9a3	ENSMUSG00000027570	1	5.74309	6.40875	5.39259	2.02945	2.35937	2.87014	1.33033	1.98335	1.55927	1.93157	2.51535	3.04868	1.6282	2.27526	1.9764
Nkain4	ENSMUSG00000027574	1	2.67061	3.91781	2.61167	0.73385	0.262039	0.666079	1.03425	1.54194	0.692709	0.231029	0.711105	0.256235	0.349194	0.33693	0.332224
Chrna4	ENSMUSG00000027577	1	5.1094	6.02635	4.51811	1.5467	1.70946	2.1058	1.48289	2.38582	1.52951	3.42009	2.55741	2.76457	3.72371	2.36711	2.79252
Stmn3	ENSMUSG00000027581	1	22.3917	28.2392	18.59	10.5651	12.1464	9.73472	12.5694	20.4613	12.5416	18.3942	19.131	18.4449	16.1864	18.1902	15.3997
Oprl1	ENSMUSG00000027584	1	2.47968	3.65528	2.76814	0.872172	1.12461	1.23142	1.02433	0.933258	1.00623	2.3644	1.87809	1.69185	2.36327	2.44712	1.48067
Dnajc5b	ENSMUSG00000027606	1	1.31409	0.5029	1.62327	0	0	0.655498	0.145403	0	0	0.909435	0.699809	0.756493	0.171824	0.165789	0.163473
Mmp24	ENSMUSG00000027612	1	7.33069	8.33746	6.50977	2.67937	2.5305	2.85488	2.11091	3.05968	2.78574	3.72858	4.89164	4.27097	3.37215	3.83314	2.85668
Zmat3	ENSMUSG00000027663	1	7.23613	7.09764	7.15936	6.83504	6.88431	6.73441	6.49592	6.12177	6.36696	12.033	10.0946	10.0487	5.53653	5.52272	4.73309
Tnik	ENSMUSG00000027692	1	7.25395	7.66431	7.45058	4.24446	3.33387	4.02466	2.72123	2.59495	2.69712	7.0544	6.93144	6.52006	6.33266	5.68837	5.24663
Pfn2	ENSMUSG00000027805	1	32.4911	35.8163	31.1038	15.6713	17.218	16.9048	12.6815	14.7227	15.8738	20.6832	17.3272	20.4144	17.5671	15.428	15.7583
Dclre1b	ENSMUSG00000027845	1	1.92802	1.94171	1.92203	1.11536	1.1948	1.0326	1.70667	1.73814	2.14777	1.43965	2.01747	1.7525	1.48605	1.66429	1.38858
Syt6	ENSMUSG00000027849	1	4.32914	4.70772	3.68203	0.967276	1.08631	1.04787	1.38208	0.983424	1.23703	4.12569	2.67079	2.66923	2.04151	1.64748	1.73041
Prpf38b	ENSMUSG00000027881	1	14.4546	13.7738	13.0152	9.37952	10.0817	9.59052	8.40161	6.938	7.15523	15.9092	11.9948	14.1026	9.70051	12.6555	12.0888
Ampd2	ENSMUSG00000027889	1	15.8296	14.739	14.38	7.64127	8.5506	6.74023	7.83677	9.57933	8.70287	9.76925	8.69066	9.51987	10.4984	11.1591	10.0288
Slc27a3	ENSMUSG00000027932	1	7.16452	5.17563	4.83944	2.40671	1.95887	2.18445	0.570067	1.23943	1.26953	2.00561	1.60047	2.10085	1.59992	1.29998	1.92274
Crtc2	ENSMUSG00000027936	1	11.2647	11.0835	9.1935	6.26296	5.90807	5.92647	7.06495	6.26089	7.3374	9.64869	11.0473	10.4688	7.60892	10.0948	11.4117
Neurog2	ENSMUSG00000027967	1	4.64522	7.49011	3.4429	0.408463	0.802186	0.44489	0.246715	0	0.154226	0.385774	0.395804	0.285243	0.291544	0.468841	0.184917
Prss12	ENSMUSG00000027978	1	0.317307	0.485732	0.457292	0.488276	0.124536	0.253248	0.0702197	0	0.263373	0.109798	0.112653	0.121778	0.248937	0.0800644	0.236839
Sfrp2	ENSMUSG00000027996	1	1.0566	2.64671	1.66116	0	0.301595	0.153325	0.170054	0.147892	0	0.265903	0.136408	0.147457	0.200953	0	0.0955936
Ppa2	ENSMUSG00000028013	1	17.7028	18.316	15.2505	11.9797	11.9749	14.8451	13.3596	12.6234	11.0373	18.5184	14.0182	16.5312	14.3364	13.2565	12.0971
Fubp1	ENSMUSG00000028034	1	37.0535	37.7491	38.8317	29.6963	29.2105	29.573	25.0157	24.6007	25.5986	32.8094	29.6808	27.732	31.7274	32.9604	33.4513
Efna3	ENSMUSG00000028039	1	1.9542	1.73419	1.74927	0.821827	1.0671	0.610308	0.827317	0.915725	0.634708	1.64644	1.68924	0.652167	1.24427	1.54359	0.845575
Efna4	ENSMUSG00000028040	1	1.42267	3.03575	2.34321	1.59216	1.31978	1.65158	1.37383	0.696959	1.5029	0	0.551006	0	0.405865	0.130537	0.643568
Thbs3	ENSMUSG00000028047	1	1.02909	1.53157	0.847482	0.188522	0.0673163	0.205334	0.227737	0.231067	0.0711811	0.712199	0.42625	0.526602	1.03162	0.822275	0.640098
Dclk2	ENSMUSG00000028078	1	16.71	18.5654	16.0335	7.23437	6.45803	7.46354	6.24232	6.41228	5.93809	9.4071	7.91001	9.72743	8.33873	5.62178	6.66209
Pias3	ENSMUSG00000028101	1	76.3247	70.5656	65.2458	22.2785	21.0892	22.9593	13.9703	15.5223	14.2825	32.5842	27.2848	32.0068	25.2877	24.5061	26.265
Ptbp2	ENSMUSG00000028134	1	37.6233	48.0573	40.8558	15.19	15.2489	18.3503	10.8292	13.0147	11.8382	29.8668	25.2305	27.9348	24.3077	23.3299	24.2889
Celf3	ENSMUSG00000028137	1	109.432	86.9122	78.2029	18.1583	14.7898	17.925	7.40523	9.05103	5.25469	30.5647	25.5798	35.9821	32.7169	30.4268	28.6518
Riiad1	ENSMUSG00000028139	1	9.41179	9.34541	5.86549	3.5788	2.39606	4.66943	0.450339	1.37077	0.422271	0.704169	0	1.56199	1.5965	0.770214	2.02522
Rorc	ENSMUSG00000028150	1	3.77699	4.44754	2.96688	0.204381	0.273672	0.27826	0.15431	0.313132	0.337615	1.20643	1.15527	0.535221	1.88427	0.997015	1.27223
Lrrc7	ENSMUSG00000028176	1	2.06176	1.9971	1.8418	1.25985	1.04236	0.725146	0.618664	0.753253	0.783142	1.25758	0.694763	1.2875	0.804186	0.67013	1.42588
Cth	ENSMUSG00000028179	1	3.92957	2.61132	2.48351	0.964284	1.43467	1.23991	0.889832	0.422109	1.36534	3.66818	2.72533	2.80579	1.81626	1.47576	1.90989
Trp53inp1	ENSMUSG00000028211	1	11.8494	13.1031	13.5984	10.4194	10.279	9.30422	12.4963	11.8759	12.5658	13.837	11.6567	17.455	9.35463	7.76887	9.94895
Mmp16	ENSMUSG00000028226	1	2.40998	2.62991	3.10474	1.59461	2.04157	2.24719	0.992725	1.13889	0.871437	1.98162	1.76205	1.97804	1.57246	1.22824	1.44855
Xpa	ENSMUSG00000028329	1	8.2984	9.13735	5.8448	6.24082	6.08535	5.22875	4.34943	4.371	3.89709	6.04529	6.66764	4.35816	4.56866	4.40819	5.21596
Tmeff1	ENSMUSG00000028347	1	10.7905	16.8907	14.1645	8.56091	9.29802	10.0366	14.148	13.1786	12.2561	9.88212	15.439	11.0849	7.46829	9.41692	9.93134
Zfp618	ENSMUSG00000028358	1	3.69295	4.42321	4.47989	3.40284	3.97501	3.07094	3.07323	2.5195	2.22092	2.63227	2.88913	2.74973	2.24376	1.83016	1.98066
Slc44a5	ENSMUSG00000028360	1	1.91084	1.89097	1.16829	1.04379	0.931774	0.878071	0.58945	0.445766	0.432557	0.440808	0.452268	0.444456	0.6057	0.175328	0.316946
Tnc	ENSMUSG00000028364	1	6.97155	7.63062	7.34089	1.96542	3.15393	3.54659	3.36824	2.13039	2.07609	4.23548	3.74099	4.45249	3.98026	3.27648	2.99239
Astn2	ENSMUSG00000028373	1	4.96265	5.53268	4.73938	2.97029	2.74975	2.99554	2.32566	3.08202	3.04607	5.77222	4.32327	4.4814	3.53345	3.99862	3.90127
Fktn	ENSMUSG00000028414	1	4.42858	4.77961	5.56238	3.05368	3.52627	3.53452	3.3279	3.09041	3.01471	4.40987	4.25305	5.18446	5.53229	5.4023	4.75611
Aqp7	ENSMUSG00000028427	1	0.365638	0.895547	0.361334	0.321513	0.344413	0.175093	0.129464	0.112592	0.0606977	0.303654	1.24619	0.449045	0.305977	0.295231	0.654992
Ikbkap	ENSMUSG00000028431	1	15.9597	15.8595	16.3656	10.814	10.5311	12.7377	9.25334	9.94092	10.8574	11.6835	12.7017	12.6578	14.5601	12.7511	12.2948
Kif24	ENSMUSG00000028438	1	1.36769	1.44844	1.59385	0.907651	0.952042	1.29753	0.4797	0.635709	0.428383	0.535771	0.696287	0.950761	0.836799	0.599045	0.61636
Enho	ENSMUSG00000028445	1	9.61505	13.1387	12.6154	5.58871	5.7565	5.33272	4.90475	4.89284	5.41066	7.21814	5.55435	4.25302	3.23892	2.7962	3.73026
Tesk1	ENSMUSG00000028458	1	10.1677	9.85283	8.56536	5.0445	5.74793	5.32313	6.77092	7.28883	7.39417	8.52149	6.88845	7.30322	7.41577	8.42632	7.84447
Car9	ENSMUSG00000028463	1	0.179518	0.458009	0.517431	0.236781	0.422743	0.143276	0.317817	0.0690996	0.0745023	0.124238	0.127468	0	0	0.0905937	0.0893285
Gba2	ENSMUSG00000028467	1	15.9684	14.5536	14.2906	7.67	8.15108	8.58238	7.63953	7.3545	7.66138	10.093	10.8142	9.98973	9.84836	11.7383	10.0587
Psip1	ENSMUSG00000028484	1	27.631	32.3096	27.6475	21.076	23.3182	23.3194	15.1291	16.4155	14.7266	24.4451	20.1685	20.9901	24.1781	21.1521	20.6542
St3gal3	ENSMUSG00000028538	1	9.71266	12.1995	10.5828	8.21206	7.27215	5.60517	6.21672	6.26929	5.27114	5.79107	6.36603	4.12901	5.31437	6.78668	4.90739
Dph2	ENSMUSG00000028540	1	6.75699	7.45294	6.85731	2.6407	3.21452	4.0855	2.23542	3.25767	3.28577	2.92857	2.61701	2.72421	4.78344	4.33989	5.23023
Elavl4	ENSMUSG00000028546	1	2.91761	3.48682	3.19309	1.38403	1.59712	1.93028	1.42726	2.09831	1.40203	2.76308	2.45329	2.76988	2.36926	1.93733	2.0631
Dock7	ENSMUSG00000028556	1	16.3099	18.5433	17.0833	7.79828	6.88141	7.4849	5.14335	5.43437	5.3516	9.80604	9.30097	9.27192	10.3698	9.77408	9.78975
Pdpn	ENSMUSG00000028583	1	6.94282	7.31766	6.37368	2.00163	3.663	2.90685	5.239	4.99434	3.58989	6.30148	5.49551	8.21207	5.11944	4.25038	4.19102
Lrrc38	ENSMUSG00000028584	1	2.31365	2.27034	1.75878	0.156496	0.349254	0.284087	0.315082	0.685049	0.443167	1.35486	1.13734	0.683036	0.372334	0.449071	1.23984
Orc1	ENSMUSG00000028587	1	0.356663	0.424649	0.832206	0.313621	0.419948	0.426987	0.315716	0.274571	0.296039	0	0.0844169	0	0	0.0599965	0
Podn	ENSMUSG00000028600	1	2.13101	1.82878	1.55551	0.340699	0.304137	0.425198	0.0857436	0.223708	0.160799	0.402217	0.412674	0.446101	0.253309	0.19553	0.192799
Lrrc42	ENSMUSG00000028617	1	11.3119	11.3468	9.6341	6.46117	7.05797	8.4109	4.6215	5.65667	5.45695	6.55726	9.74836	8.31164	6.97826	6.73316	5.67693
Cyb5rl	ENSMUSG00000028621	1	1.83703	1.78953	1.99419	1.07689	1.09242	1.39952	0.739149	0.749958	0.531363	0.731985	0.790542	1.06822	1.39753	1.01133	0.914109
Mrpl37	ENSMUSG00000028622	1	12.195	10.3159	11.3412	7.54302	7.42511	7.03146	4.26873	5.31874	4.31057	7.76583	7.44093	7.8301	8.87615	9.7812	9.41386
Col9a2	ENSMUSG00000028626	1	3.60823	4.09145	3.96194	1.64515	1.83576	1.38656	0.768922	1.44031	1.49746	1.47978	1.9927	2.15411	1.25812	2.02321	1.86196
Dyrk2	ENSMUSG00000028630	1	50.3222	48.195	42.3181	32.0808	38.5133	33.9068	26.727	28.1608	27.0693	45.0062	39.0299	41.1514	29.3564	28.2276	29.8559
Trit1	ENSMUSG00000028653	1	11.9901	11.1239	12.4855	7.49349	7.93387	6.6433	5.17523	5.56876	5.18167	10.4239	8.58403	9.58358	7.56674	10.4014	9.36858
Mycl	ENSMUSG00000028654	1	9.01379	13.3801	11.0924	2.52191	3.65833	3.02477	4.30682	3.3907	4.29346	2.62284	2.32738	1.88692	1.44646	1.96426	1.78392
Epha8	ENSMUSG00000028661	1	32.2077	47.6017	38.8822	2.66232	1.82552	2.17131	1.63137	2.63484	2.36738	6.49866	6.29373	5.38893	9.08817	9.61043	8.82118
Ephb2	ENSMUSG00000028664	1	9.10349	11.0145	9.27998	2.74041	2.85834	2.8408	1.37936	1.95724	1.48399	4.99475	4.63544	4.02887	2.64231	2.30117	2.28536
Gale	ENSMUSG00000028671	1	7.67883	6.23356	7.54532	5.44776	4.86315	4.66609	3.01242	2.82136	2.60739	3.62335	4.46106	4.95636	4.19873	4.66776	4.42889
Nasp	ENSMUSG00000028693	1	7.34463	8.16915	8.29116	7.06299	6.19708	6.58637	4.18819	3.4306	3.99565	2.20832	2.73451	2.57595	2.79112	2.8319	3.44938
Pax7	ENSMUSG00000028736	1	2.85857	3.06131	3.10973	0.186192	0.221615	0.0844988	0	0	0	0.0488472	0	0	0	0	0
Adgrb2	ENSMUSG00000028782	1	11.2855	11.7124	8.95255	3.81244	3.15307	4.17279	3.95079	4.4176	4.68362	6.08937	6.51932	5.77494	8.43694	5.46998	6.66267
Csmd2	ENSMUSG00000028804	1	3.62449	3.42305	2.71166	1.51252	1.28269	1.57876	1.08759	1.63632	1.16258	2.97605	2.96618	2.45198	2.15915	2.30652	2.50663
Sfpq	ENSMUSG00000028820	1	81.972	86.1912	78.4935	64.1816	59.6557	64.1704	47.3964	49.544	49.9796	56.6695	58.7001	58.0331	60.2502	58.3101	65.3064
Zfp593	ENSMUSG00000028840	1	3.36751	3.43665	4.56766	3.30949	1.55492	3.63625	1.92882	2.36368	1.64419	1.64508	1.82851	1.36843	1.86488	2.39917	2.46424
Gnl2	ENSMUSG00000028869	1	20.439	17.7069	19.0979	11.6031	12.2973	15.0579	10.3883	10.7203	11.2323	13.3679	14.8318	11.8956	14.5079	14.6784	13.7469
Sesn2	ENSMUSG00000028893	1	7.73659	6.98441	7.64551	5.65168	5.13861	5.50973	5.74211	4.58145	5.33483	8.89623	7.35272	9.41005	4.73116	3.8442	4.26433
Arhgef19	ENSMUSG00000028919	1	1.70631	2.18911	0.963556	0.0428684	0.229609	0.233457	0.0863096	0.4879	0.161861	0.809744	0.830796	1.12261	0.611955	1.27933	0.776286
Espn	ENSMUSG00000028943	1	2.35202	3.35337	2.27876	0.425802	0.651614	0.662536	0.704205	0.559176	0.631606	1.57987	1.22799	1.00887	2.67739	2.02479	2.16863
Smarcd3	ENSMUSG00000028949	1	2.22958	3.01832	2.17335	1.20032	0.785771	0.544734	1.04722	0.665545	0.679815	1.5745	1.61544	1.11762	1.95146	2.06661	1.6302
Cdk5	ENSMUSG00000028969	1	17.3514	18.4283	16.4493	10.9109	10.1359	13.2849	11.5196	12.6588	12.56	14.2424	14.4694	17.8096	14.0348	17.5128	16.1638
Abcb8	ENSMUSG00000028973	1	13.5717	10.822	10.1344	7.09894	7.09073	6.8613	7.10773	6.92051	6.80962	7.30863	6.44511	8.64197	7.07544	7.83996	6.99217
Slc2a5	ENSMUSG00000028976	1	0.303946	0.372223	0.150184	0.106906	0.095434	0.145551	0.322862	0.140393	0.201826	0	0.0863276	0.0933201	0.254351	0.0613545	0.181493
Rint1	ENSMUSG00000028999	1	5.3392	5.72125	5.12978	4.17322	4.33075	3.92986	3.07205	3.65359	2.92982	5.13204	3.87538	4.32589	4.65417	4.52064	4.90031
Mad2l2	ENSMUSG00000029003	1	6.54646	7.72725	7.015	5.54837	3.96237	3.90289	4.53817	3.76458	4.18986	2.72926	4.14432	4.23784	3.38267	5.97048	4.3172
Draxin	ENSMUSG00000029005	1	2.22713	3.08458	2.71839	0.209825	0.218526	0.317412	0.0704087	0.0918493	0.0330102	0.275235	0.112956	0.122106	0.124803	0.04014	0.158318
Mthfr	ENSMUSG00000029009	1	19.8465	21.8408	20.4184	7.65675	6.54659	7.26555	4.02913	4.24403	4.62279	6.76969	6.50406	7.07429	9.07889	7.56157	6.97766
Clcn6	ENSMUSG00000029016	1	19.3803	19.1379	16.7065	7.69321	7.1686	8.06771	7.86802	8.58684	6.79901	16.7414	15.7412	15.7855	14.1106	15.0926	13.2861
Dffb	ENSMUSG00000029027	1	4.04638	3.41128	4.12913	2.70722	2.62385	1.89556	1.94665	1.21893	1.97135	2.19158	2.4984	2.70077	2.66842	3.19617	3.50171
Acap3	ENSMUSG00000029033	1	14.758	14.5891	14.1527	8.43677	8.07583	7.25784	8.08382	7.62359	8.60345	8.80014	7.44203	7.74907	7.69858	9.17828	7.59287
Atad3a	ENSMUSG00000029036	1	17.0278	15.3593	17.5511	9.94971	9.74431	8.15408	6.95298	7.18856	6.33726	8.36305	7.0984	9.02253	9.94008	11.6422	12.2449
Dvl1	ENSMUSG00000029071	1	21.9803	21.0375	17.4195	7.27974	6.33607	6.50835	7.36501	7.90291	8.96747	11.1152	10.2873	10.358	16.9735	14.5809	15.2835
Tas1r3	ENSMUSG00000029072	1	1.70234	1.49766	1.01518	0.722643	0.921563	0.749608	0.571584	0.180761	0.487236	1.38125	0.583538	1.17149	0.736847	0.888708	0.701037
Sorcs2	ENSMUSG00000029093	1	11.1825	12.0833	10.8728	4.68925	4.72081	5.26869	4.6166	6.72775	5.73282	8.87706	7.74	9.37675	6.38927	5.52466	6.07876
Afap1	ENSMUSG00000029094	1	9.56198	9.93121	8.97095	5.53441	4.52245	4.86874	5.39995	5.59073	5.626	4.52335	4.50344	5.16552	5.31762	4.12911	4.98692
Hgfac	ENSMUSG00000029102	1	0.49169	0.602141	0.728853	0.172941	0.0771913	0.0784852	0	0	0	0	0	0.150963	0.102865	0	0.0978663
Crmp1	ENSMUSG00000029121	1	38.1557	39.2535	34.2648	14.743	20.9025	18.1535	9.49416	12.2429	11.4094	18.1729	18.8204	21.0073	13.0892	13.0649	13.6186
Stk32b	ENSMUSG00000029123	1	4.87379	4.60541	2.77488	0.317453	0.944622	1.15255	0.372836	0.555852	0.349599	4.74715	4.78511	4.43375	1.69939	1.82189	1.67668
Nsg1	ENSMUSG00000029126	1	21.8402	24.5568	21.01	11.7266	13.3508	12.649	11.3773	10.1921	11.7911	8.42683	10.43	9.93964	11.625	8.19306	9.3289
Zbtb49	ENSMUSG00000029127	1	4.44972	4.37694	4.70197	2.28636	1.49393	1.7543	1.18641	1.34133	1.46845	4.26677	3.73056	4.27964	3.2526	3.57124	3.3613
Slc30a3	ENSMUSG00000029151	1	2.26216	2.82989	1.68265	0.384999	0.515525	0.291204	0.258381	0.168531	0.0605692	1.11104	1.0363	1.12024	0.839656	1.10477	0.653605
Cgref1	ENSMUSG00000029161	1	2.3359	2.86062	2.56489	0.547735	0.855672	1.36717	0.551394	0.719301	0.904798	0.431091	0.663448	0.717188	0.81448	2.20045	1.23984
Dpysl5	ENSMUSG00000029168	1	20.5691	23.4193	18.2039	5.85239	4.82248	4.68699	3.06571	4.14996	3.32458	9.75407	7.61267	10.4022	5.22937	5.25847	4.31587
Slc10a4	ENSMUSG00000029219	1	1.0305	0.885604	0.893305	0.333841	0.340589	0.259724	0.336071	0.25052	0.0900358	1.20113	0.770224	0.832612	0.340403	0.383188	0.539766
Pdgfra	ENSMUSG00000029231	1	4.66593	6.20276	4.702	1.83548	2.04814	2.44997	2.0923	2.00868	1.45231	1.06221	2.00528	1.03673	1.28441	0.867505	1.06924
Epha5	ENSMUSG00000029245	1	12.8635	13.38	12.0533	3.48034	3.52758	4.24482	2.5912	3.66591	2.53236	6.93355	6.73324	6.96217	4.46366	3.30819	4.18519
Zfp326	ENSMUSG00000029290	1	9.02641	9.03625	9.01453	4.96384	4.58861	5.8319	3.37361	2.91189	2.94929	8.64643	6.4296	6.90641	6.56441	6.47846	6.78724
Hnrnpdl	ENSMUSG00000029328	1	50.0058	50.9885	48.6747	21.1741	17.891	21.5824	11.2087	10.4088	11.5077	28.3393	24.992	25.0395	35.9645	39.5102	40.1545
Tfip11	ENSMUSG00000029345	1	19.7897	19.4212	16.7974	12.4614	11.3228	9.77561	13.5303	13.0139	11.0907	16.4629	16.9628	17.7152	11.8593	13.0263	15.1111
Rfc5	ENSMUSG00000029363	1	4.78367	4.47505	5.25261	4.20638	3.65067	5.55012	2.03882	2.1482	2.09557	2.26838	2.45315	2.99184	2.54828	3.03994	2.82117
Mthfd2l	ENSMUSG00000029376	1	6.7547	8.59311	4.87684	4.06819	3.92215	2.80629	4.91443	3.84657	4.76174	3.84221	2.89087	3.55118	3.87161	1.58764	2.6705
Ccng2	ENSMUSG00000029385	1	20.5365	22.6982	22.7161	16.2923	15.0198	14.3644	16.4012	14.9638	16.0394	10.5939	11.784	12.7386	8.79889	11.2816	8.48441
Rchy1	ENSMUSG00000029397	1	13.0772	12.1788	13.4764	12.7557	10.826	11.2356	6.70513	7.31663	9.31222	14.1441	12.3807	15.0291	10.0912	12.4054	9.81416
B3gnt4	ENSMUSG00000029431	1	1.16264	1.0382	0.359048	0.255584	0.114078	0.11599	0	0	0	0.603467	0.206385	0	0.608084	0.146682	0.867799
Bcl7a	ENSMUSG00000029438	1	14.1003	16.579	14.113	2.03466	2.19472	2.40464	1.08813	1.5401	1.18037	6.30539	4.72363	5.14324	4.89129	5.15738	5.01339
Wdr66	ENSMUSG00000029442	1	3.68174	4.23047	3.032	1.17507	1.49853	1.56718	0.772518	0.923782	0.656461	2.94436	1.89775	3.0144	2.82425	2.14701	2.68699
Psph	ENSMUSG00000029446	1	3.19748	3.10523	3.44015	2.35813	2.34796	2.63428	2.32823	2.62034	2.22593	2.64116	2.05068	2.69181	2.91312	2.49849	2.77155
Kdm2b	ENSMUSG00000029475	1	4.1298	5.60754	4.91413	3.55448	3.62633	4.12007	3.48529	3.3948	3.35521	2.73698	3.00694	2.63264	2.89216	2.94953	2.66453
Ncor2	ENSMUSG00000029478	1	20.9588	20.5633	17.5526	12.3731	11.2002	10.9469	9.48593	12.3062	8.89471	10.1616	13.7328	13.8454	10.3632	10.5569	11.7647
Dhx37	ENSMUSG00000029480	1	9.19355	9.94319	9.0524	5.75552	4.2358	6.06143	5.88242	6.65439	6.05493	7.60737	7.45037	7.51693	9.25095	7.96787	9.09973
Ddx51	ENSMUSG00000029504	1	4.53174	3.94111	4.86781	2.77207	2.41273	3.5225	2.65106	3.09431	3.07458	2.83626	2.74212	3.44819	3.09155	4.61365	3.80409
Gpc2	ENSMUSG00000029510	1	7.51656	9.04248	6.86645	0.919198	0.957315	0.794581	0.572828	0.517336	0.599102	0.895698	0.565529	0.573129	0.885195	1.02995	0.866946
Ulk1	ENSMUSG00000029512	1	23.8026	27.6111	25.6459	20.4418	18.2792	16.8759	22.299	22.7218	21.7983	21.305	18.197	18.9401	16.8479	16.3363	15.7528
St7	ENSMUSG00000029534	1	3.58713	3.52176	3.72065	1.95643	2.06726	2.19251	1.64795	1.71283	1.52639	3.77092	3.3531	3.13676	2.73109	2.40602	2.68874
Uncx	ENSMUSG00000029546	1	0.131891	0.269197	0.0543076	0	0.0517644	0	0	0	0	0	0	0	0	0	0
Psmg3	ENSMUSG00000029551	1	3.64572	5.0337	4.47406	4.14862	3.1423	3.08086	1.83506	2.69653	3.02603	3.85881	2.43639	2.41426	3.58923	2.95812	2.98795
Tfec	ENSMUSG00000029553	1	0.581239	0.474537	1.05306	1.02219	0.821247	0	0.205804	0.0894915	0.192977	0	0	0	0	0.117329	0
Snx8	ENSMUSG00000029560	1	11.7835	7.58652	10.0296	6.39771	7.94595	7.63731	5.95041	6.51433	6.49853	5.91098	6.51389	9.71243	9.01703	7.18375	8.3427
Dtx1	ENSMUSG00000029603	1	11.9746	14.755	10.7744	3.78281	2.9243	3.99981	2.39477	2.93623	2.42958	5.03368	4.2828	4.97012	3.98971	3.08862	3.66341
Arpc1a	ENSMUSG00000029621	1	19.8185	18.9099	18.643	12.468	13.8492	13.8885	14.3341	12.404	13.7751	11.82	12.0129	12.9859	13.5678	13.1725	14.993
Cpsf4	ENSMUSG00000029625	1	9.48383	9.73718	8.8515	6.92417	5.86529	6.55997	6.20724	4.29209	4.96163	6.92142	5.55049	5.5589	7.87624	7.83165	7.20746
Glcci1	ENSMUSG00000029638	1	4.29288	5.11572	4.98453	1.31298	0.795341	1.78759	1.25094	1.37529	1.15085	4.02278	3.14285	2.7425	2.17553	1.53397	2.01673
Rasl11a	ENSMUSG00000029641	1	8.63218	7.87222	11.4951	1.93799	2.30669	3.51803	1.62578	1.69668	2.59157	8.64326	7.04221	5.63899	3.45814	3.33668	3.1073
Pot1a	ENSMUSG00000029676	1	6.46489	8.32614	7.64218	5.18127	4.25074	4.96934	4.30785	3.69135	3.68295	7.16519	5.96249	6.37221	6.66271	5.08036	6.03028
Ezh2	ENSMUSG00000029687	1	14.2831	14.8488	14.8955	8.01105	8.46113	8.15017	4.10613	5.60058	5.23519	6.60529	6.11353	5.73781	5.44567	5.42282	5.01497
Fscn3	ENSMUSG00000029707	1	0.198565	0.506602	0.490567	0	0	0.0792387	0	0	0	0.412258	0	0.457237	0	0.100205	0
Actl6b	ENSMUSG00000029712	1	14.0423	11.0736	8.05987	3.4611	3.92472	3.56599	1.41252	2.12929	2.64897	5.00633	4.83434	7.51227	5.67522	7.30118	6.14051
Gigyf1	ENSMUSG00000029714	1	25.8268	24.2221	21.081	6.52204	6.56857	5.31258	5.79121	5.44642	5.24084	8.16036	10.6952	10.6273	15.5968	14.857	15.5202
Mcm7	ENSMUSG00000029730	1	19.8581	21.2195	21.7022	13.0654	11.0398	11.4859	5.70778	6.33081	6.16648	5.56191	3.3841	3.51475	4.54548	4.48015	5.1151
Akr1b8	ENSMUSG00000029762	1	1.37962	1.40794	2.2723	0.606564	1.29953	0.330329	0.244246	0.531039	0.114512	0.381914	0	0	0.144313	0.27849	0
Ccdc136	ENSMUSG00000029769	1	33.5372	51.8542	37.1287	5.50029	5.02334	5.37636	3.66296	5.51922	4.19348	13.9193	15.6478	14.9948	22.3473	18.7457	20.2557
Igf2bp3	ENSMUSG00000029814	1	5.04635	5.00419	7.09619	3.76757	3.99854	3.00168	0.632123	1.31938	1.02739	0.263577	0.405644	0.438502	0.149396	0.528547	0.142136
Npy	ENSMUSG00000029819	1	34.3457	35.7966	28.5854	6.42572	4.30212	4.37423	2.26403	3.37538	2.12292	14.6662	9.85873	12.34	5.35082	8.1131	2.54539
Dfna5	ENSMUSG00000029821	1	0.532786	0.658191	0.60041	0.46849	0.264135	0.425225	0.148932	0.215872	0.349125	0.388128	0.63715	0.430475	0.469317	0.424531	0.306975
Osbpl3	ENSMUSG00000029822	1	2.61285	3.06413	3.45411	0.866614	1.06147	1.44512	1.055	1.05866	0.760958	2.1255	1.88782	2.07592	2.37352	1.87376	1.84759
4921507P07Rik	ENSMUSG00000029828	1	0.608762	0.976264	1.14589	0.305884	0.682646	0.485862	0.615854	0.669493	0.433103	0.60186	0.247003	0.26701	0.818727	0.702197	0.432744
Nfe2l3	ENSMUSG00000029832	1	0.626049	0.78088	0.286425	0.0611665	0.382218	0.0555178	0	0	0	0.385126	0.197569	0.213572	0.0727635	0	0.207682
2010107G12Rik	ENSMUSG00000029847	1	1.31229	1.33923	0.835087	0.419609	0.421402	0.333251	0.0528015	0.137761	0.0990212	0.660501	0.423545	0.366282	0.499166	0.180613	0.296817
Casp2	ENSMUSG00000029863	1	10.9234	12.4165	11.3116	8.61604	7.9238	6.42639	8.0709	9.22963	9.23871	9.87474	7.65115	9.17978	7.09113	7.20061	7.68926
Ephb6	ENSMUSG00000029869	1	5.91968	5.03434	3.65624	1.54231	1.80705	1.83734	1.50409	1.35027	1.31936	2.7312	1.94597	3.28161	3.49745	4.09379	4.41846
Smarcad1	ENSMUSG00000029920	1	19.5895	21.6473	22.5119	16.6548	16.6185	16.4439	16.3712	15.4241	17.9093	12.5186	13.4777	12.4524	12.5154	11.0525	12.1494
Mkrn1	ENSMUSG00000029922	1	18.0762	18.5424	19.6052	13.9284	12.1777	13.4973	16.5783	18.6499	15.8544	16.121	17.4002	15.8058	15.3022	15.6581	16.5986
Add2	ENSMUSG00000030000	1	10.4099	12.6536	11.849	5.01408	7.07833	6.29736	4.51934	6.58464	6.87934	9.81987	10.1693	10.1787	9.7794	8.49902	7.98441
Wbp1	ENSMUSG00000030035	1	30.2399	33.2971	26.7054	12.5955	14.6014	14.608	9.50975	10.4146	10.7335	15.0075	12.2899	16.0341	19.1457	17.0677	18.8093
Hmces	ENSMUSG00000030060	1	8.42273	7.31544	8.63349	6.30322	6.75216	6.1502	5.07626	5.7943	4.1649	6.32516	5.72612	5.77728	6.74847	7.05407	6.33133
Abtb1	ENSMUSG00000030083	1	30.7071	32.4607	29.276	15.3879	13.4774	14.3182	13.5422	12.9635	11.6019	19.804	19.6937	21.6268	18.881	22.328	20.3732
Plxna1	ENSMUSG00000030084	1	14.1842	14.7794	14.8324	9.81274	9.67704	9.61979	11.1562	12.9658	12.2868	9.32475	9.86005	7.84454	8.34143	8.04846	7.79923
Chchd6	ENSMUSG00000030086	1	8.08119	6.74762	7.4113	3.22998	5.47839	5.13046	4.55218	5.797	4.11602	4.57585	5.47728	8.17653	5.18721	4.26354	6.58016
Ptms	ENSMUSG00000030122	1	219.847	249.485	206.474	127.785	135.278	128.305	153.848	135.745	141.277	124.518	116.227	136.674	77.3985	98.5884	78.5374
Kdm5a	ENSMUSG00000030180	1	12.9463	14.2833	14.7197	11.6275	10.2882	11.2169	11.1373	12.705	12.7303	12.2287	12.0911	11.2353	10.66	9.56455	9.92429
Dusp16	ENSMUSG00000030203	1	6.488	7.28331	7.01271	4.63534	4.39255	4.09939	5.74314	5.34847	6.26029	3.29275	5.29787	5.146	3.4499	3.51973	3.63199
Atf7ip	ENSMUSG00000030213	1	35.7396	37.033	38.9169	29.7789	30.2424	29.8374	29.0878	29.8356	28.8681	39.7263	40.2399	37.1148	38.0542	32.151	31.0198
Rerg	ENSMUSG00000030222	1	0.645509	0.823451	1.06318	0.212854	0.126674	0.257595	0.14285	0.18635	0.133947	0.111683	0.114587	0	0.337614	0	0
Ptpro	ENSMUSG00000030223	1	16.0685	16.8991	16.7682	6.87592	7.46194	8.63941	6.59612	7.4598	6.79588	9.50753	8.75311	9.32089	5.58136	4.95203	5.67634
Bcat1	ENSMUSG00000030268	1	25.9338	28.1416	24.134	7.60788	8.44579	9.29559	5.02725	7.15587	6.16861	29.171	24.0381	28.6416	14.8518	14.9571	13.0041
Cand2	ENSMUSG00000030319	1	3.65456	4.0806	4.10723	2.26837	2.53118	1.81869	1.14176	1.45635	1.3561	3.03503	2.25913	2.1781	2.92332	2.34331	2.56731
Klrb1c	ENSMUSG00000030325	1	0	0.0712768	0.172552	0.0614144	0	0.0557428	0	0	0	0	0	0	0	0.0704924	0
Ing4	ENSMUSG00000030330	1	14.8404	17.3267	14.186	7.84602	7.80659	9.59417	6.82886	5.29492	6.50611	8.3622	6.81968	9.03674	8.491	9.00579	9.55835
Prmt8	ENSMUSG00000030350	1	5.99765	6.43069	5.75198	2.87058	4.17156	3.09022	3.42739	4.38341	2.83568	7.46085	6.46886	6.6432	3.65308	3.14165	3.32444
Tspan11	ENSMUSG00000030351	1	0.188863	0.481851	0.466599	0.0415178	0	0.0376836	0.0835903	0	0.0391902	0.0653526	0.268207	0.0724829	0.0493895	0.285929	0.281936
Clec2i	ENSMUSG00000030365	1	0	0.0678619	0.32857	0	0	0.159216	0	0	0.055194	0	0	0	0	0	0
Slc8a2	ENSMUSG00000030376	1	4.29928	3.93881	3.09798	2.4487	1.80242	2.33954	1.64337	2.21902	1.33819	5.34215	3.67715	2.85	3.11738	1.72584	2.62554
Slc27a5	ENSMUSG00000030382	1	0.169166	0	0.348279	0	0	0.0675069	0	0	0	0.117073	0.240234	0.259693	0.0884769	0.0853693	0.0841771
Zfp606	ENSMUSG00000030386	1	8.88615	9.12354	9.22505	4.64091	5.51679	5.43734	3.81381	4.45692	4.44778	5.77707	5.3919	5.62195	5.43632	4.53875	4.28777
Zik1	ENSMUSG00000030393	1	4.58034	5.57909	5.19159	4.11421	3.71136	3.81288	3.44414	3.41236	4.21059	3.47665	2.51791	2.72186	2.31833	2.18719	2.54877
Ercc2	ENSMUSG00000030400	1	31.5911	28.6462	26.8736	12.3412	11.2115	12.8244	10.7116	12.179	9.96165	16.7491	18.0297	19.2617	20.6988	24.0763	23.7401
Dmwd	ENSMUSG00000030410	1	31.6655	32.9819	30.1098	18.0843	23.1264	21.3646	23.4066	22.8065	25.9444	22.4793	21.5571	19.6699	20.9155	19.769	22.6605
Zfp939	ENSMUSG00000030424	1	7.53408	9.36021	8.992	4.12854	4.71401	5.05446	2.22304	2.94202	2.44701	9.21907	6.35752	6.53724	6.16769	5.51024	7.38927
Zfp583	ENSMUSG00000030443	1	1.6434	1.8113	2.43607	1.84969	1.7544	1.41655	1.16378	1.41696	0.92756	1.91072	1.58699	1.31188	1.85658	1.59233	1.04673
Zdhhc13	ENSMUSG00000030471	1	8.4095	9.10757	8.83343	8.52648	7.4094	7.12268	6.76041	6.20967	6.33906	10.2145	9.62706	10.5386	7.53999	9.44039	7.68596
Kctd15	ENSMUSG00000030499	1	19.913	19.6868	15.4878	4.31668	4.45046	4.58024	3.54986	3.7792	3.73034	11.2928	6.97149	7.74847	8.24512	9.21167	6.67464
Snrpa1	ENSMUSG00000030512	1	10.3335	10.0663	11.8254	9.67653	9.32284	10.2289	7.12768	6.50872	6.0151	8.91612	8.19501	8.7558	7.22958	6.84021	7.54603
Apba2	ENSMUSG00000030519	1	24.3462	28.0574	21.3681	6.2137	6.02358	6.34485	4.5448	4.37751	4.07825	7.03003	6.0368	7.37329	7.8538	7.52223	7.69189
Blm	ENSMUSG00000030528	1	4.30669	4.9925	5.09617	3.67667	3.21647	3.90444	2.47982	2.06008	2.04762	2.83582	2.4939	2.88847	3.67395	3.0385	2.87123
Vps33b	ENSMUSG00000030534	1	11.4445	11.8057	11.8192	5.92923	6.55549	7.25785	5.42124	5.95294	4.98066	9.41876	7.11594	6.83763	8.54174	8.67879	11.2049
Idh2	ENSMUSG00000030541	1	31.4842	29.6841	29.9422	25.9281	22.2048	21.0463	14.2178	13.7182	16.1837	6.63627	7.9436	8.58704	12.5382	15.9691	11.1336
Lrrc28	ENSMUSG00000030556	1	4.95167	4.95424	4.51757	2.56124	3.31526	3.79702	3.13699	3.55035	2.57883	7.72726	5.4463	6.11102	2.94528	2.93983	2.51227
Dpf1	ENSMUSG00000030584	1	3.98491	4.48535	3.4747	3.40095	2.80599	2.75948	1.40059	2.03011	1.75107	1.62224	1.74764	1.97916	1.71639	2.12927	1.69129
Ryr1	ENSMUSG00000030592	1	0.25563	0.288339	0.299156	0.0828141	0.126732	0.150332	0.0238192	0.113933	0.0558367	0.148979	0.267491	0.206542	0.168884	0.244428	0.160676
Fbxo17	ENSMUSG00000030598	1	1.49078	2.11304	1.2959	0.582612	0.52009	0.793213	0.366565	0.255035	0.0687438	0.802448	0.705694	1.39857	1.12625	0.835915	0.989089
Lrfn1	ENSMUSG00000030600	1	9.0597	9.51239	8.10652	2.45119	2.94032	3.05914	2.0049	2.81661	2.53069	8.80196	6.18548	6.95396	3.09818	4.13236	4.16134
Acan	ENSMUSG00000030607	1	0.140588	0.114779	0.0694664	0.0494488	0	0.0448822	0	0.0432917	0	0	0	0	0.0588242	0	0.0279827
Sh3gl3	ENSMUSG00000030638	1	1.00553	1.66143	0.709783	0.715771	0.112758	0.726101	0.254313	0.258031	0.198719	0.596481	0.679987	0.882079	0.701219	0.628262	0.619488
Maz	ENSMUSG00000030678	1	61.9978	69.0711	55.7373	29.0649	28.6915	29.2422	30.1105	28.4079	32.9516	40.9094	33.2803	36.6472	29.7277	31.3313	30.8067
Kctd13	ENSMUSG00000030685	1	6.90181	7.7224	7.66971	2.70542	2.02345	2.78741	2.28184	3.00871	3.10591	7.36616	5.90443	5.36146	6.69767	5.79101	4.63431
Tbx6	ENSMUSG00000030699	1	2.06346	1.28689	2.83218	0.806421	0.269956	0.457468	0.50738	0.353005	0.0951514	2.06274	1.62797	2.81574	0.719488	0.925623	1.7113
Gdpd3	ENSMUSG00000030703	1	2.71601	3.16774	2.07693	0.852945	0.761413	0.619341	0.171729	0.448045	0.966153	1.61113	1.10201	2.08473	1.42053	1.56644	2.12377
Cln3	ENSMUSG00000030720	1	26.973	25.0442	23.6859	5.97667	5.36337	6.88083	3.73662	3.44243	4.4242	9.20974	8.28073	9.0613	6.66079	8.59319	5.76746
Sh2b1	ENSMUSG00000030733	1	16.6798	18.009	17.3693	10.0436	10.3415	10.5631	8.82681	9.21177	8.57764	12.129	12.7018	13.5451	14.919	13.7851	14.4346
Pak1	ENSMUSG00000030774	1	9.7836	9.08929	9.77955	5.28041	7.04415	6.1929	6.15186	6.70065	6.27248	5.79026	5.65334	6.42201	7.69316	6.60575	6.04345
Rbbp6	ENSMUSG00000030779	1	17.2968	18.0859	16.8907	13.4433	13.4103	14.0311	10.0609	10.0959	9.74767	18.0538	17.3151	17.4843	14.6821	13.8564	15.6147
BC017158	ENSMUSG00000030780	1	14.4831	12.6416	11.1875	6.08792	6.05151	6.36203	3.67715	4.00462	3.97604	6.52675	5.95238	6.14727	7.79024	7.47885	7.93307
Dkkl1	ENSMUSG00000030792	1	0.45804	0.467443	0.188603	0	0	0.182784	0	0	0	0.316993	0	0	0	0	0
Tead2	ENSMUSG00000030796	1	8.77193	12.2073	10.2521	6.34987	6.98993	5.65739	7.09819	5.21817	5.73648	2.0849	2.1391	2.24436	0.926846	1.78859	1.93997
Fbxl19	ENSMUSG00000030811	1	19.2913	19.0063	17.7353	10.2419	11.0476	9.68344	7.51797	7.47224	8.20753	12.0913	13.4394	11.3617	11.8031	13.0417	12.4973
Bcl7c	ENSMUSG00000030814	1	6.0129	7.52197	6.99636	4.57093	4.93303	4.92284	4.29241	3.61355	3.4775	4.93988	4.5725	6.07437	3.57094	3.7979	3.86068
Phkg2	ENSMUSG00000030815	1	9.51779	11.4024	8.81788	5.91301	5.88752	5.86236	3.75466	3.7432	4.16467	8.66323	6.83162	9.60843	6.54713	7.30913	6.74375
Prr14	ENSMUSG00000030822	1	35.2454	29.0683	29.5182	21.626	23.4387	22.5899	18.0096	16.0772	16.4402	34.0412	25.4936	27.0993	22.9721	24.2187	23.2254
Itgal	ENSMUSG00000030830	1	0.194487	0.56236	0.400412	0.142514	0.228997	0.181094	0.0860796	0.124769	0.0807147	0.134598	0.0920647	0.199044	0.101721	0.130864	0.225814
Ush1c	ENSMUSG00000030838	1	0.107459	0.0548326	0.132742	0.094491	0.0421754	0	0	0	0	0	0	0	0	0	0.106944
Tacc2	ENSMUSG00000030852	1	11.8397	11.8394	10.1074	3.92793	4.5277	4.20554	2.80247	3.50562	3.43774	6.48305	6.80557	7.35682	6.53265	6.32509	6.86259
Ptpn5	ENSMUSG00000030854	1	0.928498	1.27556	1.11755	0.188411	0.252288	0.228015	0.0948348	0.247427	0.0296414	0.395434	0.253571	0.274111	0.298844	0.216261	0.177701
Ears2	ENSMUSG00000030871	1	2.72957	2.7856	3.00817	1.83542	1.57544	1.4737	0.888309	0.92705	0.966216	2.38908	1.3681	1.9719	2.14143	2.51187	2.27705
Arfip2	ENSMUSG00000030881	1	17.2548	16.1022	15.5647	8.04998	8.27893	8.55239	6.23653	6.13827	5.5677	10.686	8.92682	13.2767	8.38473	9.70828	10.4964
Crym	ENSMUSG00000030905	1	30.4932	38.5256	34.2526	6.16706	9.38287	10.465	4.58871	4.97664	5.0114	5.48685	5.02324	5.99186	5.03974	3.81632	3.82371
2610020H08Rik	ENSMUSG00000030924	1	1.60012	2.07432	1.92318	1.55913	0.712881	1.17354	0.612506	0.932194	0.574331	0.598587	0.798395	1.12862	0.949988	1.09122	0.817743
Eri2	ENSMUSG00000030929	1	3.28811	3.12013	3.39667	2.51087	2.39991	2.53221	1.83829	2.0428	2.48981	3.07403	3.3178	2.56814	2.89641	2.3289	1.57876
Zranb1	ENSMUSG00000030967	1	36.2508	40.9588	37.8498	21.6972	19.8769	25.0119	20.7635	24.2722	24.6212	29.8841	26.6054	28.6435	34.8926	29.3626	28.763
Dhx32	ENSMUSG00000030986	1	21.7559	27.5129	24.5688	10.9379	8.9472	9.84868	9.91425	9.80488	10.4892	6.51647	6.40438	6.84705	6.73913	7.90295	6.75686
Stk33	ENSMUSG00000031027	1	0.701298	0.238565	0.320853	0.274074	0	0.0621908	0	0.059987	0.0646772	0.107854	0.110658	0	0.163019	0.314586	0.155096
Usp11	ENSMUSG00000031066	1	16.0829	18.2417	15.2241	6.57143	5.86623	6.83657	5.02919	6.15693	6.92852	12.5822	9.86816	11.6068	10.4231	10.3217	9.96009
Fgf15	ENSMUSG00000031073	1	1.02888	3.15001	1.60047	0.100524	0	0.0912406	0	0	0	0	0	0	0	0.115383	0
Fgf3	ENSMUSG00000031074	1	0.533461	0.362942	0.146439	0	0.0697907	0.0709606	0.0787028	0	0.147595	0.369189	0.378787	0.682449	0.0930034	0.0897369	0.0884836
Rbmx	ENSMUSG00000031134	1	32.2864	35.435	34.101	18.8567	15.596	19.6693	9.00516	9.96412	9.35569	17.3201	12.3443	14.1507	21.5826	21.162	18.2047
Ccdc22	ENSMUSG00000031143	1	1.62934	1.17011	1.49088	0.849013	0.568427	0.915095	1.01494	0.696843	0.801416	0.66821	0.856978	0.555836	1.26248	1.09632	1.08101
Ccdc120	ENSMUSG00000031150	1	3.37641	3.44572	3.18945	1.70278	1.83185	1.03035	1.40648	1.49076	1.5661	2.54287	1.90385	1.75316	3.11634	2.05471	1.3342
Hdac6	ENSMUSG00000031161	1	11.3055	10.4854	10.8328	7.06509	6.83714	6.38426	6.76611	7.36226	6.84606	5.70816	6.56339	5.7306	5.98736	6.74589	6.93473
Wdr13	ENSMUSG00000031166	1	12.9718	14.7579	11.6185	9.0631	8.58271	8.31996	10.5807	10.0465	10.8971	9.6554	8.62638	9.20479	9.79759	9.29526	7.83938
Rpgr	ENSMUSG00000031174	1	7.50513	7.63009	7.77869	4.84292	4.03201	5.64833	1.99558	2.24078	2.08438	6.35923	4.90355	6.00167	5.07457	5.24196	5.05515
Pak3	ENSMUSG00000031284	1	15.6316	19.9075	18.1862	9.6521	8.70128	8.3633	6.93768	10.117	9.11099	13.575	11.9602	12.9955	8.22093	7.4733	7.08882
Dcx	ENSMUSG00000031285	1	8.29051	9.57879	7.51421	1.49539	1.69431	1.4356	0.376345	0.415417	0.230735	1.78804	1.32364	1.60658	0.649987	0.660166	0.895051
Lrch2	ENSMUSG00000031290	1	4.47755	4.24073	4.56278	3.99386	2.93312	3.39364	1.93898	2.35584	2.00529	4.01277	3.70539	4.35168	2.86413	3.38126	2.91729
Gpm6b	ENSMUSG00000031342	1	32.0548	36.1424	32.389	15.4246	17.5958	20.0423	15.8872	16.8871	15.6327	35.0138	28.9491	26.9287	23.989	20.5001	20.5078
Zrsr2	ENSMUSG00000031370	1	3.93832	4.28321	3.92983	3.08388	3.58785	3.07441	3.12993	2.10238	2.38606	2.9842	2.44943	3.48631	2.2252	2.75635	2.94672
Haus7	ENSMUSG00000031371	1	11.649	13.3558	13.1462	5.18482	8.46662	6.88683	6.61979	5.86779	4.05856	4.37926	5.71851	7.28559	9.32699	5.80606	8.87371
Naa10	ENSMUSG00000031388	1	8.00794	6.28248	6.71837	4.48899	3.85011	3.67497	2.12658	3.58328	2.99105	5.8191	4.97533	4.91733	4.45007	4.6979	5.13038
L1cam	ENSMUSG00000031391	1	8.05039	9.65196	7.97416	3.48994	4.04342	4.71776	4.41025	6.00244	4.46247	5.64931	6.39578	6.48173	5.94771	5.31266	5.63065
Plxna3	ENSMUSG00000031398	1	8.21446	7.79387	7.71576	1.56925	1.21544	1.80135	1.13833	1.29304	1.06739	2.61543	2.16165	2.01444	3.48647	3.54944	4.04835
Ptpn7	ENSMUSG00000031506	1	2.68895	1.55918	2.71769	1.45091	1.34318	1.26815	0.378676	0.423419	0.456524	1.09964	1.3018	1.21961	1.27852	0.616808	0.547375
Ankrd10	ENSMUSG00000031508	1	21.6753	18.3267	19.5747	11.5554	10.2743	10.3629	9.91783	10.6406	10.3426	11.5947	10.4835	11.8149	11.008	12.9993	12.3488
Gpm6a	ENSMUSG00000031517	1	30.624	41.6281	31.2437	22.0223	26.6663	28.4491	31.6079	35.2676	33.3427	40.414	37.7672	38.9231	34.9519	26.3413	26.9605
Cenpu	ENSMUSG00000031629	1	1.77196	0.991669	1.31803	1.55812	0.852496	0.821166	0.45538	0.35203	0.806552	0.949401	0.811737	0.877488	0.478333	0.634607	1.02394
Cbln1	ENSMUSG00000031654	1	1.77211	1.62764	1.89718	0.701213	0.625964	0.848608	0.862763	0.613903	0.441268	1.71698	1.2583	1.90431	1.48295	1.25201	0.617262
Tnpo2	ENSMUSG00000031691	1	29.0936	28.126	26.8262	19.0959	19.0311	18.7547	20.1406	20.4829	20.7773	14.7998	16.7737	17.5597	19.8985	16.5226	18.1478
Tbc1d9	ENSMUSG00000031709	1	25.047	26.4216	22.4783	12.6957	17.2067	14.9998	13.1847	13.3054	13.3544	9.33565	11.1748	11.1092	11.0607	10.424	9.82392
Ucp1	ENSMUSG00000031710	1	0.377381	0.256752	0.310782	0	0.197486	0	0	0	0	0	0	0	0.131585	0.126963	0.12519
Zfp330	ENSMUSG00000031711	1	27.4094	25.3261	24.7075	16.2849	19.48	20.2992	13.1149	10.8355	13.2199	24.0958	15.9555	11.7513	16.9186	16.6982	16.5879
Zfp821	ENSMUSG00000031728	1	18.6679	21.8294	19.6171	10.6014	9.31107	8.92395	8.86481	8.53287	8.0702	10.497	10.4937	8.95557	7.32274	6.08422	9.67621
Crnde	ENSMUSG00000031736	1	1.13064	1.25875	1.69293	1.35573	1.53297	0.820349	1.09183	0.870407	0.938462	0.853612	1.75161	0.946745	0.752625	0.726191	0.818342
Mmp2	ENSMUSG00000031740	1	6.87535	5.07133	5.04535	3.05275	2.56484	4.34639	3.19365	3.4063	2.8816	1.13066	1.25672	2.19453	1.85137	1.78635	2.16788
Mt1	ENSMUSG00000031765	1	45.9567	42.6009	43.8387	34.0123	28.258	25.0638	16.9502	16.805	13.9866	22.2635	24.4739	36.4508	21.6326	27.4439	25.1549
Katnb1	ENSMUSG00000031787	1	15.2764	14.1111	14.2214	9.02603	8.62618	7.71057	6.41388	7.76272	7.16683	7.10388	6.51684	8.15702	10.4847	9.68985	11.0568
Usb1	ENSMUSG00000031792	1	14.3007	11.3427	9.51922	7.29737	7.91018	7.62881	5.64077	4.62044	7.13428	8.51247	6.52403	7.96247	4.72801	4.56195	5.38314
Cfap20	ENSMUSG00000031796	1	25.1303	26.2996	30.3181	20.6901	22.1135	25.8057	19.4114	17.0049	18.0688	20.6043	16.3664	19.1665	21.4317	21.8098	20.2308
Slc27a1	ENSMUSG00000031808	1	35.5157	31.8652	28.7605	9.17372	9.40894	8.50369	8.31805	9.39853	8.84367	19.9705	16.4969	16.2429	21.7487	18.8191	20.1763
Mthfsd	ENSMUSG00000031816	1	7.31043	7.71926	8.28227	3.5671	3.8477	4.35063	2.6932	2.1145	2.49027	6.96018	5.22082	6.61677	5.03906	5.03267	6.01374
Gse1	ENSMUSG00000031822	1	37.2086	40.318	34.3856	11.475	11.5666	11.7401	9.33624	12.6413	10.3229	25.4856	23.5007	22.66	21.3441	20.3624	20.8151
Taf1c	ENSMUSG00000031832	1	10.7495	9.22489	9.70749	4.24276	3.88334	4.4359	2.5951	3.7615	4.35977	6.00217	4.68372	3.93797	5.87773	6.16444	6.80775
Mast3	ENSMUSG00000031833	1	8.21947	7.3199	7.72679	5.2502	5.02156	4.2393	5.21663	6.17839	5.98566	5.6884	5.78123	5.8924	6.85397	6.53498	5.55625
Pik3r2	ENSMUSG00000031834	1	21.8393	20.5693	20.9215	9.05756	10.8067	11.1854	7.58378	8.50163	9.53629	11.5156	10.7601	11.4796	16.7839	16.2444	15.5247
Mau2	ENSMUSG00000031858	1	40.0948	36.7674	38.6117	17.6787	16.6851	17.2404	20.8535	21.0009	19.9678	26.0222	26.5353	27.8012	28.4956	30.0894	31.3874
Pbx4	ENSMUSG00000031860	1	1.68699	0.911447	1.22583	0.261777	0.389475	0.316803	0.527052	0.305577	0	1.09883	0	0.457018	0.519016	0.801259	0.592552
Lpar2	ENSMUSG00000031861	1	0.67317	0.614675	0.875322	0.124617	0.111244	0.169663	0	0.0545504	0.0882233	0.0980793	0.100629	0.0543901	0.0741223	0.107278	0.10578
Atp13a1	ENSMUSG00000031862	1	30.4265	29.3261	28.7545	18.1616	17.5809	16.5687	22.4912	23.2607	23.5009	18.4249	18.8289	15.8129	19.7815	18.287	19.9242
Ints10	ENSMUSG00000031864	1	9.12828	8.27711	8.27924	6.96912	5.83393	6.89162	5.84185	4.91433	4.81223	8.92113	8.40856	8.33218	6.25816	7.25225	8.04101
Dctn1	ENSMUSG00000031865	1	56.2685	56.9373	52.6442	45.8461	45.7147	42.1955	39.2619	45.7144	40.586	46.3515	53.6929	53.4084	46.0303	44.6702	45.7222
Bean1	ENSMUSG00000031872	1	1.40476	1.18428	1.25745	0.107412	0.719137	0.243731	0.378452	0.517206	0.40556	0.422688	0.780619	0.562567	0.702772	0.308222	0.303917
Hsd11b2	ENSMUSG00000031891	1	1.90552	2.05903	1.01539	1.37988	0.879855	1.43137	1.28987	0.776612	0.186074	0	0	0.172073	0	0	0
Tsnaxip1	ENSMUSG00000031893	1	1.31008	1.24147	0.693564	0.493705	0.587632	0.522796	0.165668	0.216116	0.621369	1.42475	0.797339	0.287308	0.19577	0.472235	0.279384
Ctrl	ENSMUSG00000031896	1	1.39733	1.66369	1.91789	0.204784	0.182808	0.371744	0	0	0	0.644695	0.330728	0	0.487221	0.940216	0
Dus2	ENSMUSG00000031901	1	3.99237	3.00874	2.98432	1.56626	2.16959	2.74519	2.01168	2.41149	2.80396	3.40059	3.05287	2.73442	3.53369	3.34758	2.32281
Smpd3	ENSMUSG00000031906	1	8.55662	8.03533	7.27814	3.10851	4.03626	4.10391	2.98704	3.68016	3.16765	6.39435	5.47667	4.56355	4.9165	4.33836	4.87746
Cep57	ENSMUSG00000031922	1	10.3402	8.98732	10.6341	6.83017	7.57296	7.85785	6.35026	5.33224	5.2153	9.17626	8.64197	8.96222	8.90145	9.2879	9.99522
Panx1	ENSMUSG00000031934	1	6.62438	6.61954	6.59186	3.27654	3.79157	4.35078	2.68761	2.49671	2.0619	1.52817	1.95987	1.3771	1.37144	1.46256	2.33488
Cdh15	ENSMUSG00000031962	1	0.218225	0.222705	0.119809	0	0.0570993	0	0.0643907	0	0	0	0	0	0	0.220255	0.0723929
Tbx20	ENSMUSG00000031965	1	0.240331	0.521188	0.272137	0.0528321	0.0707437	0.0719295	0.159555	0.0693806	0.0498702	0.124743	0.298635	0.368943	0.377093	0.121283	0.0896919
Jam3	ENSMUSG00000031990	1	15.3129	15.9597	16.0314	9.31084	8.43954	8.581	8.57994	7.77529	9.32971	10.1465	8.79093	8.2526	8.00892	8.05646	9.48409
St14	ENSMUSG00000031995	1	3.25321	5.30278	3.83259	0.99327	0.567475	0.793357	1.59985	1.94789	1.98768	0.500318	0.641657	0.277453	0.472637	1.14009	0.584568
Sesn3	ENSMUSG00000032009	1	25.1571	26.5521	25.2863	23.3828	23.877	20.5364	20.5755	22.4596	20.1665	23.964	26.0813	29.956	23.5137	21.4328	16.6592
Grik4	ENSMUSG00000032017	1	0.971241	1.02658	0.742708	0.488019	0.462876	0.193791	0.214934	0.373847	0.489451	0.768184	0.640376	0.638997	0.580546	0.315088	0.483291
Alg9	ENSMUSG00000032059	1	6.64711	8.62871	6.96299	6.03198	6.76215	5.51737	6.21349	5.89498	5.42899	7.21316	7.92931	8.16341	6.34126	5.47448	5.29218
Slc37a4	ENSMUSG00000032114	1	12.9067	14.6915	15.1258	9.0793	10.7547	8.32007	8.96418	9.09527	8.15827	10.7187	7.0496	8.68751	11.2161	12.5257	11.8567
Fez1	ENSMUSG00000032118	1	5.80019	6.86215	6.04471	2.61782	2.65922	3.52312	2.36269	3.35876	2.68408	4.4759	5.24831	4.01867	4.45645	3.73006	4.75071
Hinfp	ENSMUSG00000032119	1	14.4763	14.874	14.5979	8.57283	9.19888	7.38815	7.75837	7.20215	5.88525	11.0409	8.25119	11.036	12.0524	11.6291	11.4667
Robo3	ENSMUSG00000032128	1	6.02226	8.51689	6.69654	0.456972	0.431929	0.585559	0.0541205	0.0941347	0.101495	0.253875	0.130238	0.234645	0.255818	0.431957	0.212962
Ilf3	ENSMUSG00000032178	1	30.7554	35.6042	31.9552	18.399	20.0099	19.2343	16.558	18.2179	17.3675	18.6053	19.3361	16.6284	19.0662	19.1429	18.3993
Carm1	ENSMUSG00000032185	1	16.3569	16.3022	15.7153	11.7335	11.3003	9.88646	10.3301	10.2357	12.5445	11.2538	12.4294	13.2159	9.90577	10.8129	10.8999
Mns1	ENSMUSG00000032221	1	3.58668	4.90815	5.169	2.93881	1.72763	3.05777	1.5153	2.00811	1.3532	2.8207	1.96794	2.25248	2.21698	1.39865	2.59598
Phip	ENSMUSG00000032253	1	29.9346	34.1686	33.2712	17.5594	15.9928	17.9223	15.5439	17.7324	16.303	19.7695	23.5956	22.3999	19.4974	19.1627	18.7033
Zw10	ENSMUSG00000032264	1	14.0727	13.6326	14.1777	9.35936	10.3736	9.2362	8.91601	6.81916	8.71607	8.70104	10.3475	9.32138	11.7317	12.0406	11.1615
Usp28	ENSMUSG00000032267	1	9.45814	8.70208	9.16115	7.49799	5.00079	5.78863	4.25122	3.88582	3.13206	5.35861	6.33305	6.09372	7.12543	6.13324	6.34021
Tmprss5	ENSMUSG00000032268	1	1.2173	1.24229	0.501235	0	0.318509	0.647695	0.0598635	0	0.0561325	0.280815	0.0960387	0.207636	0.565928	0.136513	0.471122
Crabp1	ENSMUSG00000032291	1	12.6352	21.0524	11.6795	3.62789	5.66749	5.55669	1.82606	4.16872	5.35079	5.3537	4.39431	5.93781	2.96706	2.08207	2.56625
Nr2e3	ENSMUSG00000032292	1	175.437	171.647	148.875	60.3461	67.3136	80.69	31.1897	36.4816	29.7043	69.7556	66.1644	72.2777	78.3371	79.1171	82.594
Celf6	ENSMUSG00000032297	1	3.36965	2.79769	2.30465	1.65727	0.896621	0.866068	0.758338	0.835378	0.284429	1.42292	1.2977	1.8412	2.09097	1.90224	1.47781
Chrna3	ENSMUSG00000032303	1	2.71502	3.04107	2.61761	0.931658	0.935638	1.00417	1.05512	0.560762	0.549642	1.09988	0.564239	1.11823	0.969761	0.401014	0.527218
Mpi	ENSMUSG00000032306	1	15.1385	16.3225	14.7435	8.21846	9.81646	10.1386	8.2151	9.06994	9.28741	13.5743	10.5622	12.024	11.3602	11.4927	13.1663
Ulk3	ENSMUSG00000032308	1	21.8806	16.2806	17.4166	5.40525	4.76775	4.96448	3.30368	3.77451	4.13037	9.62252	7.17069	9.43663	10.4871	12.113	10.196
Clk3	ENSMUSG00000032316	1	30.5978	25.7255	28.3392	16.6244	17.5091	17.0084	14.7536	13.5331	15.6924	18.249	20.1365	18.8397	21.3377	23.3501	22.5288
Isl2	ENSMUSG00000032318	1	1.98035	1.82853	2.17448	0.331688	0.22207	0.90317	0.751283	0.580777	0.547913	0.391579	0.53568	0.723837	1.08508	0.951792	0.938499
Hmg20a	ENSMUSG00000032329	1	18.2656	17.0968	17.7645	15.6179	14.6896	15.07	15.7719	12.3362	12.8821	16.9063	16.7889	17.1166	15.8244	14.1942	14.9439
Stoml1	ENSMUSG00000032333	1	11.4487	10.4091	11.0568	6.86391	8.65995	5.98083	6.17272	7.37136	9.50269	7.63511	7.3902	7.82903	10.4516	9.45421	10.6687
Neo1	ENSMUSG00000032340	1	16.0416	18.6566	18.0061	9.37919	9.38355	10.3229	9.0949	11.7243	10.2244	12.5549	13.6765	12.9362	13.9395	11.5002	12.8442
Ooep	ENSMUSG00000032346	1	0.290185	0.789712	0.318632	0.340221	0.379638	0.386002	0.171247	0	0.160574	0	0.137365	0.148492	0	0	0.192528
Adamts7	ENSMUSG00000032363	1	0.876155	0.927258	0.908597	0.399478	0.560385	0.440283	0.344697	0.174869	0.215476	0.134746	0.138249	0.0996313	0.203665	0.196512	0.064589
Zic1	ENSMUSG00000032368	1	1.96161	2.44675	1.61543	0.862444	0.285145	0.81179	0.321558	0.559302	0.331668	1.15644	0.825397	0.66919	0.759972	0.696615	0.506127
Igdcc3	ENSMUSG00000032394	1	5.16033	4.79963	5.3255	1.83801	1.79459	1.77254	1.32989	1.15658	0.813265	1.08494	0.649338	0.802211	1.16157	0.922992	0.71508
Tbx18	ENSMUSG00000032419	1	0.0441985	0.0451059	0.072797	0.0388647	0.034694	0	0.0391243	0.0340255	0	0	0.0627669	0	0	0	0
Eomes	ENSMUSG00000032446	1	0.995451	2.03177	1.55758	0.568959	0.351624	0.238346	0.26435	0.383166	0.247875	0.41335	0.706826	0.687672	0.624768	0.401883	0.495338
Mras	ENSMUSG00000032470	1	6.80097	9.49019	7.20097	4.55637	4.46689	4.91101	5.48779	4.84383	4.91535	8.13267	7.68709	8.4518	5.66222	5.46335	5.20288
Nme6	ENSMUSG00000032478	1	5.43444	4.23513	5.20772	3.38847	3.17996	2.44466	2.18661	1.59738	1.47623	3.28231	2.52573	2.12358	2.79064	3.29098	3.04835
Dhx30	ENSMUSG00000032480	1	16.921	15.1454	16.4604	9.63645	9.79757	9.61947	9.34013	10.005	11.0187	10.5082	11.3905	10.6341	12.5627	12.7276	11.9522
Cspg5	ENSMUSG00000032482	1	22.3905	26.3404	21.8277	8.69299	9.22825	9.93738	6.81163	8.18653	8.07258	9.83734	10.169	10.4184	7.60215	8.35991	8.56224
Kif9	ENSMUSG00000032489	1	2.96229	2.3618	3.01127	2.2385	1.67129	1.62542	0.819439	1.06897	0.845204	1.60164	1.64328	2.20271	2.22717	1.4482	1.42798
Pth1r	ENSMUSG00000032492	1	0.16651	0.169928	0.822747	0.146415	0.130703	0.132894	0.147393	0.0640923	0.0691035	0.345706	0.118231	0	0.696702	0.420145	0.497133
Ttc21a	ENSMUSG00000032514	1	3.99178	0.940091	3.25571	2.02503	1.77759	1.80739	1.35904	1.38876	1.36991	3.2407	1.85325	2.3569	1.24464	1.74327	1.26055
Deb1	ENSMUSG00000032526	1	19.6005	19.5946	12.5178	12.6625	12.2456	19.7937	11.6849	10.47	12.9487	19.9319	13.6334	14.7377	12.5528	16.5529	14.3313
Amotl2	ENSMUSG00000032531	1	20.059	23.5582	22.5309	12.7805	16.3392	13.2012	15.8932	20.3785	23.0636	13.8366	14.243	12.5193	12.8303	13.5745	15.3484
Ephb1	ENSMUSG00000032537	1	2.13595	2.63528	2.44161	1.62589	1.47644	1.27219	1.411	1.96338	1.56121	1.80916	1.90147	2.49595	1.80077	1.73752	1.84016
Aste1	ENSMUSG00000032567	1	3.77841	3.72745	3.99323	2.71332	1.8784	2.61353	2.39698	2.23004	2.45667	3.05072	2.68288	3.57691	3.68887	3.68643	3.0709
Cish	ENSMUSG00000032578	1	2.51298	2.26865	1.37966	1.0482	0.809264	1.05425	0.627415	0.843275	0.775501	1.69455	1.83011	2.12672	1.04473	1.33321	1.66728
Amigo3	ENSMUSG00000032593	1	1.78911	1.1619	2.00915	0.786601	1.21287	1.10339	1.0798	0.813869	1.1475	1.35074	1.38586	1.87264	1.44614	0.984953	1.29493
Klhdc8b	ENSMUSG00000032609	1	36.4116	27.7025	30.1654	18.1177	17.0292	18.7067	14.4752	14.3511	15.2018	29.5751	28.0217	23.2625	23.1493	22.5563	23.1092
Atxn2l	ENSMUSG00000032637	1	41.3869	34.9986	34.1543	21.4856	20.7075	19.4669	19.3705	19.0767	19.0965	31.4258	26.8998	26.6222	30.8972	30.9033	34.173
Gpr19	ENSMUSG00000032641	1	3.29382	4.16179	2.84171	1.58608	1.96991	1.18924	1.45784	1.20747	1.36698	2.71373	3.00703	2.52824	1.80477	3.00784	2.1073
Abtb2	ENSMUSG00000032724	1	2.05708	2.27425	2.65401	1.92942	1.99149	1.72388	1.60848	1.18771	1.45131	1.09145	1.31458	1.52632	0.932439	0.89969	0.716524
Snx33	ENSMUSG00000032733	1	4.89372	7.86122	5.67198	1.39454	1.42273	1.26575	2.12584	1.98832	1.65485	2.19513	2.1235	1.87814	2.22772	1.60067	1.30775
Heyl	ENSMUSG00000032744	1	1.37519	3.17835	2.16508	0.320092	0.444488	0.48422	0.21482	0.342511	0.268575	0.335902	0.402074	0.310459	0.253854	0.081646	0.201264
Cntrob	ENSMUSG00000032782	1	6.42772	6.93995	6.21396	2.23897	1.82808	2.15611	1.45681	1.45819	1.75262	2.106	2.64582	2.47878	3.89776	3.60416	4.23369
Troap	ENSMUSG00000032783	1	1.55286	2.14406	1.57972	1.20482	0.788722	1.38517	0.323432	0.421922	1.13728	0	0	0	0.0955503	0.184389	0
Lama1	ENSMUSG00000032796	1	5.19294	5.12216	5.52903	4.33699	2.69475	3.60699	3.71203	3.71334	4.22009	2.16533	2.99302	2.535	2.09098	2.17105	1.68664
Igdcc4	ENSMUSG00000032816	1	13.0918	13.4269	12.226	0.88553	1.5555	1.52972	0.603883	0.900313	1.18642	4.18171	3.27548	3.29145	4.2137	3.18043	3.36232
Pwp2	ENSMUSG00000032834	1	10.3109	9.15952	10.2951	4.97956	7.29682	6.43844	6.57342	7.44412	7.40534	6.65513	5.9936	6.23304	8.71786	6.84796	8.29419
Rnft2	ENSMUSG00000032850	1	10.7229	9.32049	8.49564	3.18632	3.51195	3.74788	2.61845	3.61507	3.03838	6.65328	6.72123	6.86832	7.7356	6.90411	6.5501
Ugt8a	ENSMUSG00000032854	1	0.461747	1.06026	0.808051	0.253765	0.271839	0.276396	0.051092	0.0444335	0.143723	0.399448	0.2459	0.44303	0.301878	0.0582551	0
Acsl3	ENSMUSG00000032883	1	40.8326	50.7553	46.0651	30.1481	31.556	33.2767	41.9911	51.02	41.662	52.1456	53.1751	50.4293	38.0868	35.0102	39.8366
Fbxo21	ENSMUSG00000032898	1	24.0717	24.2959	22.2634	16.2821	19.0199	16.1719	20.0437	20.201	20.0679	29.4373	24.3424	26.9639	20.476	19.5432	19.7441
5730522E02Rik	ENSMUSG00000032985	1	0.208578	0.31929	0.60119	0.0305678	0.0818625	0.249704	0.030772	0.0267617	0.0288541	0.144349	0	0.0533661	0.145454	0.105259	0.242174
1700088E04Rik	ENSMUSG00000033029	1	3.46601	3.53716	3.12617	2.32208	1.166	1.449	1.89929	1.77883	1.50693	3.65516	2.57825	1.7736	2.07176	2.16557	2.46384
Ankrd54	ENSMUSG00000033055	1	9.54112	9.24273	8.81457	4.68461	4.40999	5.14104	4.93026	3.69118	4.38178	9.31803	8.04714	8.17852	7.24464	7.13683	7.66376
Vsx1	ENSMUSG00000033080	1	7.03159	4.4502	4.71334	2.2048	3.03787	3.39331	2.17128	2.76952	2.03595	3.77233	4.41226	4.18391	4.90354	2.69575	2.38687
Slc7a6os	ENSMUSG00000033106	1	16.002	16.1921	12.5079	11.8052	8.1965	9.63268	6.36218	8.45615	7.09125	6.56955	6.54776	8.32722	9.3623	11.3603	10.2569
Slc22a15	ENSMUSG00000033147	1	1.29008	1.67909	1.61671	1.15083	0.865895	0.999787	0.695112	1.0939	0.667307	1.50097	1.56654	1.37771	1.13434	1.11337	1.11642
Podxl2	ENSMUSG00000033152	1	59.0871	60.9416	48.5302	15.7067	15.2136	14.1726	7.7899	10.646	9.78267	14.4282	13.018	11.7405	16.4929	16.0194	13.9711
Dis3	ENSMUSG00000033166	1	15.3354	13.779	14.5051	10.4067	10.6419	10.5543	8.11535	7.91322	6.9639	12.5357	10.889	11.2592	11.7404	12.8983	13.7688
Slitrk5	ENSMUSG00000033214	1	1.72122	2.54701	1.55921	1.7027	1.35109	1.61414	1.10462	1.2588	1.28579	2.32283	2.26101	2.31203	1.80047	1.6938	1.58449
Arid2	ENSMUSG00000033237	1	22.1116	26.025	22.9521	14.9211	16.1471	15.3264	14.049	14.635	15.0119	16.5556	17.0681	15.4938	13.4385	12.9471	14.4339
Shf	ENSMUSG00000033256	1	8.8823	8.88152	9.53137	3.94464	4.43687	3.79517	5.16229	3.59162	3.87244	3.22879	2.93049	3.3056	3.37863	3.07885	4.01804
Ttll4	ENSMUSG00000033257	1	7.97559	7.67736	8.25448	5.40199	4.88996	4.8515	3.5109	4.41407	4.3298	6.86223	6.03046	6.45275	7.21537	6.74439	7.12215
Wdr3	ENSMUSG00000033285	1	9.23449	9.30273	9.04091	7.28367	7.74645	7.11714	6.31493	6.37676	6.25031	6.69257	6.58515	7.30108	6.46739	7.24028	7.80969
Ptprf	ENSMUSG00000033295	1	14.7006	14.8175	14.4193	7.011	7.23654	6.83357	7.03779	8.96293	7.80242	10.597	10.776	11.6836	8.57722	8.34455	10.0765
Kdm4a	ENSMUSG00000033326	1	27.2545	27.887	28.7186	21.9526	21.899	20.2964	22.6375	27.2593	28.8563	22.2283	25.9553	22.4572	16.5368	15.2701	16.2671
Ipo13	ENSMUSG00000033365	1	15.0421	15.2506	15.3832	9.07727	8.75913	7.80742	8.57222	8.81741	8.60918	13.7441	12.2864	15.47	14.3463	13.2471	13.9916
Fntb	ENSMUSG00000033373	1	8.81787	7.72846	8.15875	5.74689	6.10735	5.42315	5.87711	5.98967	5.85524	9.47687	7.3661	10.909	5.69707	7.2246	5.62669
Atp6v0b	ENSMUSG00000033379	1	83.8916	72.7512	69.0867	38.4798	42.7401	36.2138	34.9881	37.5697	35.8204	66.0135	60.4269	55.1054	53.3695	69.7117	67.7346
Spg11	ENSMUSG00000033396	1	9.00047	9.42143	10.3134	6.80629	6.94387	7.18341	6.94282	7.83951	7.59867	6.97637	8.39939	7.50066	9.65693	9.3437	9.87861
Fndc3a	ENSMUSG00000033487	1	11.6047	12.607	12.023	8.77786	9.40305	9.89264	9.29673	9.41399	8.94171	13.4429	11.9908	12.7705	11.3776	11.5657	11.9837
Dph5	ENSMUSG00000033554	1	2.74641	4.20419	3.43784	2.07688	2.54387	3.33177	1.36142	1.81828	1.32216	1.97672	1.95011	1.93942	1.89608	1.82949	2.29592
Ndn	ENSMUSG00000033585	1	24.411	31.4276	22.4741	11.7783	16.2137	12.3891	17.6192	19.1779	15.7938	10.9161	13.6888	12.8758	20.035	14.0247	17.8155
Reep4	ENSMUSG00000033589	1	12.2744	12.1468	12.0482	9.59389	7.68845	7.81732	7.46299	5.91771	9.26186	4.46185	4.40177	3.99699	3.63137	4.50492	6.29284
Ccar2	ENSMUSG00000033712	1	34.5603	36.0081	34.6942	24.2725	22.1046	25.8508	24.1883	24.9776	21.9417	30.581	27.4244	29.6458	32.542	27.0178	30.0744
Lrrc14	ENSMUSG00000033728	1	5.34683	5.79296	5.85087	4.34735	3.44962	3.65358	3.24177	3.72146	3.52608	4.25793	4.8367	4.38517	4.29051	3.6593	3.86332
Fndc3c1	ENSMUSG00000033737	1	0.163741	0.233944	0.188782	0	0.025706	0.0261369	0.0289885	0	0	0	0	0	0	0	0
Rbm4b	ENSMUSG00000033760	1	4.87412	5.55059	5.92617	2.22573	2.29887	2.67132	1.51842	1.32054	1.54533	5.53032	3.56488	3.98209	3.47925	4.26493	4.05963
Mtss1l	ENSMUSG00000033763	1	17.4057	14.2263	12.2496	11.9155	12.0428	10.5665	9.47886	10.8815	9.8577	11.1027	14.1009	13.7487	10.468	9.55016	9.02926
D930015E06Rik	ENSMUSG00000033767	1	10.9111	11.0061	11.9344	7.07536	6.21688	7.09441	6.04118	5.64305	6.1542	2.09917	2.15374	2.06951	2.90844	2.97636	2.76709
Alg3	ENSMUSG00000033809	1	12.5423	10.1816	11.62	7.01825	6.15322	8.87266	8.45293	7.7902	12.1849	14.2037	9.91774	10.2835	8.94525	6.32945	8.22684
Dnah8	ENSMUSG00000033826	1	0.439618	0.665729	0.502178	0.311746	0.322819	0.339548	0.276169	0.262013	0.317811	0.0392573	0.181251	0.174162	0.103839	0.0715655	0.0282264
Kcnk10	ENSMUSG00000033854	1	1.14302	0.999845	0.874067	0.287166	0.576786	0.39097	0.289084	0.50282	0.135534	0.226012	0.347832	0.376007	0.341612	0.329614	0.0812526
Engase	ENSMUSG00000033857	1	6.02383	6.31035	6.6691	5.57751	4.88503	4.01174	3.39005	3.86958	3.90723	3.64432	3.00258	3.91945	4.59025	3.94586	4.88329
Mapkbp1	ENSMUSG00000033902	1	13.0071	12.3001	12.0141	8.05655	8.34783	8.96656	8.56899	9.27858	8.10283	10.002	10.0296	9.29318	9.78373	9.57771	9.52536
Rfc3	ENSMUSG00000033970	1	5.78435	6.07844	5.65966	4.02875	4.63039	3.79383	2.73758	2.33672	2.47188	1.90248	1.78928	1.58254	3.35482	3.12138	3.13479
Cpsf1	ENSMUSG00000034022	1	26.5663	26.691	27.0834	15.4661	14.957	13.6357	13.9476	15.0919	16.538	10.1438	11.2531	13.9225	16.1466	19.5552	21.2423
Ccdc182	ENSMUSG00000034031	1	0.169651	0	0.139712	0	0.133169	0	0	0	0	0	0	0	0	0	0
Rpap1	ENSMUSG00000034032	1	7.23007	7.4103	8.0586	5.72728	4.77019	5.37247	5.15864	5.92582	5.61313	4.83113	5.3993	5.11902	6.29158	6.13351	5.76872
Zfp551	ENSMUSG00000034071	1	2.11826	2.48201	2.64896	1.65567	2.03224	1.69062	2.3612	2.17428	1.43261	2.82335	2.4511	2.40876	1.80545	1.34612	1.09309
Tmed8	ENSMUSG00000034111	1	5.76139	6.64402	7.09322	5.62338	4.65812	5.10406	6.17094	5.14496	4.87773	7.29666	6.54546	6.63341	7.14156	5.37884	5.93443
Ptgdr2	ENSMUSG00000034117	1	0.156433	0.0798224	0.257653	0	0.122794	0	0	0	0	0	0.33323	0.120074	0	0	0
Srsf2	ENSMUSG00000034120	1	117.455	117.227	118.375	54.9601	52.9586	55.4645	36.6992	35.2534	35.3984	96.4793	81.5134	68.5823	74.2295	98.0838	93.3046
Pomt2	ENSMUSG00000034126	1	22.7285	20.3583	22.9592	12.9044	12.6748	12.561	13.8953	14.2873	14.6918	21.8969	18.867	19.5794	16.249	14.5231	16.1916
Emid1	ENSMUSG00000034164	1	1.14494	2.26386	1.47326	0.943847	0.505536	0.742459	0.380061	0.440707	0.53456	0.594279	0.406486	0.659118	0.598826	0.144448	0.356078
Zbed5	ENSMUSG00000034173	1	2.32185	3.35001	2.76924	1.40804	1.19409	1.0863	1.41744	0.73963	1.26264	0.664912	0.341099	0.737457	0.921249	1.05051	1.03584
Gpc1	ENSMUSG00000034220	1	11.7928	12.5632	10.9433	4.19844	3.79304	3.7648	2.34239	3.0114	2.29189	5.17549	4.81989	5.38692	6.43863	5.05128	5.03798
Foxj1	ENSMUSG00000034227	1	1.57686	2.17246	2.20758	0.693282	0.37133	1.25852	0.558331	0.728351	0.916182	2.07345	1.79145	1.21035	0.577309	0.954913	1.88315
Agpat1	ENSMUSG00000034254	1	33.2845	29.1153	30.5318	23.5718	25.0451	22.6599	25.7422	26.3132	31.4593	39.2978	26.7166	32.3717	20.5441	23.2306	18.0369
Zdhhc14	ENSMUSG00000034265	1	3.65145	4.33619	4.1552	2.74377	3.1268	3.97402	2.7621	2.70879	2.75527	4.13515	4.33694	4.99399	3.47233	3.14935	2.97322
Med13	ENSMUSG00000034297	1	35.2942	40.1269	37.9581	30.8001	31.2686	33.6504	30.8538	35.0869	31.512	58.5428	50.5823	55.6753	35.3625	32.6956	32.201
Ina	ENSMUSG00000034336	1	12.7657	14.2003	12.3526	6.84736	6.51337	6.52066	7.51461	12.3826	9.85416	15.019	16.044	13.2281	7.81177	8.63258	9.40133
Barhl2	ENSMUSG00000034384	1	4.45941	4.55095	3.93474	1.47047	0.93762	1.71601	1.26882	1.34868	0.859257	2.86575	2.26174	1.95595	2.99874	2.49155	2.85301
Zxdc	ENSMUSG00000034430	1	7.9206	7.2946	7.15916	4.65024	4.15121	4.6448	5.92111	5.18663	5.17124	7.92153	7.95601	8.22974	7.2496	6.77562	7.54615
Gulo	ENSMUSG00000034450	1	7.57828	7.17479	5.18821	1.68601	2.50846	2.04041	2.02056	3.58476	2.80405	4.80234	4.92719	5.32629	4.20236	2.39599	3.36207
Eda2r	ENSMUSG00000034457	1	1.47442	1.1106	1.82133	0.370425	0.220449	0.448289	0.341825	0.324302	0.582764	0	0	0	0	0.0354317	0.139747
Hmgxb4	ENSMUSG00000034518	1	6.72601	8.27728	7.95012	6.26222	6.64613	5.46286	6.16396	5.26928	4.7946	7.83106	6.68618	6.55965	7.73923	6.78855	7.67812
Fbxo16	ENSMUSG00000034532	1	3.87338	2.92171	2.63507	1.48085	1.45413	2.15054	1.04352	1.6854	0.978479	4.42887	2.63074	2.32677	1.40929	0.679896	1.3408
Morc2a	ENSMUSG00000034543	1	19.4664	19.8661	21.6674	15.3027	15.7663	16.6344	13.7305	13.9533	14.3021	13.3292	11.7709	11.8268	12.5558	10.518	11.7402
Tex16	ENSMUSG00000034555	1	0.139639	0.142505	0.268323	0.122787	0	0	0	0.0358329	0	0	0	0	0	0	0
2700049A03Rik	ENSMUSG00000034601	1	11.1159	11.9903	13.3257	7.94947	7.06877	7.83299	5.72947	6.3368	5.75194	9.49442	9.94108	9.28827	10.4502	9.69259	8.54199
Zcchc11	ENSMUSG00000034610	1	14.6459	16.3319	17.0034	13.8208	11.7955	12.9816	11.6997	11.5866	11.1681	13.2838	14.3055	14.7697	13.8255	12.066	12.6796
Gpatch8	ENSMUSG00000034621	1	30.7502	27.0717	30.2382	11.385	10.0242	12.1298	9.04345	9.46122	8.52179	17.6759	19.1769	20.1867	17.9875	15.7478	17.818
Tdg	ENSMUSG00000034674	1	10.0824	10.1323	10.8701	9.91467	6.67578	6.1427	8.48206	7.11003	4.34403	4.47424	7.26838	5.02147	4.66948	6.05909	6.08937
Dbn1	ENSMUSG00000034675	1	33.3069	35.5803	30.8246	9.42676	10.2133	8.99498	11.4363	12.6969	14.9826	11.0972	11.5158	12.1673	5.36741	4.67025	6.4288
Prr7	ENSMUSG00000034686	1	5.93044	6.36255	6.5118	4.81362	3.58088	4.00499	4.03815	2.69244	3.28161	3.15711	3.02324	3.50156	2.06782	3.68343	2.11866
Fras1	ENSMUSG00000034687	1	1.53981	1.81114	2.0848	0.791741	0.798965	0.92692	1.30528	1.57719	1.42972	2.09518	2.14965	1.6627	1.35135	1.19853	0.870108
Neurod1	ENSMUSG00000034701	1	130.494	152.584	131.429	31.3186	38.308	33.8092	23.9477	28.1774	23.3358	116.113	80.2822	88.6464	64.3667	71.3606	62.9732
Dnaic2	ENSMUSG00000034706	1	2.39944	1.57087	1.82687	1.67198	1.77685	1.91503	1.32248	1.63806	1.20247	2.13054	1.80018	1.87649	1.70485	1.46219	1.66705
Sirt6	ENSMUSG00000034748	1	7.42567	6.4414	5.80945	4.63598	4.48821	4.03005	4.27256	3.77291	3.57482	4.8307	4.63993	3.87582	4.66052	5.09641	4.06453
Pcdh11x	ENSMUSG00000034755	1	1.74345	1.75583	2.267	1.71459	1.49458	1.68441	1.66513	2.04857	1.99929	1.61935	2.44331	1.69038	1.19981	1.11136	1.18716
Dusp5	ENSMUSG00000034765	1	10.7876	9.89966	7.29992	2.72073	5.71087	5.07243	3.47915	3.66951	4.02583	10.5331	7.71921	6.5472	5.16103	6.077	4.74377
Zfp661	ENSMUSG00000034800	1	2.3223	1.30757	2.01139	1.16186	1.35147	1.62977	0.956959	0.924717	1.09672	1.55176	1.42152	1.53667	1.80097	1.17195	1.23528
Grip1	ENSMUSG00000034813	1	6.34097	7.73315	6.02364	3.6786	3.30449	3.48588	2.60853	3.97001	2.97008	4.80716	5.6047	4.96812	6.46776	4.91281	5.1846
Tet3	ENSMUSG00000034832	1	32.4217	34.6103	31.2166	23.9489	23.3557	21.9606	22.4411	24.1407	20.9186	29.0479	32.6377	33.3054	21.094	19.5247	20.0132
Larp6	ENSMUSG00000034839	1	2.1189	2.94087	1.81476	0.894334	0.6653	1.08232	0.675231	1.23971	0.984895	1.29045	1.80545	1.17101	1.59585	2.48078	1.18089
Plvap	ENSMUSG00000034845	1	22.5792	22.4143	26.4549	11.0101	13.5345	10.8944	4.5425	3.55546	3.66307	0.426171	0	0.472668	0.751504	1.55381	0.204281
Mfsd12	ENSMUSG00000034854	1	18.4359	15.8912	18.8279	9.98309	11.0375	9.68463	8.75898	8.86033	10.4176	11.0288	11.6853	8.87427	8.60728	9.40879	9.22556
Ano8	ENSMUSG00000034863	1	16.7516	19.9635	18.061	5.91139	6.22861	5.18956	5.31677	3.73303	4.80245	6.55929	8.13839	5.92146	9.04961	8.89861	8.11626
Pygo1	ENSMUSG00000034910	1	4.88536	4.10583	5.52922	2.11344	1.94816	2.29358	2.03506	2.2123	2.19012	2.49506	3.07933	2.52665	3.0607	2.1358	2.23597
Tjp3	ENSMUSG00000034917	1	0.820655	0.837502	0.901104	0.300674	0.107363	0.163744	0.18161	0.315884	0.283818	0.473288	0.67983	0.20997	0.429218	0.759262	0.408359
Rnf44	ENSMUSG00000034928	1	22.8988	24.9918	20.6911	13.4586	13.1689	11.359	18.1585	16.6489	17.8517	12.3258	14.0577	14.8302	13.7647	16.4912	17.0917
Otoa	ENSMUSG00000034990	1	0.0965476	0.0985297	0.318037	0.0424482	0	0.0385281	0	0.0371628	0	0.267268	0.0685542	0.148214	0.100992	0.0974454	0.144127
Dhx57	ENSMUSG00000035051	1	12.0164	11.6812	11.5395	7.84414	7.64184	7.24978	6.67059	7.4946	6.72818	6.93482	7.52004	7.62891	8.56441	8.38694	8.6752
Fam167a	ENSMUSG00000035095	1	0.435481	0.592561	0.478171	0.17019	0.189908	0.347564	0.128495	0.260748	0.120487	0.20092	0.137429	0.222842	0.0506144	0.0976734	0.144464
Dcbld2	ENSMUSG00000035107	1	2.95401	3.03977	3.93285	2.59752	2.33809	2.51481	3.05068	3.24058	3.22833	3.91836	3.46089	3.74123	3.47625	3.90076	3.5768
Gcfc2	ENSMUSG00000035125	1	5.46308	4.15355	4.29652	1.75339	1.77964	2.20189	1.20897	1.36684	1.40569	4.38573	2.63779	3.48044	3.57162	3.17048	3.56115
Elmod2	ENSMUSG00000035151	1	8.91241	7.99635	8.86864	6.40011	6.07766	7.33542	4.60204	5.54603	4.74674	8.48094	8.12133	8.06657	7.78836	7.12126	7.76095
Ints6	ENSMUSG00000035161	1	13.1712	15.4706	14.7012	11.5817	12.062	12.4625	10.3025	10.5223	11.6544	15.9948	15.3519	13.9249	13.431	12.583	12.6134
Zc3h12c	ENSMUSG00000035164	1	7.28353	8.19012	7.96976	4.80342	5.55845	5.46324	7.10401	6.43778	6.24143	6.44085	5.45903	6.47063	5.60832	4.73067	4.53037
Plekhh3	ENSMUSG00000035172	1	8.89111	6.48117	8.65331	5.78745	5.57426	4.33141	6.03054	5.95576	7.85905	7.99119	8.36293	6.55867	6.16003	6.40985	8.15897
Fam124a	ENSMUSG00000035184	1	2.72235	2.34713	1.93269	1.44455	1.47375	1.8356	0.955615	0.975612	0.857097	1.49424	1.19981	1.08083	1.12925	1.13697	1.12109
Chrnb4	ENSMUSG00000035200	1	7.29691	8.23376	7.47482	0.625983	0.465672	0.615521	0.57765	0.31969	0.196963	0.656901	0.589732	0.455357	0.620556	0.479009	0.236159
Sppl2b	ENSMUSG00000035206	1	28.7911	21.65	25.1363	15.4184	16.3126	14.6856	17.8847	19.4424	20.5433	16.4795	17.1129	15.5082	19.6248	17.2605	21.1845
Plekhj1	ENSMUSG00000035278	1	22.5038	20.2836	14.6095	6.7886	7.47842	6.68608	10.9052	5.18461	8.31679	9.3217	6.06501	10.3387	12.1995	13.4289	14.0587
Klhl35	ENSMUSG00000035298	1	2.17097	2.78994	1.78784	0.212109	0.189347	0.256694	0.284701	0.123799	0.600653	0.111293	0	0.123435	0.336432	0.162308	0.400103
Mid1	ENSMUSG00000035299	1	5.35477	7.78877	5.24611	4.32971	5.21785	5.23163	5.55726	5.06993	4.64894	6.3042	5.63773	6.09439	4.63556	5.71517	5.84974
Gdpd5	ENSMUSG00000035314	1	43.0699	41.5973	42.7436	33.7602	35.9834	29.7669	29.4883	30.9344	29.2798	44.1913	38.6171	43.6949	35.39	31.6413	33.6127
Kcnh4	ENSMUSG00000035355	1	0.470725	0.427012	0.34458	0.0459909	0.0821109	0.125231	0	0	0	0.144787	0.0742758	0	0	0	0
Pdzrn3	ENSMUSG00000035357	1	1.39656	1.54158	1.17357	0.877161	0.827774	1.06912	0.479354	0.526589	0.283881	0.670639	0.526175	0.437535	0.834775	0.46026	0.425468
4930524J08Rik	ENSMUSG00000035364	1	2.40072	1.4	2.25948	0.301572	0.269209	0.547444	0.91076	0	0.284665	0.949401	0.974084	1.05299	1.07625	1.03845	0
1810055G02Rik	ENSMUSG00000035372	1	4.28554	6.27993	5.15812	5.60424	2.76018	2.89415	3.69627	2.62241	2.18899	4.41078	3.7452	3.87988	4.25295	5.32356	3.71819
Ccl2	ENSMUSG00000035385	1	0.726907	0.927287	1.3469	0.479388	0.142648	0.435117	0.160864	0.279799	0	0	0	0	0.190093	0	0.72342
Dennd1a	ENSMUSG00000035392	1	15.06	15.406	14.0045	9.78937	10.1246	9.74798	10.6202	10.8448	10.5863	15.6088	13.7634	15.2654	13.7559	12.8	11.4739
Fbxl21	ENSMUSG00000035509	1	2.5015	2.55285	2.84144	0.493018	0.643239	0.860554	0.3436	0.332024	0.393782	0.83575	0.551236	0.860725	1.17299	0.740016	0.729681
Prdm4	ENSMUSG00000035529	1	12.1433	12.5542	12.0438	8.63511	7.79133	9.05966	7.71135	6.99089	7.93189	9.57315	8.6224	10.7797	9.94094	9.27206	9.72055
Igfbpl1	ENSMUSG00000035551	1	0.254529	0.844202	0.524026	0.16786	0.199795	0.25393	0.056327	0	0.105633	0.17615	0.18073	0.195369	0.0665618	0.064224	0
Kcnh8	ENSMUSG00000035580	1	0.589964	0.972583	0.896951	0.518767	0.24936	0.398419	0.241031	0.419237	0.301344	0.628143	0.580026	0.766343	0.332298	0.274823	0.270985
Chrna5	ENSMUSG00000035594	1	2.87019	3.16036	3.66991	2.05891	1.54151	1.98933	1.27034	0.872199	1.37924	2.61363	2.68158	3.13069	2.21224	1.52467	2.1799
1600002K03Rik	ENSMUSG00000035595	1	13.421	20.856	19.3418	7.77816	7.18289	6.8164	4.86007	2.58298	3.54446	8.86598	6.93065	8.89679	14.996	13.5458	16.6957
Zswim4	ENSMUSG00000035671	1	18.074	18.8334	16.647	8.74108	11.0512	7.81996	10.5257	12.01	12.0805	11.1917	11.6178	11.7556	8.20924	6.86479	6.81625
Tnfsf9	ENSMUSG00000035678	1	4.03522	5.66233	5.81541	0.443532	0.659891	0.268381	0.148831	0.129435	0.558222	0.930877	0	0.25811	0.879374	0.339395	0.501983
Rnf38	ENSMUSG00000035696	1	13.0742	15.6718	15.5272	9.86028	9.40583	9.02888	11.4853	9.05271	10.4194	10.5762	10.0761	11.9206	9.93916	9.41479	9.48083
Alg8	ENSMUSG00000035704	1	3.62686	4.6833	4.69354	3.25426	3.02123	3.89892	2.03112	1.88038	2.7032	1.53675	1.99715	3.52245	2.32276	1.79294	2.72551
Tmem161b	ENSMUSG00000035762	1	9.72916	10.6674	11.7865	5.93905	6.43779	8.92012	5.83637	5.01386	5.67283	10.7954	10.9619	11.6029	7.48562	6.08655	9.52245
R3hdm4	ENSMUSG00000035781	1	48.9486	42.0543	37.976	21.1852	22.3347	22.7961	21.9058	21.9883	25.1553	36.9689	33.1307	34.1407	24.7458	31.9089	29.1849
Ppp1r26	ENSMUSG00000035829	1	7.10329	6.68571	6.09219	2.81558	1.87785	2.58494	1.66154	2.46501	1.68018	3.66784	4.28587	4.57652	5.04337	4.94053	4.28548
Lppr3	ENSMUSG00000035835	1	17.8468	20.5383	13.9937	1.33558	1.97468	2.12142	1.05039	1.71739	1.45769	2.7593	1.88736	2.25883	2.43286	2.2995	2.50358
Ythdc1	ENSMUSG00000035851	1	14.6833	15.7391	16.205	10.9088	10.3183	11.432	9.37241	8.59697	8.45664	15.7888	15.3198	14.9353	13.3741	13.4084	13.7381
Rnf126	ENSMUSG00000035890	1	19.0528	16.9974	20.6781	12.5374	15.0547	16.3141	15.6368	15.4446	13.5102	12.9238	13.439	14.9149	13.7266	16.3009	15.4454
Gramd4	ENSMUSG00000035900	1	6.61241	7.39264	5.99613	3.2012	3.03263	2.3719	3.48566	3.17438	2.96007	2.5709	2.63774	2.11004	3.49728	2.54958	2.51397
Tmtc2	ENSMUSG00000036019	1	9.80988	10.7167	10.8591	7.62083	7.70034	8.78422	10.8957	11.0517	10.7242	13.1366	12.5342	13.6311	11.5685	10.3841	9.94802
Fam122b	ENSMUSG00000036022	1	1.64168	2.44127	2.81981	1.36108	1.39911	2.02153	1.20409	0.758293	1.05118	1.23353	1.13238	1.36812	1.17755	1.56226	1.63381
Zfp57	ENSMUSG00000036036	1	9.61375	10.0898	8.5919	2.30552	2.35825	2.83374	0.725288	1.42974	1.26949	1.89015	0.775717	1.25783	1.37132	1.43342	1.25032
Lmo1	ENSMUSG00000036111	1	17.5717	22.8589	19.4002	7.64067	8.33644	5.08571	3.93132	4.45953	4.48767	12.2944	13.7108	14.8214	6.05955	10.1343	9.22411
Rfxank	ENSMUSG00000036120	1	7.81988	9.24351	6.94948	5.49106	5.07843	5.29826	4.63135	4.63411	4.06252	5.21719	4.39411	7.16824	4.94325	7.04088	7.83836
Sapcd1	ENSMUSG00000036185	1	3.01758	1.84772	2.48505	0	0.315823	0.321117	0	0.154869	0	0.835344	0.571374	1.23531	0.631301	0.406086	0.200207
Fam69b	ENSMUSG00000036186	1	4.25971	4.4324	4.05824	2.20333	2.09801	2.2665	2.58772	2.05758	2.49577	3.23701	2.84672	3.0773	2.2716	2.44471	2.99243
Rorb	ENSMUSG00000036192	1	50.5623	64.1383	54.3708	23.1661	25.0769	24.633	15.2718	20.5978	16.3191	56.3909	37.546	49.7309	36.0934	26.7035	28.6161
Zdhhc23	ENSMUSG00000036304	1	1.78665	1.67139	0.735674	0.39276	0.584353	0.712978	0.263589	0.573094	0.247161	1.0304	0.422875	0.457128	1.24594	0.751361	0.592694
Igsf10	ENSMUSG00000036334	1	0.92287	1.06739	1.16534	0.883632	0.917592	0.703821	0.435691	0.410486	0.408536	0.454176	0.43686	0.346314	0.300334	0.227688	0.306148
C530008M17Rik	ENSMUSG00000036377	1	5.44279	7.11406	6.74063	3.90239	3.66437	3.5253	2.98341	2.67518	2.51946	1.2749	1.18913	1.25332	1.22626	1.24658	1.125
Siah2	ENSMUSG00000036432	1	4.34435	5.13728	4.71344	2.91054	4.22207	2.91693	3.47935	3.13208	3.8921	3.14974	4.30884	3.81097	3.9673	3.82796	3.08822
Hif1an	ENSMUSG00000036450	1	10.957	11.5972	11.9623	9.16672	8.67448	8.64499	9.3388	8.70014	10.004	8.92618	10.8921	11.2457	10.348	10.4585	11.216
Sbf1	ENSMUSG00000036529	1	31.5994	30.9186	30.4639	17.0765	17.0276	17.9176	18.0756	19.6383	22.1042	21.093	22.5019	21.534	28.3956	25.7164	25.5683
Slc38a7	ENSMUSG00000036534	1	9.5817	7.43566	7.84965	5.22198	5.32754	4.26178	6.18455	6.03167	5.67483	7.94356	8.15008	8.19735	7.30831	8.66342	8.09544
Iqce	ENSMUSG00000036555	1	5.99609	5.66331	5.56046	4.079	3.76265	3.86685	3.8325	4.39114	4.17832	5.16034	4.73334	5.67061	4.94223	4.76865	5.02692
Lgi4	ENSMUSG00000036560	1	3.4287	3.77534	2.675	0.753733	0.602021	1.22422	0.678897	0.868267	0.374462	0.749331	0.896948	1.03886	0.94383	0.819612	1.21225
Cenpt	ENSMUSG00000036672	1	18.4919	22.813	18.12	9.87968	11.6674	11.4893	7.66646	7.11784	8.06294	8.58572	6.48204	7.00709	7.10068	7.79629	7.45446
Zcchc12	ENSMUSG00000036699	1	2.63041	3.14724	2.68908	0.877336	1.42398	1.30306	0.722616	1.53619	0.527005	1.6321	0.515239	2.08865	0.948798	1.09857	1.53457
Sun1	ENSMUSG00000036817	1	20.4464	19.3102	16.9726	11.2039	11.9677	11.9727	14.3153	13.5815	15.1857	14.4328	14.9627	16.0493	15.0654	15.8552	15.5796
Jmjd4	ENSMUSG00000036819	1	4.12738	4.18245	4.35645	2.70919	2.98885	3.54931	2.41854	2.25998	2.29193	3.86219	3.01323	4.37281	4.53023	3.49102	3.47119
Syde2	ENSMUSG00000036863	1	1.12905	0.998601	1.14675	0.4964	0.44313	0.480595	0.166572	0.492537	0.437333	0.468826	0.374123	0.115551	0.551149	0.265896	0.674182
Proser3	ENSMUSG00000036864	1	2.29652	3.66574	2.47316	1.08736	0.832004	1.03394	0.729749	0.861305	0.977524	2.52665	1.50523	2.07914	2.27906	2.02072	2.1683
Dna2	ENSMUSG00000036875	1	2.21652	2.44155	2.72355	2.16559	2.04366	1.37592	0.934311	0.785464	0.43804	0.925255	0.899346	0.864172	1.54571	1.45591	1.29552
Arhgap33	ENSMUSG00000036882	1	10.8234	10.8977	8.83376	2.03942	2.46534	1.46544	1.19761	1.82268	1.72455	7.08923	6.24427	5.85994	6.41902	5.55958	6.15515
Zfp157	ENSMUSG00000036898	1	5.84009	6.10417	6.05059	3.12674	3.77089	3.57098	2.64734	2.55613	2.26734	5.70403	3.6786	3.90427	4.63098	3.94544	3.91377
Neto2	ENSMUSG00000036902	1	4.90286	5.41734	5.73767	3.69531	4.10897	4.29553	2.9042	3.83115	4.0695	4.59216	4.81625	6.73432	3.70183	3.68343	3.77874
Trim67	ENSMUSG00000036913	1	15.973	16.3728	13.3666	3.5062	2.96423	3.23856	1.51566	1.64315	1.71322	12.5964	8.59375	13.6467	6.28098	6.10773	6.18583
Zfp280c	ENSMUSG00000036916	1	9.32123	8.78705	8.13162	5.41793	4.7125	5.35891	4.33533	3.80074	3.67173	9.12965	6.78687	8.18547	5.7428	5.58096	5.26718
Stag3	ENSMUSG00000036928	1	6.56524	6.18463	5.10955	2.41068	1.35915	1.81378	1.0218	0.97195	0.868296	3.64484	4.20064	3.26723	3.66015	2.6942	2.76428
Kdm1a	ENSMUSG00000036940	1	32.025	36.2278	32.8187	25.3513	26.3921	24.1255	22.0919	22.2562	23.5986	22.1634	18.5999	18.574	16.1649	17.2093	17.5253
BC037034	ENSMUSG00000036948	1	1.07153	0.328058	0.264728	0.141333	0.0420552	0.0427602	0.237128	0.0412449	0.0444697	0.519096	0.152169	0.32899	0.168129	0.270373	0.266597
Zic4	ENSMUSG00000036972	1	0.100051	0.163368	0.181267	0.0351907	0.0471214	0	0.0531387	0.0154045	0	0.0276966	0	0.0614369	0.0209314	0.0807849	0.0398283
Trim3	ENSMUSG00000036989	1	25.7997	22.8188	20.0166	11.7809	10.6943	9.82595	10.3371	9.09446	10.6696	10.9636	8.61326	11.0481	11.2211	11.7407	11.6217
Zfp113	ENSMUSG00000037007	1	5.57277	5.81217	5.24492	3.04247	3.12457	2.41936	2.38518	2.71078	1.98237	3.72957	2.78293	4.37151	2.97873	3.21405	2.65113
Tspan15	ENSMUSG00000037031	1	13.6531	20.9001	17.5269	11.7028	10.7622	10.8968	9.64824	8.74415	8.85645	3.41429	4.56212	4.13907	5.28063	3.18448	2.79746
Apbb1	ENSMUSG00000037032	1	78.308	83.2523	71.018	26.81	26.7561	30.9232	21.9241	22.8425	25.5784	35.2997	39.2356	39.1511	38.5624	32.1755	34.8174
Inhbb	ENSMUSG00000037035	1	4.90888	5.80327	5.72365	1.62402	2.02201	1.62921	1.03255	1.79597	0.927855	0.470908	0.759236	0.895347	0.457564	0.392438	0.338588
Dcaf15	ENSMUSG00000037103	1	25.9398	25.8355	23.6377	11.2871	11.5453	10.5293	9.31095	8.37201	8.80463	9.8705	8.48146	7.80003	10.5366	13.1355	12.0649
Prmt10	ENSMUSG00000037134	1	6.40917	6.94954	7.40733	5.69976	4.80225	5.60935	4.77078	4.45741	4.44322	5.84687	5.27487	4.86359	6.85661	5.51315	6.37842
Aff3	ENSMUSG00000037138	1	5.65652	5.8678	5.63088	2.40496	2.34205	2.40611	2.75117	2.58404	3.12144	5.89352	4.59023	6.15484	4.71405	3.67015	4.42309
Ppp1r14a	ENSMUSG00000037166	1	5.45249	4.7695	2.24512	0.684926	1.22285	0.621673	0.689502	0.899465	0.646528	1.6172	1.65925	0.597882	0.814787	3.53776	1.55038
Mycn	ENSMUSG00000037169	1	20.9192	24.6183	22.8665	10.8822	9.31986	9.92732	10.6212	7.93125	9.54208	3.73892	4.46061	2.79671	3.15421	3.67747	2.75084
Letmd1	ENSMUSG00000037353	1	16.9999	16.5305	15.5186	7.33315	8.2457	7.61592	8.73079	7.96336	7.85385	12.9859	11.2737	10.3404	10.8205	13.9206	13.6464
Uvssa	ENSMUSG00000037355	1	7.08923	6.13859	5.89711	3.48416	3.63489	3.84822	2.81017	3.12384	2.71428	4.29499	4.94901	4.10402	5.61788	5.20374	4.91728
Srrt	ENSMUSG00000037364	1	46.0934	47.1095	43.1966	24.7756	25.9819	25.8716	20.3403	21.0063	22.4216	28.5866	29.9125	26.0363	25.5385	32.027	31.3075
Trmt6	ENSMUSG00000037376	1	5.83848	5.05675	5.40913	4.12063	3.70858	4.41453	3.09411	3.07529	2.23175	4.2001	2.78195	3.59695	4.01794	4.18697	5.46643
Spon2	ENSMUSG00000037379	1	1.10937	1.32083	1.37039	0.406455	0.29027	0.664054	0.245502	0.355846	0.306935	0.383877	0.393857	0.42576	0.483518	0.186614	0.368016
Ranbp10	ENSMUSG00000037415	1	11.4156	12.8428	13.0908	9.55832	8.71608	9.23533	8.48407	8.48815	7.82594	7.44193	8.85264	7.71558	7.25434	7.98263	8.25888
Cep85	ENSMUSG00000037443	1	9.3806	10.134	12.121	7.31671	7.20933	5.66992	5.07253	4.92512	4.59349	7.11673	5.68533	6.68813	9.11451	8.16055	7.07006
Ints7	ENSMUSG00000037461	1	23.268	23.5449	22.7267	15.9182	16.9902	17.8246	14.2392	12.8379	14.6175	16.137	15.0196	15.2545	14.3565	14.0013	14.589
Cib2	ENSMUSG00000037493	1	3.6079	6.48027	4.04082	2.2842	2.49221	3.34025	1.78847	1.99979	2.27593	3.59554	4.71374	3.10164	2.71728	4.22408	2.58523
Mrpl47	ENSMUSG00000037531	1	5.50271	6.66475	5.02958	4.99816	3.18021	4.34353	3.26515	3.02583	3.61375	5.18923	4.89477	5.29125	5.12351	5.55387	3.85147
Vash2	ENSMUSG00000037568	1	4.7899	4.73705	4.51391	1.12895	0.77523	1.37939	0.69938	0.760293	0.983686	0.751836	0.49088	0.833865	0.568191	0.996791	0.442291
Wdhd1	ENSMUSG00000037572	1	2.10643	2.65028	2.92283	2.02984	1.72141	2.18783	0.842901	1.02183	0.98197	0.998481	1.02444	1.19601	1.17716	1.28143	1.60814
BC022687	ENSMUSG00000037594	1	10.7992	10.6903	9.1602	4.74799	7.71401	6.80903	5.16208	4.57248	5.55744	6.87585	6.2878	6.13398	4.97041	9.70067	6.01855
Osbpl5	ENSMUSG00000037606	1	5.6803	5.58221	4.4353	2.5159	2.70831	2.68654	2.42097	2.88286	3.10827	4.19321	4.36198	3.29425	4.22529	3.56727	3.72683
Kcnk2	ENSMUSG00000037624	1	0.95891	0.598031	0.614199	0.281063	0.209085	0.382661	0.188627	0.164045	0.353742	0.442418	0.378267	0.490688	0.167176	0.322609	0.212069
Rgs22	ENSMUSG00000037627	1	9.15381	7.98128	8.59959	5.0014	5.19718	7.44766	3.65811	4.37866	4.9792	6.21201	4.6697	4.29758	2.23112	1.83882	1.85736
Zfp60	ENSMUSG00000037640	1	6.33479	10.6154	6.55658	4.61664	4.50818	4.66244	4.14564	4.28849	4.78747	8.11993	5.77572	6.96251	5.23411	5.42344	4.26835
Kctd8	ENSMUSG00000037653	1	5.1048	7.38026	4.60429	2.83219	2.09893	2.52213	1.88281	2.10527	3.27871	3.61696	3.71099	4.19817	4.89483	2.88281	3.26591
Rfx7	ENSMUSG00000037674	1	7.04126	7.11685	7.11196	5.77559	6.18483	5.56581	5.16815	4.73392	4.5656	5.78026	5.93054	5.95447	4.96212	4.82876	4.30402
Ahdc1	ENSMUSG00000037692	1	19.4216	20.5952	18.8178	9.97105	9.76614	9.96894	12.9211	14.4047	14.1283	13.8309	15.7208	15.791	9.88889	11.9393	12.0651
Tecta	ENSMUSG00000037705	1	0.167431	0.199346	0.206825	0	0.0438087	0.0445431	0.049403	0.0214823	0	0	0.0792569	0.0856767	0.0291898	0.0563292	0.111085
Ccdc33	ENSMUSG00000037716	1	0.38713	0.395078	0.382573	0.170206	0.0303881	0.0308975	0.0342686	0	0.0321328	0.0535838	0	0.11886	0	0	0.269691
2810032G03Rik	ENSMUSG00000037735	1	1.17355	1.19764	0.85906	0.458633	0.204708	0.260174	0.230848	0.250954	0.378806	0.90241	0.462936	0.60052	0.47739	0.526426	0.324421
Fam222b	ENSMUSG00000037750	1	13.2142	12.1551	13.2245	9.27476	11.9075	10.5937	12.0643	12.2255	12.7387	13.205	14.7264	14.9186	11.901	11.3036	9.55349
Actr5	ENSMUSG00000037761	1	6.66953	7.66356	7.64883	3.43191	3.2963	4.49503	2.79886	2.51017	3.36253	5.60727	5.12162	5.38479	5.78798	6.73155	6.14587
Vopp1	ENSMUSG00000037788	1	21.663	24.0957	20.3609	11.0867	13.1735	12.318	10.8197	10.5961	9.54122	16.3551	15.7772	15.3463	17.1744	15.102	15.6368
Phf12	ENSMUSG00000037791	1	28.9839	26.9993	26.9913	16.5586	16.1374	16.2734	17.8625	15.0157	16.3296	25.4815	24.768	26.2569	24.0166	22.3652	21.8433
Rpl10a	ENSMUSG00000037805	1	102.126	100.539	98.3135	78.8859	76.6401	83.1947	51.5911	48.2564	59.1908	47.8902	49.1353	42.303	48.1645	53.7592	51.3437
Fam76b	ENSMUSG00000037808	1	14.4405	14.5417	14.0972	10.5955	10.0966	10.3421	10.243	8.54003	9.48558	13.3691	11.4758	10.5703	9.80344	11.0517	10.8022
Fbxw17	ENSMUSG00000037816	1	3.24995	3.53778	3.43472	2.23857	1.99834	2.76676	2.01379	1.91814	1.48364	2.62403	2.69225	1.66304	2.54968	1.47608	3.34217
Gm5884	ENSMUSG00000037827	1	1.37321	0.747412	0.67852	0.241498	0.718607	0.657587	0.405185	0.35238	0.379932	0.253426	0.390022	0.562152	0.478809	0.831586	1.0933
Sh2d4b	ENSMUSG00000037833	1	0.924383	0.524089	0.592083	0.180629	0.241867	0.245921	0.454588	0.237207	0.426256	0.213244	0.145859	0.157673	0.322313	0.310993	0.0511082
Iars	ENSMUSG00000037851	1	32.7154	29.5038	28.7186	19.6611	19.1216	17.8454	17.084	17.4546	18.3961	30.4053	25.5694	26.7975	20.9268	20.3106	19.4023
Jmjd1c	ENSMUSG00000037876	1	23.1699	24.0706	25.871	20.6011	20.4876	21.3698	18.3737	18.3346	17.0377	21.1746	24.1322	21.9412	22.0578	19.6013	22.1724
Pcdh18	ENSMUSG00000037892	1	3.1613	3.26704	2.99885	2.4983	2.2302	2.71471	3.0109	2.5877	2.4911	3.26788	3.63698	3.3787	2.55338	2.01943	1.6328
Bri3bp	ENSMUSG00000037905	1	7.29377	6.56602	7.39835	4.04106	4.35216	4.66175	4.90792	5.04436	5.26649	9.80824	8.67375	9.14874	6.6371	4.57855	5.66539
Ankrd13b	ENSMUSG00000037907	1	10.9894	10.1704	9.22745	2.5579	3.1714	2.06372	1.43055	1.78323	2.10151	4.69742	3.97804	3.88678	4.56431	4.56711	5.14666
Chchd5	ENSMUSG00000037938	1	9.57985	11.1208	9.26983	7.47609	5.73383	6.30781	5.40602	4.79368	4.77091	9.28181	7.99262	8.08854	6.63884	8.09773	5.95868
1110032A03Rik	ENSMUSG00000037971	1	4.376	4.54558	4.66555	2.92029	3.68033	3.80439	3.63151	2.13557	2.07553	4.75903	3.77304	4.37855	3.55571	4.14065	2.87741
Wnk2	ENSMUSG00000037989	1	13.4602	14.6573	11.6672	5.63919	5.55084	5.79957	5.93588	7.0395	4.71586	9.48411	9.38439	9.58302	9.94778	9.00772	8.93045
Sh3rf3	ENSMUSG00000037990	1	1.71338	2.76854	1.50507	0.502204	0.381064	0.592573	0.328613	0.681492	0.308132	0.790512	1.2166	1.00827	0.746776	0.835834	0.767322
Rmi2	ENSMUSG00000037991	1	0.690117	0.563427	0.644104	0.445012	0.469484	0.660952	0.203629	0.318765	0.343688	0.509445	0.457354	0.635656	0.288755	0.325049	0.503658
Parp11	ENSMUSG00000037997	1	6.21861	7.74836	5.18072	3.05199	3.06503	3.3184	2.84835	3.14514	3.241	4.40376	3.08063	4.32921	4.00884	3.28418	3.85
Acd	ENSMUSG00000038000	1	27.7191	23.6969	21.2736	13.7822	11.7336	12.9727	14.645	10.7254	15.6596	19.4847	15.8694	14.2585	13.8145	18.6024	18.7759
Cramp1l	ENSMUSG00000038002	1	13.8659	14.684	13.9111	9.84596	9.19968	7.88273	12.1522	11.3521	10.6869	16.7931	13.9479	13.8951	11.4537	13.2173	11.034
Fam188b	ENSMUSG00000038022	1	5.95715	6.57371	5.74343	4.89754	4.60008	5.52758	4.7159	4.06403	4.01998	4.55846	5.70866	5.35321	4.5089	3.95948	4.04878
Kdm1b	ENSMUSG00000038080	1	11.4773	10.664	8.42902	5.79925	5.64754	5.29787	5.95172	5.93435	5.86514	7.58735	6.02091	6.31137	6.27162	6.26746	6.60613
Atp13a4	ENSMUSG00000038094	1	0.59751	0.203259	0.273368	0.204324	0.286624	0.211948	0	0.127773	0.0275527	0	0.141422	0.101918	0.0347233	0.0670074	0
AW551984	ENSMUSG00000038112	1	0.23802	0.242906	0.224017	0.209296	0.0533815	0.162829	0.120396	0.104706	0.112893	0.141193	0	0.208797	0	0.0686379	0.101519
Cdon	ENSMUSG00000038119	1	39.431	49.5141	43.7306	10.4418	9.88939	11.5527	7.18963	8.13051	6.91953	17.2155	15.7216	16.7894	14.9732	13.4462	13.6319
Rbm24	ENSMUSG00000038132	1	4.3741	4.98906	3.76109	0.565623	0.858372	0.462049	0.455521	0.643754	0.587305	1.06841	0.913488	1.18498	0.94201	0.973847	0.512132
Stox2	ENSMUSG00000038143	1	17.7251	20.2892	16.3882	11.9621	11.5621	11.9082	11.2651	11.7065	10.6264	21.7344	19.4003	21.3818	13.2322	11.2269	10.2726
Notch3	ENSMUSG00000038146	1	1.00266	1.33809	1.31267	0.452133	0.90813	0.882314	1.00134	1.14793	1.23768	0.533773	0.7302	0.631477	0.779892	0.544914	0.588476
Prdm1	ENSMUSG00000038151	1	45.4504	54.2614	47.4147	17.0193	17.1437	19.5649	12.0997	9.79815	9.62658	10.6847	8.71648	9.82716	4.84488	4.63671	5.17156
Spon1	ENSMUSG00000038156	1	8.67483	9.96276	8.74766	6.62721	7.04761	6.80241	7.23117	9.30661	8.48085	10.3268	11.8164	12.7735	8.0689	7.40261	8.07948
Spag4	ENSMUSG00000038180	1	1.0702	1.22323	0.916585	0.790479	0.201614	0.102497	0.34104	0.428414	0.106595	0.474013	0.607921	0.328581	0.582123	0.734501	0.596436
Cep44	ENSMUSG00000038215	1	8.95641	9.5898	10.1568	5.61618	5.58975	6.32796	4.93886	4.01263	4.81385	9.24681	6.88083	8.11438	9.36875	7.92825	7.96365
Pnmt	ENSMUSG00000038216	1	0.179207	0.91443	0.442743	0.315161	0	0	0	0	0	0	0	0	0	0	0
Pdss2	ENSMUSG00000038240	1	1.94216	1.84045	2.34199	1.95175	1.63341	1.93758	1.41219	1.41504	1.43932	2.59219	2.11781	1.96991	2.93852	1.71519	1.51866
Sobp	ENSMUSG00000038248	1	3.57205	4.53553	3.76259	2.44704	2.96693	2.81776	2.42662	2.87778	2.44776	3.33444	4.48286	5.35608	3.21513	2.8926	3.18289
Neurod2	ENSMUSG00000038255	1	1.64549	3.56005	3.03542	0.578765	0.826649	0.840506	1.04874	1.06407	0.710214	3.00639	1.02818	3.43544	1.79009	2.05938	1.7686
Bcl9	ENSMUSG00000038256	1	7.16391	7.94783	7.03024	3.90693	3.74238	4.34301	2.98292	3.88165	2.81772	4.73331	5.70712	6.1694	5.09156	4.58521	4.2976
Satb2	ENSMUSG00000038331	1	0.823195	0.964554	0.979218	0.241284	0.478647	0.41367	0.485792	0.492896	0.354289	0.422003	0.519569	0.561654	0.414601	0.461583	0.212397
Mlxip	ENSMUSG00000038342	1	4.58671	4.57799	4.7527	2.2382	1.70127	2.05161	1.98545	1.92071	1.8617	3.31382	2.36209	2.59211	2.4253	2.26381	2.88429
Zfp384	ENSMUSG00000038346	1	10.3064	9.63056	9.17719	7.7599	7.71089	7.96867	7.1275	6.79369	5.53375	8.87131	8.23292	9.19644	7.84986	8.45184	8.94281
Tcte2	ENSMUSG00000038347	1	1.39514	1.57633	1.3541	0.920083	0.743123	0.835114	0.793911	0.805521	0.847823	1.17243	1.13215	1.45333	1.45937	0.905217	1.26448
Sgsm2	ENSMUSG00000038351	1	3.4848	3.86292	3.9831	2.27178	2.35812	2.13391	2.39332	2.1508	2.31896	2.99384	2.64505	2.85931	3.80236	3.63849	3.61757
Gpr162	ENSMUSG00000038390	1	44.1277	40.2226	33.2853	14.2706	16.1969	18.1954	11.2875	12.4937	11.033	22.998	19.0962	18.033	26.5961	24.336	21.6119
Scaf1	ENSMUSG00000038406	1	21.1056	18.0836	17.5641	11.0613	11.4844	9.1916	11.7039	15.1062	13.5181	25.4158	23.5848	31.9069	13.8823	15.7394	14.2652
Dennd2a	ENSMUSG00000038456	1	11.8468	14.6169	12.3912	4.99085	6.18953	4.56035	2.69755	3.8709	3.82576	4.21801	4.59815	5.37994	4.46279	3.49866	3.60144
Prr3	ENSMUSG00000038500	1	10.004	8.87048	7.65331	3.89365	4.37695	4.75573	3.1938	3.49301	2.72249	7.11261	6.05539	7.38509	4.28878	4.63472	4.6244
Ptov1	ENSMUSG00000038502	1	45.9567	46.85	41.0002	20.8098	20.1568	19.0447	19.8622	20.6755	22.7811	18.6208	17.3618	18.6174	20.5951	19.9709	20.767
Jarid2	ENSMUSG00000038518	1	21.5639	20.0514	20.5632	14.3195	15.473	15.4266	10.6842	10.865	10.2126	14.1133	14.2687	16.3068	11.3563	11.6235	12.0967
Fchsd1	ENSMUSG00000038524	1	2.60726	3.04641	3.01844	0.996791	1.80931	1.11584	2.17414	1.48355	1.41136	1.67364	1.66349	1.10214	1.85772	1.98316	2.40673
Cbfa2t2	ENSMUSG00000038533	1	12.1692	12.541	12.6206	6.9796	6.53086	6.71666	7.61879	6.86516	6.628	7.67731	7.84295	9.5059	8.40295	7.52869	7.9232
Osbpl7	ENSMUSG00000038534	1	3.28373	3.63634	4.28648	2.67243	2.19369	2.00742	2.0409	2.259	2.63859	3.62641	3.12538	2.94952	3.72724	2.99694	3.51134
Reep2	ENSMUSG00000038555	1	22.4415	21.5872	16.0935	7.27014	9.52422	10.8836	10.1701	10.6633	11.497	21.2528	17.9932	20.7694	16.0616	16.1477	15.1742
Tctn1	ENSMUSG00000038593	1	16.0981	12.517	13.0116	5.13039	5.04784	6.52604	3.58133	3.83588	3.57022	9.96197	6.6527	9.61055	9.62241	8.85461	8.17996
Slc35f1	ENSMUSG00000038602	1	6.8642	7.34683	7.30731	3.05472	4.50104	4.04201	2.96398	3.89878	2.77925	2.72283	3.388	3.34117	2.67069	2.66138	2.37428
Samd10	ENSMUSG00000038605	1	9.46167	9.91455	9.1833	2.3771	2.122	3.57348	2.84166	2.27622	2.66455	8.41896	6.83829	5.44688	4.59516	5.03062	4.37184
Phrf1	ENSMUSG00000038611	1	21.1849	20.4343	20.1651	15.3489	14.9735	13.5898	14.4772	14.4497	13.0421	25.3029	20.5342	23.9808	17.5235	17.5251	17.1587
Scube3	ENSMUSG00000038677	1	11.4865	13.0383	12.2323	1.5749	2.38064	2.17277	0.486194	0.4596	0.356785	0.958556	0.91565	1.17312	0.399678	0.433846	0.427787
Rtel1	ENSMUSG00000038685	1	9.94014	8.16641	9.00967	4.92001	4.07305	4.06648	3.23735	2.83952	2.75019	4.62941	3.37366	4.27075	7.65119	6.81458	6.43943
Aspdh	ENSMUSG00000038704	1	3.02294	1.45177	2.48946	0	0.558326	0	0	0.410676	0.147595	0.984504	1.76767	0.545959	1.48805	1.25632	0.884836
Gmeb2	ENSMUSG00000038705	1	7.37997	7.6161	8.29691	5.10399	4.58881	4.69882	6.0189	5.13875	5.16198	6.54208	5.71122	5.47371	6.11507	7.03013	6.84943
Mboat1	ENSMUSG00000038732	1	4.52423	4.55636	4.9514	1.67505	1.54203	1.52036	1.42277	1.23735	0.938806	4.20221	2.95884	3.19851	3.1135	3.00414	3.25841
Vill	ENSMUSG00000038775	1	0.187621	0.574417	0.540785	0.288713	0.294549	0.187179	0.207601	0.108328	0	0.0649228	0	0	0.294388	0.0473413	0.140041
Zscan2	ENSMUSG00000038797	1	5.4904	6.22568	6.7822	4.4255	3.95059	4.92972	2.43004	3.05261	4.36728	4.32744	3.46533	3.98015	3.66925	2.77073	3.64271
Gngt2	ENSMUSG00000038811	1	25.4512	35.3063	26.2223	10.2695	12.9728	12.3109	12.0936	12.2139	10.9741	9.45507	10.4832	8.9644	10.2573	11.7875	12.7194
Ctnnal1	ENSMUSG00000038816	1	4.96699	4.15985	4.60173	1.63784	1.69517	1.76667	1.36204	1.41313	1.36677	3.99793	3.22016	3.43956	3.24729	3.0515	3.54618
Zfhx3	ENSMUSG00000038872	1	9.96347	8.83282	7.8011	5.74117	5.51019	5.62263	4.73275	6.0432	4.16629	5.8332	8.03935	7.14556	6.35595	6.64059	7.23644
Pogz	ENSMUSG00000038902	1	22.2106	21.476	20.2124	11.0474	10.7072	12.8921	12.2134	11.658	11.564	18.4454	19.4984	17.5648	15.3714	17.0053	17.7502
Dido1	ENSMUSG00000038914	1	13.2876	14.5754	15.1021	11.0145	11.9795	11.7958	9.58854	10.66	10.1261	13.3582	13.8159	13.5273	14.9398	13.3955	13.5951
Soga3	ENSMUSG00000038916	1	18.5957	20.6881	20.1023	5.43517	6.74333	6.35467	2.5039	4.11321	3.69567	9.71549	7.81081	8.60432	8.10948	9.09352	6.82915
Rccd1	ENSMUSG00000038930	1	6.83653	5.17452	5.63004	1.2023	1.69936	1.68237	1.10947	0.877165	1.04032	4.02162	3.0744	2.5363	5.18467	4.02506	3.85545
Tcfl5	ENSMUSG00000038932	1	0.0653206	0.333308	0.161379	0.114876	0	0	0.0578214	0	0	0	0	0	0	0	0
Pdk2	ENSMUSG00000038967	1	16.2149	18.2826	15.9917	5.46176	7.80103	7.72306	10.6492	10.7714	10.691	9.59277	9.65646	11.7435	7.86515	8.64476	8.58909
Rabggtb	ENSMUSG00000038975	1	27.9577	28.5317	26.7483	15.5456	15.9214	17.5008	13.5872	12.8715	13.8779	29.2125	19.4623	24.1946	17.0595	21.025	23.05
Tspyl5	ENSMUSG00000038984	1	3.35387	4.6865	3.82429	2.31393	2.26813	2.6356	1.87265	2.30387	1.67028	3.57091	3.00428	1.98026	2.53676	1.61441	2.56753
Eme1	ENSMUSG00000039055	1	1.04825	1.2226	1.41821	1.05343	1.17548	0.836626	0.331395	0.518772	0.310741	0	0.106331	0.114944	0	0	0
Echdc3	ENSMUSG00000039063	1	1.00129	0.628828	0.570867	0.0677273	0.423215	0.307364	0.204539	0.355766	0.319652	0.106609	0.328141	0.11824	0.402842	0.310954	0.383264
Rreb1	ENSMUSG00000039087	1	10.9234	13.8176	11.7223	7.09663	7.47213	5.24974	6.96086	6.50886	6.35525	4.17367	4.4711	4.33405	4.14376	3.67001	4.26601
Runx2	ENSMUSG00000039153	1	0.631859	0.955304	0.886522	0.144046	0.110218	0.0560329	0.041431	0.0720631	0.0388487	0.356308	0.332337	0.143703	0.0979183	0.307057	0.163029
Shd	ENSMUSG00000039154	1	7.87701	8.17497	5.93716	2.46534	2.93436	3.09011	1.8909	2.05559	2.65957	4.43503	2.65436	2.86937	3.63104	4.85101	3.98605
Fam102a	ENSMUSG00000039157	1	10.8073	10.0898	10.6127	6.92497	7.35932	7.04732	6.18659	6.77135	6.16888	10.0983	10.1672	10.1533	7.73866	7.32922	8.78759
Rlbp1	ENSMUSG00000039194	1	35.5945	46.1014	39.9088	21.9671	26.4658	24.8106	42.3156	43.0187	34.4554	37.698	42.946	38.4949	40.6716	37.5369	37.7604
Arid4b	ENSMUSG00000039219	1	6.85224	7.65524	7.81814	7.06051	6.27913	7.14328	5.87853	5.56557	5.48709	7.45798	8.20916	7.73877	6.75723	6.50466	6.9095
Ppp1r10	ENSMUSG00000039220	1	26.1588	26.4705	23.4208	17.9227	17.8188	19.6151	14.7531	18.6367	17.1317	25.2584	21.3172	23.1004	18.0496	17.0815	18.4173
Suv39h1	ENSMUSG00000039231	1	10.4384	9.6915	10.3413	6.55619	5.72941	6.92163	5.80104	5.95132	6.48178	8.20169	7.579	7.16879	5.21317	6.3767	6.4048
E130309D02Rik	ENSMUSG00000039244	1	6.73153	8.37105	7.67288	5.80157	5.35395	5.37254	5.40625	5.35375	5.43932	4.62779	4.17834	5.40645	4.38341	5.03935	4.25912
Lyplal1	ENSMUSG00000039246	1	4.98009	4.54735	5.07256	2.30479	3.90917	2.92872	3.7123	3.53117	4.1336	2.72096	3.53615	3.01782	2.19342	1.85183	1.69554
Pomt1	ENSMUSG00000039254	1	5.03222	4.67465	5.33958	3.51726	2.98788	3.88757	3.48364	3.65047	3.74847	5.75972	4.76422	5.5958	4.5553	4.49297	5.58594
Prrc2b	ENSMUSG00000039262	1	51.5635	50.6169	45.337	41.2072	40.6338	37.3431	32.0547	35.4261	29.0356	48.8003	52.7551	56.549	40.357	41.5899	42.8914
Ndst2	ENSMUSG00000039308	1	16.5194	15.4536	16.2837	9.57384	10.0691	11.786	12.6842	9.92324	10.5952	16.1094	13.9512	12.6798	12.3054	15.5993	14.136
Clnk	ENSMUSG00000039315	1	0.721832	0.613876	0.396297	0.211574	0.283304	0.288053	0.106494	0.18523	0	0.166518	0.170847	0.184686	0	0.364272	0.239457
Igfbp2	ENSMUSG00000039323	1	6.15824	8.79853	7.28445	0.886102	1.84569	2.14472	1.58582	2.84449	1.39404	1.70476	1.59007	0.343774	1.63972	1.80815	2.34005
Rnf122	ENSMUSG00000039328	1	4.58593	5.66379	4.59448	2.72258	2.68263	2.54109	2.99933	3.26056	2.47297	4.08343	2.69627	3.49761	2.53602	1.38562	2.0058
Cdh6	ENSMUSG00000039385	1	2.98579	2.3254	3.23535	1.93455	1.8503	2.19487	2.71255	2.601	1.30436	1.9576	2.12008	1.56808	1.89039	1.66538	1.79852
Snx22	ENSMUSG00000039452	1	0.64753	0.743427	0.533256	0.0711734	0.190607	0	0	0.0623113	0	0.336099	0.114946	0.124256	0.169335	0.245082	0.080553
Tnrc18	ENSMUSG00000039477	1	21.8829	24.0193	20.1499	14.1937	15.5019	12.6909	14.661	15.0412	12.2004	11.5663	15.7942	13.5204	13.1116	14.0467	14.389
Nrtn	ENSMUSG00000039481	1	8.08622	9.07744	7.3251	1.24432	3.33235	2.09746	2.50526	3.11252	3.69147	5.03656	3.73209	4.9654	2.53755	2.44842	1.00593
Cep104	ENSMUSG00000039523	1	10.1072	9.35515	9.90429	6.33832	7.10342	6.40957	6.55405	7.1475	6.04802	8.6215	9.06817	9.26144	9.46605	9.2522	9.39589
Ncam1	ENSMUSG00000039542	1	89.055	99.0027	86.3118	50.3242	52.8759	58.0378	45.5427	66.9242	48.2073	77.2324	80.7468	80.2034	76.0109	63.491	62.4459
2210406O10Rik	ENSMUSG00000039563	1	1.50586	1.19527	1.03343	0.220689	0.459682	0.133539	0.0740545	0.128807	0.138878	1.62113	0.712831	0.513714	0.262531	0.506621	0.499546
Myo9a	ENSMUSG00000039585	1	13.1693	15.0912	14.8958	10.715	11.2963	12.4734	12.0085	13.1918	12.0371	13.8576	14.9615	13.7132	14.3067	12.7632	12.7903
Tmem246	ENSMUSG00000039611	1	5.53553	4.95096	5.27572	4.37529	5.46807	4.16979	5.5607	4.64449	5.21413	8.00624	5.82956	6.1108	4.61929	4.64537	4.08531
D2Wsu81e	ENSMUSG00000039660	1	10.2168	8.88707	9.71256	5.78826	5.65152	6.4577	4.06671	4.38132	4.43931	5.78943	5.84257	4.73686	6.52708	7.33593	6.96052
Dusp26	ENSMUSG00000039661	1	24.1347	32.3214	22.6093	6.31142	7.81735	8.01999	6.98894	8.97905	8.71298	13.0393	11.722	11.1564	12.1067	12.0437	10.6255
Lmbrd2	ENSMUSG00000039704	1	10.3322	10.8175	11.7272	10.2622	9.53913	10.2117	10.3781	9.23169	8.44269	11.4113	10.1874	11.177	10.6959	8.26699	8.52448
Wdr34	ENSMUSG00000039715	1	7.62697	7.69408	7.86928	4.00852	3.99124	3.77827	2.63846	3.30694	2.83784	4.48963	3.98388	4.30657	5.13533	5.04345	6.71793
Bahcc1	ENSMUSG00000039741	1	8.81683	8.88394	7.49064	4.1054	3.81085	3.75596	2.96378	2.76368	2.33132	2.2914	2.37739	2.99828	4.02765	3.64213	3.36913
Alkbh4	ENSMUSG00000039754	1	5.95895	5.98159	5.14868	3.77955	3.29727	3.50848	4.66953	3.45935	3.97308	4.05637	5.41038	4.04904	3.06555	4.83121	4.5693
Cep131	ENSMUSG00000039781	1	14.4057	15.6925	10.2638	5.2187	4.99748	4.86594	3.39093	3.9874	4.16482	5.45157	5.89978	5.96353	5.86953	6.53466	6.65818
Cercam	ENSMUSG00000039787	1	1.95618	2.05873	1.15788	0.860055	0.911715	0.487893	0.703463	0.470604	0.507399	1.3538	1.82306	0.938443	1.34284	1.04888	0.912561
Ncoa5	ENSMUSG00000039804	1	19.4868	19.4534	17.7186	14.3138	12.1481	13.1426	10.8593	9.91628	11.3966	9.73088	11.391	10.0682	13.9183	13.1913	12.3497
Myl6b	ENSMUSG00000039824	1	1.61251	2.87983	1.82592	0.531719	0.474659	0.321743	0.178424	0.775855	0.669213	0.836972	1.43122	2.47544	1.05422	2.44126	1.40418
Trub2	ENSMUSG00000039826	1	6.12295	6.04815	5.47382	4.95216	3.54686	4.02444	2.95636	3.10042	3.0167	3.98821	3.9059	4.57413	4.52106	4.69274	4.43169
Olig2	ENSMUSG00000039830	1	0.848605	2.59808	1.25792	0	0.0666119	0.0677285	0	0	0	0	0	0	0	0	0
Endov	ENSMUSG00000039850	1	11.5566	11.1749	10.2385	4.85876	4.41669	4.41005	3.54911	3.86471	2.93639	6.76205	5.83736	6.36192	6.76679	5.71298	4.86199
Tmem120a	ENSMUSG00000039886	1	6.25875	7.33852	11.1858	7.02568	7.00343	4.4638	4.47932	3.58802	4.64226	3.50203	3.40396	3.27083	3.34309	3.49448	5.30104
Mettl20	ENSMUSG00000039958	1	0.9114	1.01467	1.15995	0.582846	0.780448	0.52902	1.10014	0.510274	0.55017	0.802769	0.588314	1.14474	1.1267	0.752625	0.659657
Rhou	ENSMUSG00000039960	1	3.31453	3.88164	3.4008	0.812248	1.02365	0.954071	1.20246	1.33856	1.08242	3.76044	2.93223	2.41902	1.98933	1.91946	2.48749
Ccdc40	ENSMUSG00000039963	1	1.09729	0.874857	0.564777	0.180913	0.215332	0.246309	0.0607072	0.184785	0.0853854	0.237311	0.0486961	0.105281	0.035869	0.103828	0.0682517
Dtx4	ENSMUSG00000039982	1	19.1918	22.7708	20.7088	14.4154	15.4871	14.2866	12.5429	11.6815	11.642	10.1787	11.2584	10.4632	8.4429	9.92046	10.5673
Phtf2	ENSMUSG00000039987	1	4.59633	4.9039	5.23535	2.96562	2.71766	3.19199	2.5363	2.43553	1.93231	3.3462	2.88219	2.61164	2.77861	2.25929	2.70298
Cbx4	ENSMUSG00000039989	1	9.76469	11.8691	8.82597	6.28265	6.6055	5.29061	6.18408	6.66157	6.8859	8.35109	7.89177	7.6779	6.97558	6.28988	6.75509
Magi2	ENSMUSG00000040003	1	10.7131	10.2333	9.15182	5.45117	5.44923	6.24739	3.59095	4.5305	3.77025	9.68779	7.91115	7.4117	6.3054	6.45877	6.68131
Lats1	ENSMUSG00000040021	1	16.9693	17.7514	18.4307	12.9286	15.455	13.4757	15.4224	16.4221	16.4834	20.8606	19.1902	18.8311	16.8023	17.5846	15.9575
Rab11fip2	ENSMUSG00000040022	1	6.90484	7.25486	7.1989	3.8882	4.27193	4.39783	3.88406	3.74447	3.92431	7.01487	5.50662	7.62358	7.04482	5.01222	6.1947
Nup43	ENSMUSG00000040034	1	4.60464	4.86406	3.92508	3.26758	3.48763	3.03029	1.28716	2.11445	1.94451	2.90717	1.83554	2.48027	2.45057	2.77217	3.37662
Orc3	ENSMUSG00000040044	1	13.1121	12.3067	13.5676	11.1116	10.8791	11.4681	9.20125	8.70818	9.0789	10.8141	10.1304	11.2118	10.9442	10.5598	10.4462
Tph1	ENSMUSG00000040046	1	0.617831	0.458556	0.277526	0.691437	0.308618	0.224137	0.149155	0.0432388	0.0466196	0.233225	0.0797627	0.0862235	0.0587523	0.170066	0
Baz2a	ENSMUSG00000040054	1	26.357	23.2932	25.4283	18.5714	19.836	16.3043	16.7931	16.8866	15.1724	18.6681	19.2938	20.667	16.6921	17.7264	19.3472
Cacna2d1	ENSMUSG00000040118	1	12.3301	11.853	11.8994	5.15486	4.64488	6.10661	4.33659	5.91141	4.95725	8.838	8.12973	8.19672	8.29144	7.41687	8.29935
Cd209c	ENSMUSG00000040165	1	0.985307	1.34071	0.270474	0.2888	0.343744	0.174753	0.387639	0.16856	0.27261	0.151532	0.621888	0.672261	0.91615	0.552483	0.65372
Alkbh3	ENSMUSG00000040174	1	13.0931	12.2261	10.7285	7.54102	8.01646	9.30031	5.38931	5.03974	5.97716	11.4172	7.15855	9.94936	9.17622	8.19318	10.1636
Zfp704	ENSMUSG00000040209	1	13.4006	15.4442	14.665	11.455	10.6479	9.37172	9.28339	9.08562	8.37	6.96846	7.04355	6.58205	5.81328	5.06629	5.09961
Tbc1d10c	ENSMUSG00000040247	1	0.470546	1.56067	0.775011	0.20688	0.0923397	0.281663	0.312394	0.362242	0.488206	0.162824	0	0.180589	0.123052	0.237461	0.468289
Nxph4	ENSMUSG00000040258	1	13.0874	18.144	11.2861	0.651396	1.2599	1.77372	0.98362	1.23562	0.614877	2.73428	2.10402	3.22214	1.5498	0.747682	0.982987
Bach2	ENSMUSG00000040270	1	3.43288	3.41842	3.10119	1.77457	1.99242	1.9594	1.74959	1.88996	1.43332	2.36137	2.54095	2.17186	1.52342	1.32292	1.44939
Accs	ENSMUSG00000040272	1	3.88192	2.97752	2.74888	1.56541	1.96027	1.67738	1.46643	1.61794	1.31346	0.992479	1.19385	1.06281	1.31906	1.27273	1.45181
Cdk6	ENSMUSG00000040274	1	5.86916	6.10267	6.65731	3.06731	2.912	3.18177	2.15656	2.89852	2.52769	2.37579	2.67345	3.23	1.44796	1.50888	2.09395
Ndufa4l2	ENSMUSG00000040280	1	16.1566	27.2607	18.4501	0.947125	2.19826	1.89125	1.71621	0.829195	1.07283	2.68354	0.611847	0.661406	0.676019	0.217425	0.214388
BC052040	ENSMUSG00000040282	1	2.71048	3.25141	2.19298	0.878088	1.38108	1.02471	0.96814	0.622325	0.710452	2.56692	1.89083	2.11699	1.64147	1.43983	1.13578
Stac3	ENSMUSG00000040287	1	3.74087	3.65168	3.34858	0.286037	0.255341	0.649054	0.287948	0.125211	0.202501	2.58892	1.27037	2.12233	1.36108	1.14911	1.05213
Trim7	ENSMUSG00000040350	1	0.144639	0.501869	0.26205	0.178058	0.136243	0.0461755	0.0256068	0.111348	0.0240108	0.120119	0.0821615	0.0444083	0.363115	0.204378	0.230312
Mars	ENSMUSG00000040354	1	32.3227	25.8341	25.3249	18.222	16.5511	14.3693	16.7928	18.1856	17.6517	16.6412	19.2187	19.6625	20.4761	20.7935	22.2468
Bcor	ENSMUSG00000040363	1	21.3708	23.2478	21.8156	16.5661	16.4365	16.2988	14.8181	15.8763	13.6081	15.8848	14.7864	16.1608	12.7268	13.8184	15.5147
Map3k10	ENSMUSG00000040390	1	11.234	11.1589	10.1971	5.83915	6.81941	6.13674	6.54111	6.91863	7.91544	12.5776	10.9193	10.9606	9.29648	9.32271	9.2422
Plekha4	ENSMUSG00000040428	1	1.13602	1.96584	0.935538	0.347452	0.426479	0.157683	0.26233	0.190119	0.327974	0.615286	0.350712	1.13736	0.826657	0.897326	1.27804
Pitpnc1	ENSMUSG00000040430	1	13.3867	14.5233	14.0636	12.1012	13.6505	11.7825	11.5176	12.6411	13.0843	17.7063	15.3683	17.2374	12.1054	13.7321	12.5131
Prdm13	ENSMUSG00000040478	1	8.50413	10.4046	8.51543	1.99693	2.50327	2.42954	1.41146	2.23185	2.60688	4.07965	3.70539	4.37641	3.38641	3.85269	3.46227
Sox30	ENSMUSG00000040489	1	0.552032	0.352103	0.62509	0.242707	0.162496	0.110146	0	0.106243	0.171825	0.382041	0.587961	0.211862	0.360904	0.417874	0.206019
2009-03-01	ENSMUSG00000040502	1	6.60523	7.78323	5.88818	2.87412	2.9933	2.44565	2.4111	4.03649	2.48691	5.84365	5.80217	5.5404	5.41349	4.53607	4.60826
Ambra1	ENSMUSG00000040506	1	13.8501	13.2725	14.0486	12.4163	11.5611	12.429	11.6619	13.2888	13.9072	17.2065	15.8309	19.0838	12.7916	11.8991	13.7836
Zfp609	ENSMUSG00000040524	1	11.5559	11.3847	10.876	8.46776	8.36405	8.10499	7.88223	8.29917	6.76814	10.6286	13.1782	12.4026	9.41913	8.78536	8.81202
Abhd11	ENSMUSG00000040532	1	8.28362	6.99615	6.11605	3.01405	5.68017	5.16745	3.87702	4.54454	3.47732	8.30267	4.73252	4.67735	4.68109	7.11136	5.7802
Lppr2	ENSMUSG00000040563	1	16.0901	18.2717	12.9258	4.50805	6.00546	6.79858	4.53817	6.73982	5.82652	12.4454	10.7528	11.2606	9.40548	7.483	8.55591
Rundc3b	ENSMUSG00000040570	1	4.81319	6.95407	4.7209	3.70924	3.14139	3.62567	2.29786	2.28983	2.42397	4.7907	3.99364	3.819	3.28109	2.6746	2.2605
Ranbp17	ENSMUSG00000040594	1	2.55199	2.43713	2.85358	2.24402	1.6724	2.48525	1.47147	1.60413	1.92388	1.78234	1.56269	2.15652	1.22453	1.087	1.44463
Pogk	ENSMUSG00000040596	1	13.3349	14.046	11.8743	6.84922	7.61803	7.8262	6.51564	6.96669	6.27693	9.03673	8.7347	8.0491	8.30603	7.37824	9.20689
Kazn	ENSMUSG00000040606	1	5.76762	5.66949	5.51227	2.71389	2.52865	2.24773	2.32222	2.67298	2.20951	2.69664	2.30106	3.05008	2.32044	2.31682	1.74694
Ildr2	ENSMUSG00000040612	1	5.66452	6.54817	6.37806	4.09935	4.97762	3.74078	5.05857	4.86241	3.41184	2.6366	3.48822	2.88579	3.88029	3.89578	3.76654
Rimklb	ENSMUSG00000040649	1	20.6844	20.2726	17.5804	6.03986	4.71774	6.22964	3.42012	3.54524	2.9802	8.4269	7.81464	6.77009	7.59325	7.24777	7.18539
Ppp1r14c	ENSMUSG00000040653	1	1.96645	2.50852	1.55194	1.00867	0.836106	0.719333	0.942874	1.13538	1.49618	4.19614	1.51265	1.76096	1.1142	0.90967	0.896966
Dnph1	ENSMUSG00000040658	1	0.934923	0.763293	1.84783	0.328839	0.146775	0.149235	0.165518	0.143947	0.155202	0.258811	0	0.574096	0.586779	0.188723	0.744351
Nup88	ENSMUSG00000040667	1	13.1285	13.5794	12.7773	10.383	9.8867	10.8428	9.28351	8.50373	8.97891	10.5444	11.2512	11.188	9.42973	11.2258	10.7658
Phc1	ENSMUSG00000040669	1	23.6984	22.91	19.4519	7.69	8.70354	7.44723	8.15609	8.53584	8.42549	11.4022	10.9225	10.3687	12.9461	12.0973	12.3946
Col16a1	ENSMUSG00000040690	1	0.306378	0.719135	0.883081	0.188583	0.216444	0.048905	0	0.047172	0.0762903	0.296846	0	0.188133	0.480724	0.216459	0.243926
Klc3	ENSMUSG00000040714	1	47.7728	47.0613	38.5617	13.6785	14.3181	16.7638	11.7429	12.8264	15.4678	29.5097	25.4551	24.3652	26.4316	25.9814	23.261
Zfhx2	ENSMUSG00000040721	1	3.72022	5.0155	3.22493	1.39459	1.50622	1.0939	1.16126	1.49227	1.2189	2.60173	2.53034	2.88559	2.70356	2.17384	2.27988
Ppp1r13l	ENSMUSG00000040734	1	2.41005	2.98656	2.41003	1.26143	1.26119	1.9235	1.57462	1.14854	1.3336	3.41524	2.28169	2.73078	1.86074	1.73747	2.11295
Ints8	ENSMUSG00000040738	1	8.80139	9.65997	10.0745	8.4937	7.79947	8.26155	6.10046	6.24293	6.06483	10.3434	9.5511	10.7496	9.11974	8.24073	9.64059
Ttc3	ENSMUSG00000040785	1	28.3684	33.0647	32.2972	24.5484	24.3704	26.2076	24.2648	28.4979	26.5408	31.1514	30.6417	29.4945	31.5041	27.8874	27.6883
C1qtnf4	ENSMUSG00000040794	1	8.0157	9.16188	6.60111	3.94709	2.64263	3.45463	2.55436	4.19611	3.32661	5.54737	5.6916	4.92209	4.52775	4.04512	3.82908
Catsperd	ENSMUSG00000040828	1	0.56438	0.164562	0.398383	0.141792	0	0.0643487	0.142739	0.0620684	0.0669213	0.223193	0.114498	0.371316	0.253013	0.488253	0.160478
Zmynd15	ENSMUSG00000040829	1	0.656673	0.574417	0.347647	0.371202	0.147274	0.112307	0.124561	0.180546	0.272527	0.324614	0.333053	0.288025	0.392517	0.331389	0.326761
Gpr161	ENSMUSG00000040836	1	3.34853	2.87051	2.92304	0.82444	1.20909	1.71041	2.25271	1.75291	1.83438	0.926958	1.42659	0.925284	1.47113	0.878712	0.666493
Plekhh2	ENSMUSG00000040852	1	4.6851	4.62803	4.92178	3.64435	3.27684	3.49955	2.52555	2.26578	1.91944	4.0322	4.69148	3.04289	4.05258	2.30371	3.31763
Dlk1	ENSMUSG00000040856	1	0.292459	0.149231	0.150529	0	0.057392	0	0	0.0562862	0	0	0	0	0	0	0
Kcnd3	ENSMUSG00000040896	1	8.34813	9.24598	7.49663	3.01594	2.86162	3.37443	3.05518	4.38408	3.18705	8.03169	7.44402	7.98076	6.85961	5.35591	5.92515
S100pbp	ENSMUSG00000040928	1	5.8443	6.61208	5.73223	5.35073	4.79371	5.59032	4.8052	4.34748	4.10601	6.08966	5.90606	6.21644	4.25875	4.41846	4.46567
Padi6	ENSMUSG00000040935	1	0.326706	0.25006	0.134525	0.21546	0	0	0	0.125755	0	0	0	0	0.0854368	0	0
Rps19	ENSMUSG00000040952	1	8.43111	9.05468	9.41514	7.06432	6.44482	9.58266	4.53261	3.16032	4.10356	8.00385	3.69851	4.74349	4.24802	5.5245	4.83232
Arhgef10l	ENSMUSG00000040964	1	11.806	12.4191	12.2055	4.85524	4.16312	4.20391	2.95833	4.33459	4.04032	6.23473	7.01587	6.52461	5.96578	5.02296	5.78431
Igsf21	ENSMUSG00000040972	1	46.2934	46.8172	32.8741	9.55643	8.77699	7.67307	5.92017	7.07937	5.37772	13.4516	12.6141	8.50237	9.83797	7.06659	6.7599
Irgq	ENSMUSG00000041037	1	13.6114	14.2355	13.6291	8.07817	7.79454	7.79041	9.7466	9.28243	8.9429	13.3702	11.0798	12.5995	9.89242	8.38594	8.77302
Pif1	ENSMUSG00000041064	1	0.282778	1.10624	0.698622	0.414421	0.406943	0.639454	0.208595	0.217692	0.195594	0	0	0	0	0	0
Pde9a	ENSMUSG00000041119	1	7.00539	8.11733	5.40853	2.24583	2.3485	2.73732	1.2919	1.85384	2.30163	4.84818	3.8343	4.2569	4.12195	3.60892	4.28474
Osgin2	ENSMUSG00000041153	1	3.52656	2.87917	3.88246	2.08908	2.3894	2.72572	2.1359	1.97185	2.28008	3.80221	3.53204	3.87512	3.18412	3.03482	3.76825
Zmiz2	ENSMUSG00000041164	1	30.9208	30.8302	31.5739	15.4698	16.9133	15.6013	18.4832	19.6313	17.9213	20.9072	21.8924	22.9837	20.1687	21.2988	19.8518
Clvs1	ENSMUSG00000041216	1	3.41668	4.74208	3.96171	1.27385	1.11569	0.676273	0.580691	0.862731	0.725998	3.10231	2.7948	3.02117	1.60114	1.10351	1.36012
Tox	ENSMUSG00000041272	1	5.21837	6.96198	5.17036	2.34211	2.19744	2.19089	1.46758	1.82033	1.7145	4.43907	3.82113	3.12927	2.89989	1.89279	2.13684
Cftr	ENSMUSG00000041301	1	0.532659	0.815392	0.46059	0.187351	0.334492	0.44638	0.117877	0.287041	0.176848	0.405498	0.453862	0.327083	0.250732	0.215045	0.238547
Wrap53	ENSMUSG00000041346	1	10.8317	10.5423	11.1502	7.67254	7.87261	7.68439	6.65844	6.48557	4.91151	7.3574	5.83955	8.16013	9.23214	8.09808	7.18648
Shtn1	ENSMUSG00000041362	1	3.34455	4.08552	3.2551	2.18342	2.10822	2.66934	2.24287	2.10661	3.02843	3.36676	2.66268	2.48939	2.96845	2.65961	2.62246
Pik3r1	ENSMUSG00000041417	1	56.8574	77.4996	67.085	20.5996	21.3585	22.2533	24.5324	22.0687	24.6548	26.1809	24.5933	26.4563	18.0272	19.0627	18.0993
Meis3	ENSMUSG00000041420	1	10.7989	10.3567	9.10741	2.57413	4.59578	3.99786	1.72755	3.50562	1.61988	3.96186	2.95626	4.29425	5.03558	3.61121	3.81974
Dcp1b	ENSMUSG00000041477	1	4.89441	5.26128	4.35311	2.78309	2.43321	2.73441	2.62839	2.33608	2.51874	3.83887	3.56798	3.30599	4.23232	3.75434	4.02663
Cep78	ENSMUSG00000041491	1	11.5252	11.7618	10.8281	7.85058	9.62022	8.74503	5.96319	6.56066	6.33257	9.09961	8.29883	9.84322	8.49003	7.86416	8.72362
Kif14	ENSMUSG00000041498	1	1.24979	1.49203	0.990392	0.974556	0.888483	1.07276	0.438349	0.326761	0.35231	0.228473	0.267901	0.181001	0.320666	0.499805	0.117339
Rrp9	ENSMUSG00000041506	1	11.7199	9.00825	10.3236	6.52252	4.5416	5.09135	4.79325	5.59617	4.43294	6.26288	6.63639	5.92134	8.92306	7.56152	8.63706
Ago1	ENSMUSG00000041530	1	22.336	23.3403	22.4212	14.3328	15.1138	12.6027	18.0808	15.5872	16.5523	14.3122	16.7821	15.7565	14.3063	14.4207	13.4336
Sox5	ENSMUSG00000041540	1	0.920668	0.998291	0.971432	0.505976	0.609766	0.688874	0.369283	0.476199	0.417909	0.955741	0.7763	0.83918	0.812577	0.769517	0.715821
Ptchd2	ENSMUSG00000041544	1	8.12042	8.05477	7.62482	1.8018	2.3233	1.57483	1.64588	2.57066	2.45669	5.35724	5.01153	4.66019	3.53266	3.52348	4.19179
Ptchd1	ENSMUSG00000041552	1	2.61517	2.24746	3.11713	1.2103	1.08042	1.59287	1.46206	1.5894	1.42806	2.00038	1.36826	1.26779	1.36778	1.11136	1.3698
Nlrp5-ps	ENSMUSG00000041596	1	2.20692	5.10872	1.86178	1.32528	2.7464	2.23395	1.62002	2.48629	3.57425	2.38413	1.45238	2.31372	1.74547	0.869247	1.23209
5730559C18Rik	ENSMUSG00000041605	1	0.462503	0.40457	0.272058	0.0580984	0	0	0	0.101729	0	0	0	0	0	0	0
Mbp	ENSMUSG00000041607	1	3.19941	5.22415	3.50629	1.38501	1.50684	1.19818	1.7864	1.40202	1.45036	3.03175	3.66977	2.94693	3.42394	2.75721	2.64522
Pyroxd1	ENSMUSG00000041671	1	5.44996	5.56184	6.42153	4.42363	4.47544	4.24932	3.15433	3.35645	3.27091	4.41001	4.28652	3.99016	5.3939	4.06201	5.04832
Lrrc29	ENSMUSG00000041679	1	2.90517	3.84327	1.68359	1.70305	1.68921	1.28814	0.952459	1.491	1.60757	1.78717	2.59764	1.32144	3.26402	2.38919	2.03457
Alg13	ENSMUSG00000041718	1	2.39261	3.43258	3.02695	2.71369	2.34082	2.38006	1.74959	2.00208	1.69811	3.35968	2.90535	2.44867	2.93803	2.65985	2.51917
Rnf10	ENSMUSG00000041740	1	40.5053	41.9064	36.3442	29.8105	29.8238	30.1752	26.5929	28.0677	26.9426	39.1358	38.172	44.4765	33.8085	34.6394	32.4432
Ydjc	ENSMUSG00000041774	1	1.26555	0.835693	0.613062	0.88371	0.525918	0.594148	0.263589	0.48713	0.339846	0.824318	0.264297	0.514269	0.661904	0.713793	0.259304
Phlda3	ENSMUSG00000041801	1	9.94892	8.66404	9.72255	1.74966	4.16506	4.02313	3.99239	1.94028	3.74356	1.46886	1.69543	1.42548	1.66511	1.60663	2.5083
Pdcd7	ENSMUSG00000041837	1	9.43853	10.4923	9.29965	4.74257	7.93806	5.71704	6.71379	6.81197	8.3938	7.23193	8.97575	7.24475	7.49295	7.74012	7.54815
Shisa4	ENSMUSG00000041889	1	19.4147	18.9404	18.9467	6.3925	8.72759	7.71346	6.13237	8.75695	7.87986	19.5328	16.0325	18.5128	13.6881	14.4159	13.9592
Nol4	ENSMUSG00000041923	1	7.33918	10.1966	7.77938	1.72519	2.02489	2.08783	1.44726	1.81805	2.11098	4.37514	4.33409	3.45809	2.73638	3.30034	3.10961
Fam222a	ENSMUSG00000041930	1	12.5097	14.1775	11.0611	5.50002	4.85811	4.99209	4.19628	5.67686	5.79282	9.75109	11.6876	12.23	8.60896	7.50916	9.3045
Arhgef11	ENSMUSG00000041977	1	19.641	20.1242	17.874	14.2392	14.2898	15.0713	14.2418	16.3267	12.5304	18.5094	18.8051	18.2434	17.9224	16.1067	17.5973
Foxn4	ENSMUSG00000042002	1	0.613483	1.43998	1.31356	0	0.0481558	0.097926	0	0	0	0	0	0	0	0	0
Igsf3	ENSMUSG00000042035	1	3.18813	3.02323	3.57811	2.58011	2.03747	2.40939	1.77319	2.01993	2.31837	3.4365	3.72617	3.37832	2.89222	1.99331	2.63935
Zfp386	ENSMUSG00000042063	1	9.28531	9.42771	8.50278	5.94179	6.89912	7.3919	4.81028	5.25652	4.94192	8.76426	6.9454	7.3629	6.10448	5.67546	5.38457
Tmcc2	ENSMUSG00000042066	1	13.2251	13.4966	12.058	5.65479	5.9891	5.91551	6.59309	6.93657	7.75033	13.5277	11.7124	12.9957	11.4776	9.86434	11.0644
Abhd14b	ENSMUSG00000042073	1	25.8506	18.639	15.2722	8.52412	7.27853	7.84905	7.71052	6.92197	7.11335	17.8903	18.7544	15.5287	17.0474	17.4413	14.9606
Ssh1	ENSMUSG00000042121	1	10.3496	8.80564	9.48074	7.64857	7.53977	6.70092	7.45262	7.80629	6.79509	9.78614	8.71943	10.8896	7.6877	7.65242	8.19363
Msantd2	ENSMUSG00000042138	1	9.75751	12.4473	8.92837	6.75276	5.53167	6.05704	4.55857	4.03404	5.77427	4.75198	4.10571	3.6061	5.5759	6.20074	5.48475
Nfrkb	ENSMUSG00000042185	1	11.6773	10.6448	11.7554	6.74188	6.36089	6.43435	4.65336	4.92668	4.72551	8.34029	6.63915	6.60277	7.32461	7.54969	7.25815
Zfp451	ENSMUSG00000042197	1	7.95114	8.05939	7.80784	6.35686	6.11445	6.33733	5.07368	5.35799	4.65015	9.0966	7.69598	7.65777	5.62369	5.41529	5.74711
Slc35e2	ENSMUSG00000042202	1	8.87116	8.28279	7.6942	6.52816	5.38312	5.49846	5.84776	5.78797	5.87496	8.96963	8.97946	8.64436	7.3381	6.60411	7.26325
Tbc1d22b	ENSMUSG00000042203	1	6.39552	8.97436	8.22945	6.15093	6.98123	6.42033	6.81122	7.0775	7.25762	8.43726	7.2375	8.28396	7.21261	6.05155	7.70742
Kdm5b	ENSMUSG00000042207	1	42.4803	46.2081	46.0887	41.6422	40.4787	41.0296	44.3266	52.4598	49.3503	56.7325	60.6674	63.2905	43.99	41.4766	42.1174
0610010F05Rik	ENSMUSG00000042208	1	8.46848	9.16733	8.79895	7.23773	5.80871	7.64316	5.91994	5.36168	5.94513	6.46323	6.57507	7.65439	7.24398	6.15081	6.69502
Zfand4	ENSMUSG00000042213	1	1.95479	1.99492	2.22533	1.82	1.44417	1.23894	0.763397	1.6819	1.67024	0.875366	0.979771	2.03	1.50352	0.638312	1.37323
Trem1	ENSMUSG00000042265	1	0.276108	0	0.0568453	0.0606969	0	0	0	0	0	0	0	0	0	0	0
Tmem183a	ENSMUSG00000042305	1	17.8156	16.8494	19.4009	12.2227	11.7306	15.469	8.72277	9.89696	8.93745	17.704	13.9012	18.3332	14.267	15.8736	17.4054
Ikbke	ENSMUSG00000042349	1	0.114662	0.117016	0.226625	0.100825	0.108006	0.073211	0	0.0353084	0.0190345	0.126966	0.0651334	0.105614	0.119941	0.0694371	0.0912898
Gnl3	ENSMUSG00000042354	1	14.607	13.1136	17.9986	11.2025	11.7245	12.0087	6.8053	7.86304	6.92812	11.2491	7.79836	8.59864	15.6242	13.8561	15.1928
Dlgap3	ENSMUSG00000042388	1	7.59337	9.14972	6.29098	3.21784	3.05205	2.77464	2.59146	3.34539	3.60696	7.59773	6.69093	8.28623	6.17254	4.70919	4.55238
Crtac1	ENSMUSG00000042401	1	6.24526	7.01888	5.66393	2.78055	3.1027	2.83924	2.51921	2.37347	2.7559	2.6261	2.80664	3.76213	2.89427	3.19156	2.59626
Atf4	ENSMUSG00000042406	1	94.6457	95.9766	95.8233	69.8279	70.7148	75.4425	57.8707	48.3896	53.7661	66.9122	68.6518	63.5319	60.3554	72.401	64.4658
Fbrs	ENSMUSG00000042423	1	22.7876	22.7775	19.473	14.5478	14.7631	12.2701	16.5793	14.1182	15.805	16.3105	16.2913	16.1733	16.8163	16.8558	18.562
Mfap4	ENSMUSG00000042436	1	5.16474	8.78462	5.22799	0	0.0844606	0	0.0952459	0.0828332	0	0.297861	0.152802	0	0.112553	0.108599	0
Zfp410	ENSMUSG00000042472	1	19.5533	17.7636	20.3335	14.4292	16.8533	17.809	12.8965	13.518	15.7842	14.3281	14.2651	14.1257	13.1544	12.3054	13.5835
Tfap2e	ENSMUSG00000042477	1	0.892683	0.404893	1.30692	0.348869	0.467146	0.554139	0.1756	0	0.329311	0.961013	0.704284	0.304532	0.726274	0.300328	0.690979
D330045A20Rik	ENSMUSG00000042498	1	0.0552954	0.225722	0.182148	0	0.0434046	0.0882643	0.0489472	0	0	0	0	0.0848864	0	0	0
Ago4	ENSMUSG00000042500	1	8.33531	9.29631	8.72749	3.37676	3.94909	4.30039	2.74054	2.88756	2.71799	6.0982	5.66489	4.98126	4.82662	4.597	4.97719
Gtpbp1	ENSMUSG00000042535	1	36.273	38.0736	32.4278	24.7245	25.7975	28.0272	27.5294	27.0808	29.0467	35.8859	36.2138	36.3443	34.5689	29.1163	32.7072
Tfap2d	ENSMUSG00000042596	1	1.90506	2.37621	1.22023	0.186129	0.249232	0.50682	0.468431	0.896243	0.790624	1.31842	1.0521	1.46227	0.996384	0.320463	0.631974
Oscp1	ENSMUSG00000042616	1	3.81806	3.57509	3.85739	2.42279	2.71894	3.01584	2.02087	1.84841	1.73156	3.59576	2.79488	3.8068	3.45858	3.45629	2.62457
Pla2g6	ENSMUSG00000042632	1	11.0047	12.2477	11.5591	7.81435	8.44263	8.41843	7.94007	8.47177	8.30691	7.35729	5.36656	6.69375	6.6896	6.62229	5.82723
Ypel3	ENSMUSG00000042675	1	52.4846	53.2195	43.3144	22.9278	18.7983	17.863	23.6753	20.2453	21.6424	44.1449	34.8037	43.6356	28.9137	40.2095	32.4089
Ttc9	ENSMUSG00000042734	1	10.9378	8.99187	10.5088	5.69945	7.94972	7.59799	6.09611	7.32875	8.9105	12.7562	12.2249	13.8371	7.83943	7.053	5.34186
Trim46	ENSMUSG00000042766	1	4.85381	4.00729	3.5481	0.815246	1.24147	1.1317	1.11035	1.04961	1.17695	3.01946	2.86561	2.76284	3.02354	2.47699	1.79109
Exog	ENSMUSG00000042787	1	4.36275	4.07224	4.6882	3.36842	2.46402	3.90661	3.15544	2.33463	2.69381	2.87202	2.94669	2.94034	2.44876	3.38304	3.65348
Rnf214	ENSMUSG00000042790	1	10.1272	12.5804	9.77793	8.22952	8.49769	8.44503	7.66625	7.2586	7.30439	8.99046	11.4063	11.0972	9.27842	8.38859	8.23669
Trp53rkb	ENSMUSG00000042854	1	2.19202	2.05366	1.53884	1.04274	0.902635	1.06117	0.540759	0.470285	0.74567	0.994768	1.12269	1.43429	1.0525	1.41449	1.18016
Lhfpl4	ENSMUSG00000042873	1	8.9462	9.35146	7.18858	3.05498	3.23848	3.46607	4.07489	4.51338	3.64069	5.83068	5.55056	6.93352	8.31324	5.87349	7.04484
Sbk1	ENSMUSG00000042978	1	53.0658	60.6538	48.8201	13.1986	13.0517	13.8352	11.8552	15.7182	14.8917	17.8378	21.2442	16.6806	14.538	14.3335	15.8434
Onecut1	ENSMUSG00000043013	1	1.05513	1.43572	1.36545	0.176723	0.315517	0.360906	0.222379	0.309437	0.208519	1.18225	1.85516	1.07985	1.05115	0.35498	0.450028
Zfp513	ENSMUSG00000043059	1	6.84895	8.26813	6.74081	6.3162	4.72051	4.93296	4.58396	3.85797	4.85288	3.93066	4.15146	5.00062	3.32003	3.70922	4.15616
Fam89a	ENSMUSG00000043068	1	8.49237	7.54325	4.92146	2.48917	2.83929	4.89515	2.08817	3.75313	2.74123	3.48282	5.13672	2.41426	2.30309	2.85711	4.69535
Simc1	ENSMUSG00000043183	1	4.70094	5.09496	4.77164	1.7624	1.94514	1.97774	1.35483	1.4588	1.42162	2.92549	2.58755	2.79714	3.202	2.64818	2.42986
Upf2	ENSMUSG00000043241	1	10.7672	12.1449	10.9826	9.26846	9.60833	9.22664	9.49759	9.19052	8.1217	11.3996	14.8077	12.3533	10.5515	9.68522	9.77555
Fam129c	ENSMUSG00000043243	1	1.10373	0.711406	0.430555	0.102162	0.455992	0.231818	0.154266	0.0447206	0.0964344	0.0804058	0.0824962	0.445892	0.364594	0.41042	0.520314
Pcdhb19	ENSMUSG00000043313	1	4.32112	5.06095	5.49305	5.25321	3.36914	4.6755	3.56832	4.6661	4.14028	4.57606	4.73621	4.63012	3.792	3.51246	3.72316
6530409C15Rik	ENSMUSG00000043340	1	0.308204	0.314531	0.507626	0.0903368	0.161285	0	0	0	0	0.142198	0	0	0.107464	0.20738	0.204484
Gpr135	ENSMUSG00000043398	1	2.10718	2.45765	0.867656	0.529397	0.708879	0.600634	0.3997	0.69522	0.874507	0.833317	1.06873	1.1553	2.04675	1.67104	0.748955
Hfm1	ENSMUSG00000043410	1	1.74204	1.8413	2.07506	1.39504	0.903479	1.21656	0.826095	0.838175	0.800429	1.46395	1.10442	1.57591	1.07382	1.0675	0.866841
E130012A19Rik	ENSMUSG00000043439	1	3.02555	3.45091	2.71145	1.25197	1.53672	0.923281	0.551394	1.09608	0.886333	3.07922	1.89557	2.18571	0.558501	0.898141	1.3284
Zfp536	ENSMUSG00000043456	1	24.6598	28.2802	23.4746	10.6456	10.2432	10.8703	5.40228	7.10465	5.93044	12.4992	12.2252	12.4157	10.2506	9.06424	9.03641
Rab9b	ENSMUSG00000043463	1	1.55883	2.12111	1.84002	1.37071	1.10126	0.953831	0.689935	1.08004	0.560676	1.86994	1.69718	1.99419	0.924005	1.20622	1.13766
Zc2hc1a	ENSMUSG00000043542	1	10.2756	11.1145	10.2864	6.1139	7.48636	6.72789	7.57088	8.24211	7.04794	11.5826	8.5633	8.69018	8.43163	6.21029	6.12356
Vps37d	ENSMUSG00000043614	1	8.84011	8.06475	6.83882	3.65109	2.83873	1.60351	1.3042	2.4747	2.89053	3.70783	3.42381	2.2618	4.48344	2.83892	2.93257
Ubxn10	ENSMUSG00000043621	1	2.17499	1.15606	1.60457	0.916412	0.995909	1.15726	1.16319	1.11625	1.65485	0.752615	0.579136	1.04341	1.13756	1.32627	1.03718
4933412A08Rik	ENSMUSG00000043623	1	0.923924	0.785743	0.507248	0.135404	0	0.614499	0	0	0	0.852553	0.874718	0.472785	0.322153	0.310838	0.306497
Tox3	ENSMUSG00000043668	1	8.19579	11.3198	9.54053	4.2265	5.12733	4.62309	4.63657	4.60159	4.70563	5.54407	5.77572	3.87857	3.67419	2.42562	3.31165
Dpy19l3	ENSMUSG00000043671	1	1.75839	1.7756	1.96633	1.39971	1.07515	1.2409	1.44183	1.45341	1.47487	1.69087	1.86626	1.22182	1.54892	1.3077	1.27102
Lysmd4	ENSMUSG00000043831	1	9.1696	8.11013	8.80993	4.78406	5.47029	5.51319	6.54762	4.61192	7.30655	5.3306	6.85818	4.0353	5.1156	5.36782	5.11034
Clrn1	ENSMUSG00000043850	1	1.7694	1.96988	2.25194	1.17869	1.01011	1.36939	0.759399	1.19703	1.29063	0.445286	0.913725	0.740803	1.17782	0.48705	0.426887
Trp53bp1	ENSMUSG00000043909	1	14.4401	14.081	13.8878	8.99996	7.43817	8.96122	5.77725	6.26076	5.79287	8.64958	10.1807	9.07776	10.6452	10.3598	11.1741
Spata31d1d	ENSMUSG00000043986	1	0	0.110296	0.0890037	0	0	0.0862578	0	0	0	0	0	0	0	0	0
2900052L18Rik	ENSMUSG00000043993	1	12.7625	10.8981	9.11601	1.83222	2.65785	1.45514	1.38335	1.00255	1.29713	5.40764	3.32894	2.99882	6.13014	3.94322	3.88815
Fam19a2	ENSMUSG00000044071	1	1.42167	1.54757	2.02934	1.08342	1.41353	1.47505	1.3004	0.985001	1.29802	1.44303	1.68244	1.74597	1.73497	1.2914	1.46201
Fam109a	ENSMUSG00000044134	1	9.74242	9.21934	8.09604	4.90639	6.32648	5.4429	5.25276	4.90912	5.14592	5.88426	6.16301	5.71047	4.44696	3.48625	4.49527
1810024B03Rik	ENSMUSG00000044145	1	0.873824	0.653959	0.671639	0.461023	0.457277	0.325459	0.257835	0.26908	0.290118	0.0806323	0.165457	0.178859	0.121874	0.52917	0.289877
Rnf182	ENSMUSG00000044164	1	2.57862	3.68417	2.78421	0.705423	0.674702	0.594543	2.48547	2.77915	0.998813	1.74491	1.46477	1.58342	1.07893	0.809696	1.36866
Il20rb	ENSMUSG00000044244	1	0.885043	0.702498	0.728853	0.432354	0.385956	0.549396	0.696387	0.529928	0.326492	0.136112	0.488779	0.452889	0.411462	0.248131	0.244666
Sowaha	ENSMUSG00000044352	1	2.34421	2.21729	1.93051	0.653587	0.71809	0.77576	1.01223	0.836301	0.854232	0.791387	0.974354	1.22882	1.43539	1.09644	1.25183
Tmem74b	ENSMUSG00000044364	1	1.37237	1.93921	1.65179	0.371308	0.414327	0.505526	0.280341	0.243806	0.0876229	1.46118	0.449749	0.972359	1.21469	1.38513	0.21012
Cxxc4	ENSMUSG00000044365	1	8.74151	8.80242	7.86849	5.69472	6.20062	6.18867	4.37026	4.5385	4.21841	8.763	7.95976	7.89118	6.19723	5.97957	4.94228
2410080I02Rik	ENSMUSG00000044387	1	4.49576	3.56849	3.70236	4.83171	2.35266	3.58814	1.32654	0.769108	1.24386	3.45706	4.96571	7.66848	2.09011	1.51252	0
Tigd3	ENSMUSG00000044390	1	1.95653	1.49752	2.25574	1.11827	1.07505	1.48346	1.21234	0.97903	0.730785	1.76025	0.694623	0.901065	0.920971	0.691152	1.16829
Camsap3	ENSMUSG00000044433	1	9.67818	9.18893	8.52534	3.51417	2.41894	3.34336	2.00325	2.743	1.91836	3.79882	3.96596	3.91762	4.58339	4.17942	4.744
Shisa2	ENSMUSG00000044461	1	32.3626	40.4111	31.5266	6.131	8.6743	8.8197	3.31888	3.03827	3.05744	5.55373	7.00588	4.54401	2.82104	2.98752	2.35664
Tram1l1	ENSMUSG00000044528	1	3.16159	4.64994	3.21626	1.22649	2.11676	2.15224	1.317	2.29072	2.00674	3.08897	3.03722	2.85499	2.62626	2.25246	2.31354
Dact1	ENSMUSG00000044548	1	2.08949	1.51512	1.94716	0.967019	1.46752	1.57989	0.827457	0.931273	0.684605	1.06552	1.01514	1.09736	1.09285	0.665976	0.820844
Gareml	ENSMUSG00000044576	1	0.214028	0.327633	0.30845	0.0470499	0.126003	0.0427049	0.0473642	0.123575	0.0888244	0.0740607	0.0759861	0.164282	0	0	0
Cnrip1	ENSMUSG00000044629	1	10.8491	10.4392	10.7639	5.17878	6.24515	6.51476	3.65851	4.25555	4.03083	11.7987	6.82309	12.5309	7.7819	7.19572	6.78674
Csrnp2	ENSMUSG00000044636	1	7.81909	10.0257	8.66815	5.33291	4.99669	4.48039	4.43681	5.71071	4.78432	5.06443	6.26379	5.54004	4.24683	4.4012	5.98583
Cnpy1	ENSMUSG00000044681	1	0.318162	0.469001	0.291126	0	0	0	0.0625855	0	0	0.0489307	0	0	0.0739576	0	0
9930104L06Rik	ENSMUSG00000044730	1	4.179	5.35929	3.7156	2.37391	1.82886	2.30226	1.73504	1.73668	1.71899	3.22486	2.52091	3.97412	3.71375	3.35936	4.04854
Scml4	ENSMUSG00000044770	1	0.240938	0.136602	0.0881857	0.0470804	0.042028	0.0213663	0	0.0618273	0.0666614	0.0370543	0.0380177	0	0.140017	0.0810594	0.186497
Hjurp	ENSMUSG00000044783	1	23.1107	25.2065	23.2639	12.6602	13.7762	12.6995	9.69039	9.61233	9.99301	11.4415	8.6368	9.64124	11.2434	10.9989	9.88179
Setd2	ENSMUSG00000044791	1	22.7472	24.1355	23.5817	21.6761	20.7827	21.8516	19.6319	20.8053	18.897	28.1436	26.7292	32.4495	19.1341	18.3234	18.5558
NA	ENSMUSG00000044794	1	4.46865	4.45433	4.36469	3.74662	4.07872	4.06415	2.75974	1.68006	2.58774	5.32213	3.0992	3.98838	3.91343	3.14665	1.96505
Zfp354c	ENSMUSG00000044807	1	7.90855	7.88234	7.33459	5.49183	6.35293	7.43275	5.10325	5.32012	3.95698	7.11008	6.2453	7.60216	5.02544	4.66244	4.33987
Ankrd45	ENSMUSG00000044835	1	1.32341	1.6207	2.32503	0.775802	0.277019	0.422494	0.937181	1.08673	0.512616	2.44236	1.7541	1.76074	1.93807	0.712382	0.702433
Lsm11	ENSMUSG00000044847	1	4.45466	6.34493	5.30482	3.94525	3.37094	3.35071	3.40423	3.8981	3.85708	6.0771	4.96077	6.10056	5.19611	4.01089	4.24192
Zfp444	ENSMUSG00000044876	1	32.5834	30.2294	25.5388	12.0133	12.9544	10.8557	9.73908	9.21446	9.63385	16.3162	16.3111	17.1683	19.2234	17.877	17.8078
Coa4	ENSMUSG00000044881	1	4.78917	3.25832	4.42205	2.29703	3.30362	4.40145	1.92698	2.34618	1.92733	3.41485	2.26705	4.45579	1.9735	3.22247	3.32189
Syt16	ENSMUSG00000044912	1	3.59328	3.19892	2.77027	2.48738	1.44029	1.46444	1.28584	1.35369	0.951866	1.16403	1.73715	1.40839	1.83937	0.694474	1.59781
H1fx	ENSMUSG00000044927	1	9.16101	13.7252	7.22327	5.48457	5.81401	5.91146	5.0036	3.30115	5.1771	2.42809	0.830405	2.09456	1.63111	1.96728	1.55184
Fzd5	ENSMUSG00000045005	1	8.94599	11.725	9.19055	3.94635	4.34486	3.84458	4.84671	6.17289	4.71848	6.75027	6.71332	5.00648	9.01358	6.34156	6.10412
Lrfn4	ENSMUSG00000045045	1	11.6735	12.9163	9.71457	4.70017	4.00287	4.75647	4.07894	3.45276	4.74265	3.14648	2.61753	3.39546	3.66327	3.65863	4.15784
Suv420h1	ENSMUSG00000045098	1	13.0828	13.785	13.2714	10.1256	9.45296	10.313	9.00011	9.40616	8.53645	9.36845	9.92409	10.1207	10.3136	10.0845	10.1332
Ccdc73	ENSMUSG00000045106	1	0.285183	0.38805	0.195712	0.208973	0.186547	0.113804	0	0	0.0789029	0.72367	0.202496	0.291864	0.149156	0.143917	0.0473024
Tubb2b	ENSMUSG00000045136	1	54.2298	69.5083	58.8371	13.719	17.9056	15.8871	5.81	6.29532	7.05546	2.82968	4.58407	3.63395	1.91339	2.28059	2.89123
Amer3	ENSMUSG00000045174	1	0.950827	1.50404	1.01794	0.585258	0.261226	0.531209	0.462917	0.512385	0.670829	0.39482	0.810169	0.802811	1.09406	0.719752	0.85164
Cirbp	ENSMUSG00000045193	1	71.3175	73.1058	63.6368	29.3303	29.3621	25.9878	19.1218	23.783	18.1277	32.208	30.0002	37.9166	48.3493	49.5368	48.6869
Asxl3	ENSMUSG00000045215	1	1.99709	1.88863	1.71043	0.936576	0.679306	1.03073	0.43606	0.502225	0.442035	0.958264	0.75629	0.81755	0.571001	0.550946	0.503502
BC106179	ENSMUSG00000045231	1	0.300589	0.613519	0.371312	0.132157	0.196625	0	0.0443466	0.192836	0.166331	0.208027	0.28458	0.307631	0.104809	0.202256	0.0997156
Zfp688	ENSMUSG00000045251	1	6.27828	5.32644	5.29489	2.32797	1.84065	2.77707	1.47307	2.62043	1.75797	3.35034	2.57808	1.85794	3.00672	3.96995	3.16172
Klhdc9	ENSMUSG00000045259	1	1.32737	1.0837	1.09312	0.583594	0.416773	0.423759	0.704991	0.510929	0.661052	0.551177	0.942511	1.63017	0.833091	0.669859	0.528403
2410002F23Rik	ENSMUSG00000045411	1	15.0916	15.9092	13.8396	4.42346	3.68841	4.52234	3.44986	2.97898	2.40893	8.45496	5.88786	6.87396	6.91017	7.337	7.28955
Cox19	ENSMUSG00000045438	1	8.70696	10.7344	8.6622	5.34393	6.19242	4.99034	4.50027	3.82381	4.4138	5.74269	5.39407	6.10012	6.0515	5.77998	6.39712
Insm2	ENSMUSG00000045440	1	6.33349	11.2261	7.96091	0	0	0.106418	0.0590144	0.102647	0.166009	0.184555	0.0946765	0.102345	0.0697376	0	0
Gprin3	ENSMUSG00000045441	1	5.00335	4.49333	2.85679	1.29053	1.3615	1.97	1.2401	1.07849	1.32893	1.20038	1.98949	1.53617	1.32587	0.875311	1.19504
Trrap	ENSMUSG00000045482	1	30.7245	29.5763	27.8034	19.2805	18.3554	17.5	23.5082	23.852	20.7431	18.907	23.6148	22.4125	22.466	21.0446	21.7672
Sys1	ENSMUSG00000045503	1	8.88452	9.66286	10.786	6.93208	7.53059	7.42378	6.53532	5.81206	6.09338	9.75702	8.76676	9.9251	7.94097	8.04095	7.18145
A930002H24Rik	ENSMUSG00000045506	1	0.420335	0.428964	1.73078	0	0	0.670952	0.372079	0.323588	0	3.49079	1.79077	1.93582	0.439687	0.424244	0
Zfp553	ENSMUSG00000045598	1	9.19678	11.7633	12.7744	8.73388	8.03725	8.46558	7.81531	5.66399	5.85239	6.70422	6.09489	6.87094	7.82442	6.00255	7.26111
Zfp629	ENSMUSG00000045639	1	11.5968	13.9382	11.6528	7.70886	7.75085	6.35863	6.75287	7.34102	6.99583	5.79046	7.5573	7.36667	9.07391	6.73717	8.23497
Gm21411	ENSMUSG00000045699	1	0.55148	0.281401	0	0.242464	0.216444	0	0	0	0	0	0	0	0	0.278304	0.274417
Pnoc	ENSMUSG00000045731	1	1.15051	1.46767	0.868518	0	0.150518	0.229561	0.0848691	0	0.0795796	0	0.136155	0	0.10029	0	0
Fam179a	ENSMUSG00000045761	1	0.183859	0.637955	0.36339	0.0646685	0.0288644	0	0.0325503	0	0	0.152691	0.0522202	0.1129	0.0769296	0	0.0731909
Ifitm10	ENSMUSG00000045777	1	1.46823	1.98314	1.63587	1.44294	1.32199	0.930563	0.802739	0.565148	0.788551	0.597713	0.306626	0.928096	0.451714	0.871698	0.429762
Gm9801	ENSMUSG00000045813	1	15.2062	18.1048	17.9492	4.45706	3.58088	5.25908	1.79473	3.51188	3.36575	7.71738	2.15946	6.225	7.42295	4.09271	6.55776
A430105I19Rik	ENSMUSG00000045838	1	3.93791	3.88626	3.99133	3.15827	2.81935	2.10678	3.98379	3.39798	2.94529	2.39585	2.33523	2.45796	2.2633	2.35851	3.10076
Slitrk6	ENSMUSG00000045871	1	8.48281	10.0003	7.50771	3.60095	2.71703	3.57968	3.53869	4.65381	4.24884	9.98684	7.5464	10.1035	5.3546	5.06812	5.62808
Onecut2	ENSMUSG00000045991	1	2.36304	3.15236	2.59469	0.787691	0.763779	0.998461	0.587879	0.570714	0.653795	1.58193	1.95206	1.94421	0.985503	0.779417	0.568714
Patl1	ENSMUSG00000046139	1	14.4533	12.2	13.7183	9.21949	11.2683	9.93219	11.7965	10.674	11.9153	16.3433	14.6808	16.3965	11.6337	11.7196	12.8724
Adamts6	ENSMUSG00000046169	1	0.900644	0.831597	1.41276	0.905091	0.706968	0.513441	0.683353	0.660329	0.427175	1.30597	1.03539	0.921744	1.30101	0.649299	1.23778
Pnma2	ENSMUSG00000046204	1	1.44561	1.93895	1.39458	1.01692	1.03748	1.15376	0.80435	1.04929	1.13133	1.31488	0.821172	1.33153	1.12332	1.16724	1.02763
Ankle1	ENSMUSG00000046295	1	0.808464	0.742555	0.399473	0.568719	0.380766	0.451673	0.286259	0.311191	0.0671045	0.223803	0.114811	0	0.0845684	0	0.241376
Ccbe1	ENSMUSG00000046318	1	0.0652313	0.0665705	0.035813	0	0	0	0	0.0167391	0.0180479	0.0902885	0.0308786	0.0333798	0	0.021946	0.0432789
Rbp1	ENSMUSG00000046402	1	3.22641	4.7382	3.11066	2.14509	1.4825	1.94699	1.74146	1.57509	2.2861	0.435684	2.01155	1.20805	1.97558	1.58849	1.80125
Lrrc75a	ENSMUSG00000046417	1	5.74183	7.8803	6.92974	3.56906	3.73001	3.16045	3.15474	2.74361	2.87595	2.74049	3.37409	1.97567	2.58887	2.29811	2.46306
5930403N24Rik	ENSMUSG00000046463	1	0.682203	1.29296	1.52491	0.257089	0.153	0.155565	0.0862689	0.0750261	0	0.269788	0	0	0	0	0.0969901
Zfp518b	ENSMUSG00000046572	1	8.98499	10.4881	10.5175	6.92301	6.88772	6.66741	5.53284	6.15354	6.21064	5.65668	4.6942	4.79765	4.71504	3.09361	3.55881
Prr12	ENSMUSG00000046574	1	14.9114	13.8369	12.6265	8.51214	7.78746	6.91025	9.07463	9.02604	7.83531	8.78	11.271	10.8456	8.39643	9.92209	10.2622
Hrk	ENSMUSG00000046607	1	0.692143	0.594823	0.569995	0.0320324	0.200164	0.0290742	0.0322464	0.0280439	0.0302366	0.252109	0.155198	0.167769	0	0	0
Gm7729	ENSMUSG00000046636	1	2.36226	2.19159	3.36019	2.26602	1.17999	2.05675	0.950481	1.4879	1.42599	0	0.609941	0.329673	1.12319	1.08374	1.70976
Zfp316	ENSMUSG00000046658	1	7.4427	6.27853	6.47523	2.55975	2.7562	2.41917	2.01898	2.7031	2.14224	4.36158	4.26188	4.74531	4.45774	4.14972	3.37496
Gm5424	ENSMUSG00000046687	1	0.648291	0.6616	0.213553	0.228022	0.508882	0.413929	0.344319	0.299446	0.215239	0.179464	0.184129	0.398088	0.271255	0.130864	0.516145
Hmga1	ENSMUSG00000046711	1	19.8491	25.2412	21.8235	10.0519	12.2362	11.363	9.65909	10.7204	10.0922	18.4117	16.8242	19.9419	13.8057	11.7475	10.9629
BC089491	ENSMUSG00000046750	1	0.847561	0.864961	0.697986	0	0.443533	0.112742	0	0.217494	0	0.195522	0	0.216855	0.147764	0.712869	0.421748
Fam83h	ENSMUSG00000046761	1	5.05056	4.74373	4.71137	1.72926	1.64894	1.85494	0.830844	0.82579	1.18714	2.66015	2.09459	2.40148	3.45972	2.79687	2.93574
Epm2aip1	ENSMUSG00000046785	1	19.9241	20.7409	19.934	19.3519	17.5441	17.2686	18.3947	18.8102	18.1249	29.4344	25.011	28.22	18.6019	17.4876	17.9536
Zfp787	ENSMUSG00000046792	1	24.8297	23.8946	19.3716	16.4707	16.8403	15.1235	14.6527	14.9229	15.9993	22.0072	18.4037	23.5724	17.9987	19.5648	15.715
Lrrc75b	ENSMUSG00000046807	1	3.23624	4.03661	3.22035	2.0157	1.16431	1.3632	1.31299	1.69551	1.38039	4.72823	4.40434	3.31206	2.11577	2.90341	2.19188
Gchfr	ENSMUSG00000046814	1	2.56502	0.65442	2.90449	2.81935	1.76176	1.27949	0.283818	0.98732	0	0	0	0.492209	0	1.29444	1.27636
Mbtps2	ENSMUSG00000046873	1	2.4968	2.98666	3.30336	2.50142	2.21692	2.10708	2.88045	2.23723	2.68394	3.51255	2.79009	2.45057	1.94811	2.1069	1.85344
Zfp740	ENSMUSG00000046897	1	29.4639	29.0621	30.0565	22.401	21.7813	20.435	20.3487	18.8854	19.7924	20.3612	19.7943	18.6324	25.1229	24.7166	25.8226
Spsb4	ENSMUSG00000046997	1	3.73577	4.65968	3.15246	0.486658	0.868867	0.99386	0.612386	0.710104	0.765625	1.34057	0.523972	0.920423	1.06137	1.21029	0.596692
Zfp41	ENSMUSG00000047003	1	14.031	16.0311	16.1182	5.18544	6.22517	6.0455	5.04007	3.87447	4.05081	4.15153	3.68191	5.69707	3.66925	3.6943	2.52966
Lrrc4b	ENSMUSG00000047085	1	17.9339	17.4374	13.955	3.84929	6.26277	5.86058	5.56251	6.08774	6.44652	11.141	8.9239	11.1642	8.19808	6.91247	7.86994
Fam221a	ENSMUSG00000047115	1	1.61251	1.39878	1.12875	0.779855	0.949317	0.514789	0.428217	0.744821	0.803056	0.223193	1.25947	0.990176	0.843376	0.732379	0.401195
Cd24a	ENSMUSG00000047139	1	37.4142	54.2469	44.5263	12.6381	14.2366	13.3828	17.8721	15.2795	16.8529	8.52576	9.07139	8.05508	7.51712	7.48335	5.56251
Dmrta2	ENSMUSG00000047143	1	0.212325	0.361141	0.407995	0.0622341	0.222222	0.112974	0	0.0544851	0.176235	0.0979619	0.100509	0	0.0740335	0.142867	0.281743
NA	ENSMUSG00000047166	1	4.24526	4.244	4.5663	3.65677	3.12833	2.55845	3.29774	2.86796	4.24279	3.9573	4.06018	2.79304	2.80943	2.62331	2.75912
Samd14	ENSMUSG00000047181	1	45.7799	45.5329	40.3216	9.63326	10.7614	9.62288	7.53055	8.71648	7.5692	36.7654	31.0287	36.2668	21.703	22.9175	19.0646
Dusp18	ENSMUSG00000047205	1	1.87517	1.82254	2.27961	1.49184	1.50698	0.926471	1.3042	1.30609	1.51938	0.185392	0.697442	0.548316	0.653835	0.856181	0.488761
Gap43	ENSMUSG00000047261	1	14.6651	19.262	11.7416	5.37305	7.14138	5.9606	4.92815	4.18136	5.74807	7.32997	5.20652	7.71279	5.82361	5.07087	2.973
Zfp286	ENSMUSG00000047342	1	5.15375	4.3681	3.81261	1.84344	1.91989	1.6732	1.77843	1.34492	0.870048	3.62717	2.72908	2.88309	2.55845	2.77716	2.73838
Ctdspl	ENSMUSG00000047409	1	2.4705	3.57851	2.62518	1.96214	2.78375	2.41698	2.57487	2.1166	1.28988	2.86796	2.88594	2.26331	2.08406	2.05108	1.46726
Dlk2	ENSMUSG00000047428	1	1.66384	0.699174	1.12841	0.344246	0.230478	0	0.779727	0.376728	0.974841	0.135468	0.833942	0.901491	0.511893	0.296348	0.29221
Fam132b	ENSMUSG00000047443	1	0.146983	0.0750002	0.121044	0.0646226	0	0	0	0	0	0	0	0	0	0	0
Zfp30	ENSMUSG00000047473	1	2.51786	2.77789	3.11027	1.43611	1.30871	1.52074	1.08428	1.46685	1.21439	1.45995	2.02942	1.67147	1.42367	1.16761	1.4222
Tmem41b	ENSMUSG00000047554	1	7.35255	8.45631	8.58591	6.84153	7.38989	5.4335	6.64618	5.18106	6.29653	11.1461	8.61834	10.0928	7.52827	7.97061	7.74315
Frat2	ENSMUSG00000047604	1	5.08615	5.38644	5.45304	3.29098	3.31446	3.21684	2.88823	3.02897	3.74371	4.78181	3.6796	3.24105	3.91495	2.80887	2.76964
BC029214	ENSMUSG00000047617	1	27.6274	26.7644	23.2464	7.7457	7.4645	9.10755	5.13922	5.47124	6.14828	18.1501	13.5045	13.369	14.6591	15.9627	16.736
Champ1	ENSMUSG00000047710	1	27.1815	26.3813	27.7805	20.8855	19.2871	21.7349	25.2391	22.935	27.1501	26.8531	29.8775	25.9324	20.2404	21.9061	24.1983
Zc3hav1l	ENSMUSG00000047749	1	5.85357	6.13519	6.85299	3.72822	3.47715	2.72734	2.49274	2.02173	2.6788	2.97806	2.15682	2.42867	1.3239	1.1816	1.07063
Fancb	ENSMUSG00000047757	1	1.2479	1.83953	1.48442	1.09731	1.30607	0.829975	0.797792	0.58708	0.632982	0.67171	1.57525	0.425713	0.942755	1.11956	0.965934
Bex4	ENSMUSG00000047844	1	2.96495	4.79087	3.05212	1.08631	1.74552	2.56357	0.874852	2.85314	2.87114	2.39392	2.10528	1.5172	0.775362	1.24688	1.72126
Gpr157	ENSMUSG00000047875	1	4.1361	3.66108	3.33666	2.37516	3.44544	2.49266	1.08343	0.844763	1.19106	2.51194	2.1577	2.07331	1.81007	1.91689	2.35215
Ankrd16	ENSMUSG00000047909	1	12.0828	13.7564	10.8995	2.85577	2.49448	2.87075	1.39105	1.63991	1.04348	6.57367	6.99253	5.41455	6.72137	8.07138	7.9239
Gm5607	ENSMUSG00000047935	1	0.163353	0.166707	0.201787	0.0718199	0	0.097781	0	0	0	0.226102	0	0.125385	0.299029	0.082436	0.0406424
Marcksl1	ENSMUSG00000047945	1	148.178	156.217	139.749	101.518	94.1634	93.7879	78.0155	50.3902	62.886	21.4015	18.4812	29.275	9.03043	11.4443	9.61743
Fam69c	ENSMUSG00000047992	1	3.72902	4.51911	2.879	1.43456	1.46356	1.30208	1.16907	1.67459	1.28966	2.36566	3.08911	1.90819	2.19414	1.41138	1.77825
Hes5	ENSMUSG00000048001	1	25.7937	35.9235	25.615	1.73443	2.8584	1.69535	1.34309	0.700831	1.63719	2.52013	1.93924	2.56216	1.90456	2.14394	3.473
Neurod4	ENSMUSG00000048015	1	64.9358	105.904	78.6353	16.5316	23.7869	25.8144	17.4085	21.0433	16.8368	53.1573	37.3256	45.3807	23.6121	21.7217	21.2952
Tmem229a	ENSMUSG00000048022	1	4.10706	4.23371	4.54384	0.620143	1.56309	1.25819	0.661009	1.02198	0.619811	4.19175	2.47439	3.43905	1.38865	1.38175	0.949588
4932418E24Rik	ENSMUSG00000048038	1	11.3379	12.0877	9.07617	3.11898	4.22613	3.63979	0.841023	1.85293	0.893753	2.27944	1.9789	2.7226	1.92142	0.511431	0.882506
Pirt	ENSMUSG00000048070	1	0.393914	0.502501	0.446046	0.259783	0.231905	0.314389	0.261518	0.0758121	0.122609	0.136307	0	0	0.206025	0.248486	0.196012
Bend7	ENSMUSG00000048186	1	3.79685	3.01932	3.41104	2.51483	2.05142	2.71549	2.40068	2.88498	2.12827	2.79829	3.78137	3.25499	2.16635	2.48841	2.89532
Bcl11b	ENSMUSG00000048251	1	0.662918	0.520406	0.272964	0.179359	0.0800558	0.223844	0.0451394	0.137398	0.21163	0.247036	0.289667	0.234848	0.186695	0.308807	0.253745
Dip2c	ENSMUSG00000048264	1	7.04188	6.92979	7.06253	4.57771	4.6787	5.33922	7.14619	7.78312	7.97416	9.15509	10.4288	8.91849	6.78731	6.59969	6.58261
Pou4f1	ENSMUSG00000048349	1	3.44797	5.31557	3.02073	1.67721	1.38205	1.99072	1.75335	1.8637	1.94853	2.53853	2.29198	2.36501	3.06954	2.36938	2.62833
Gli2	ENSMUSG00000048402	1	0.993531	1.9664	1.71077	0.105895	0.0708982	0.120144	0.213204	0.254951	0.374843	0.708423	0.812351	0.831934	0.40941	0.30387	0.449439
B330016D10Rik	ENSMUSG00000048406	1	6.56524	4.8389	3.70454	3.20719	1.81325	3.00804	1.61431	2.05909	2.11918	3.3656	2.07186	3.17288	2.54351	3.31314	3.38787
Mlf1	ENSMUSG00000048416	1	5.53405	3.19215	5.35001	4.12569	2.64417	4.41681	1.59741	2.31538	1.79742	1.33214	1.36678	1.66217	2.13935	2.67133	1.43674
Nupl2	ENSMUSG00000048439	1	4.6103	3.24865	3.2995	2.99219	3.53273	3.41673	3.01218	1.90134	2.77889	3.72239	3.35152	4.80257	2.92798	3.2129	3.22265
Spata33	ENSMUSG00000048478	1	3.1939	2.03717	2.95903	1.40423	0.626769	0.637275	0.706806	0.307346	0.99413	1.10519	1.70089	0.612886	2.08809	0.40295	0.794644
Duxbl1	ENSMUSG00000048502	1	0.735345	0.662154	0.641195	0.532498	0.271631	0.414276	0.114869	0.166498	0.251322	0.47897	0.491423	0.531228	0.135741	0.174631	0
Nhlh2	ENSMUSG00000048540	1	8.88157	11.204	11.1744	3.74217	4.21205	4.72568	2.51145	4.51074	3.48119	12.7201	9.98516	10.0365	6.25816	5.8516	5.21745
Igf2	ENSMUSG00000048583	1	4.48083	5.56852	4.28524	0.921473	1.02114	2.04768	1.40744	1.64129	1.13976	2.20073	2.56584	2.49631	1.47418	0.984738	1.40253
Gm9828	ENSMUSG00000048603	1	1.4558	1.98092	1.3321	0.426706	0.317429	1.0328	0.572742	0.435838	0.402784	1.56724	1.37827	0.620796	0.676812	0.40815	1.04637
Ctxn1	ENSMUSG00000048644	1	37.0019	38.6236	33.2547	3.26851	3.84613	3.77575	3.4399	2.86153	3.22551	9.82212	6.23844	12.1906	4.24168	6.30959	5.04443
Rhno1	ENSMUSG00000048668	1	6.57184	7.13123	6.50817	4.97412	4.24443	4.71394	3.16641	1.85718	2.27858	2.30285	2.36272	2.29869	3.30667	2.6028	1.73856
Mex3d	ENSMUSG00000048696	1	15.3236	17.3183	16.3738	8.07347	8.35027	7.53003	7.95925	8.33562	8.51433	6.04742	4.4062	5.54075	4.17285	5.17666	5.16738
Tprn	ENSMUSG00000048707	1	7.19444	12.8847	7.78354	3.28716	5.03831	2.871	4.24566	3.80095	3.68832	2.34307	2.90481	2.92354	3.0988	3.98662	3.29918
E130114P18Rik	ENSMUSG00000048747	1	4.44742	8.25222	4.66143	1.95535	1.58684	2.98485	1.07368	1.94532	1.92963	3.0779	2.44021	2.01719	2.53755	1.93833	2.8166
Insc	ENSMUSG00000048782	1	0.556376	1.07882	1.19129	0.29354	0.218366	0.399647	0.0985002	0.171327	0.138542	0.308038	0.395058	0.256235	0.407393	0.22462	0.221483
Cyb561d1	ENSMUSG00000048796	1	2.84631	3.52719	2.47795	1.21566	1.37246	1.1683	2.05163	1.50253	1.48501	2.70148	2.59848	2.6217	2.33935	2.62654	2.54939
Slc25a47	ENSMUSG00000048856	1	2.3575	2.4059	2.5886	0.575833	1.13088	0.836247	0.927487	0.30248	0.869681	1.08769	0.743981	1.40743	1.23302	2.37942	0.651719
Cdk5r1	ENSMUSG00000048895	1	19.5099	19.6041	18.2503	6.8182	8.04991	8.06506	7.08515	8.47247	8.09685	10.594	9.94584	9.06194	11.2506	11.2594	9.16052
4930539E08Rik	ENSMUSG00000048905	1	0.315251	0.367684	0.259617	0.198005	0.176757	0.251607	0.0797311	0.138681	0.0747618	0.187006	0.127912	0.20741	0.188437	0.136364	0.224099
Zfp689	ENSMUSG00000048921	1	3.9195	5.68415	4.84169	2.72092	2.75278	2.79893	2.73909	2.06451	3.16766	4.56849	3.66193	3.32518	3.45258	3.01901	4.00334
Yjefn3	ENSMUSG00000048967	1	6.91056	3.13441	2.95089	0.675178	0.80363	1.22565	0.906251	0.394073	0.424884	2.47984	2.54431	3.92915	3.21276	2.58327	3.82078
Atxn7l2	ENSMUSG00000048997	1	4.72256	6.17773	4.49018	2.34058	2.1905	2.19296	1.48214	1.68559	1.95992	3.9814	3.65812	3.82262	3.32325	3.94317	4.35809
Pcdh10	ENSMUSG00000049100	1	6.24618	6.11626	6.10534	3.96958	4.91826	5.07836	4.94345	5.81216	4.87761	6.46393	6.82542	6.48213	5.23107	4.65455	5.07367
Fam110b	ENSMUSG00000049119	1	1.92518	1.8096	1.52285	0.890975	0.954434	1.13217	0.739964	0.721533	0.546666	1.1921	0.827387	0.777744	0.847921	0.81814	0.932763
Plcxd3	ENSMUSG00000049148	1	0.861346	1.0046	0.776893	0.396733	0.289766	0.327359	0.363076	0.505213	0.374491	0.624492	0.465984	1.00746	0.686477	0.455376	0.530656
Rgag4	ENSMUSG00000049191	1	3.77904	4.4329	3.86333	0.916688	0.988797	1.00537	1.07661	1.07006	0.757134	2.82577	2.15901	2.86734	2.22642	3.63882	2.16145
4930515G13Rik	ENSMUSG00000049202	1	0.420335	0.428964	0	0.36961	0	0	0	0	0	0	0	0	0	0	0
Scn3b	ENSMUSG00000049281	1	3.24415	4.03378	2.85588	1.90176	1.90257	1.84518	2.14552	2.64098	2.0737	4.28386	2.54182	3.54913	2.49637	2.40869	1.92973
Iba57	ENSMUSG00000049287	1	2.2014	1.98737	1.60372	1.45181	1.42893	1.18258	1.34908	1.53176	1.82722	1.28913	1.38276	1.55975	1.28423	1.23912	1.05329
Zfp219	ENSMUSG00000049295	1	26.1835	30.3442	26.7314	6.57819	6.51921	6.52729	7.23945	7.2721	8.41953	14.0402	12.2444	13.4309	14.656	12.5416	13.3129
Prmt6	ENSMUSG00000049300	1	7.3419	6.78862	6.93895	4.85274	7.1555	5.93834	4.14366	4.47611	4.1308	6.1382	5.73798	5.21939	4.4327	5.22193	3.57978
Smcr8	ENSMUSG00000049323	1	8.47498	9.09318	8.56076	7.092	7.35595	6.94793	7.43402	8.65311	8.24581	9.46234	9.70834	10.2589	8.62411	7.62347	7.59344
Tmem200a	ENSMUSG00000049420	1	2.11077	3.33373	2.19352	1.23736	2.01191	1.20331	1.46806	1.54756	1.62685	4.59104	2.99753	6.01775	1.5771	1.72461	2.3007
Aff4	ENSMUSG00000049470	1	29.7984	29.5628	28.7435	24.296	26.2388	25.3901	24.4174	27.9112	24.4271	36.6052	35.024	34.6036	26.2808	24.2404	25.5086
Fam58b	ENSMUSG00000049489	1	15.5569	16.0488	17.5461	9.81354	10.6187	11.0666	11.2262	11.4555	11.088	10.5323	6.96395	9.86431	15.0349	10.7521	10.9385
Proser1	ENSMUSG00000049504	1	8.42027	7.88741	7.30277	4.61416	3.73584	4.35037	4.53696	3.53859	4.08537	7.82612	5.02571	5.4328	4.42524	4.68037	5.42465
Sall2	ENSMUSG00000049532	1	15.8729	16.7426	16.5826	8.60205	9.17289	9.32665	6.30089	9.37709	7.29834	13.9092	11.6761	12.6219	10.9099	9.48938	8.59921
Adamts16	ENSMUSG00000049538	1	2.32943	2.65511	2.14256	1.01086	0.617417	0.700201	0.214234	0.465785	0.200881	0.418731	0.515541	0.139325	0.348096	0.763341	0.511823
Tsku	ENSMUSG00000049580	1	3.3274	3.02661	1.96579	2.03537	2.04407	2.07833	1.53673	1.00234	2.52166	2.40289	2.05447	3.10924	1.58896	0.803081	1.1518
Omg	ENSMUSG00000049612	1	2.32052	3.88378	4.05133	1.46915	1.67579	1.55572	2.5471	1.85787	2.15722	5.78142	3.2954	2.42239	2.03898	3.18526	2.30939
Prss33	ENSMUSG00000049620	1	0.815569	0.832312	0.959485	0	0.0914554	0.278965	0.103134	0	0.193412	0.645058	0	0.178859	0	0.35278	0
2310022A10Rik	ENSMUSG00000049643	1	7.14474	6.16966	5.94851	3.65905	3.32802	3.82244	3.33599	3.20345	3.32358	6.30303	5.79791	7.11125	4.43493	4.91311	4.61008
Morn4	ENSMUSG00000049670	1	7.40216	6.7406	5.8145	2.40328	4.02257	2.18133	2.41933	2.54238	3.49734	6.14732	5.17509	6.29356	4.52664	3.10333	3.51333
Nckap5	ENSMUSG00000049690	1	3.02516	3.20936	3.15282	2.10403	2.1868	2.15525	1.25572	1.51311	1.2342	2.62588	3.00968	2.67624	2.43143	2.15628	1.88804
Zbtb12	ENSMUSG00000049823	1	5.49407	6.24159	3.32934	2.36995	2.4411	2.31655	1.37641	2.55367	1.54875	1.43481	2.6498	1.43222	2.92772	1.77863	1.85696
2610318N02Rik	ENSMUSG00000049916	1	3.10616	2.83625	3.63504	0	0.513307	0.521911	0	0.125854	0.135694	0.452561	0.464326	0	0	0.660009	0.162698
Lrrc4	ENSMUSG00000049939	1	5.11714	6.64643	5.83161	2.36343	2.43439	2.39269	2.83676	2.58644	2.57415	7.65513	4.77121	5.31638	4.70391	4.33002	4.68107
Lgr4	ENSMUSG00000050199	1	11.5985	12.554	12.0987	4.97578	5.68332	5.58222	6.28461	6.98079	6.82645	11.4809	11.3302	10.0897	9.77952	8.12351	8.04503
Hic2	ENSMUSG00000050240	1	3.31982	3.48761	2.89476	1.37373	1.20077	1.40273	1.52696	1.20268	1.6209	2.20743	2.26481	2.09851	2.11083	1.97099	2.46172
Dscam	ENSMUSG00000050272	1	11.1704	10.8087	10.1985	8.92505	9.22299	8.387	4.24819	4.65004	4.32681	10.9947	10.2622	11.4745	7.32819	5.65108	6.34073
Fzd2	ENSMUSG00000050288	1	1.93808	2.15239	2.72268	0.250617	0.357956	0.318462	0.201833	0.307177	0.0946269	0	0.24285	0.0875069	0.0596268	0.115065	0.113458
Amer1	ENSMUSG00000050332	1	3.4078	3.5026	3.62828	2.67549	2.56034	3.03066	2.45635	2.77335	2.56591	2.56057	2.558	2.80257	2.87722	2.55505	2.81006
C130071C03Rik	ENSMUSG00000050334	1	23.7538	30.4627	24.3743	6.72826	5.61022	8.08662	3.31217	3.56019	2.68699	18.6213	14.3888	15.5543	11.5221	12.5177	9.91617
2006-09-01	ENSMUSG00000050379	1	2.46944	2.56285	2.25768	1.06731	1.49487	1.38631	1.27822	1.46607	1.16381	1.70901	1.81288	2.02398	1.48858	1.28844	1.52037
Kif7	ENSMUSG00000050382	1	2.16692	1.75069	2.23063	1.23058	1.13396	1.15297	1.47857	1.5639	1.64871	0.937277	1.3463	0.900933	0.897226	0.683458	0.449275
Hyls1	ENSMUSG00000050555	1	2.90982	2.72209	2.82421	1.46209	1.06047	1.71413	0.429293	0.506684	0.66131	2.39736	2.60727	1.59535	1.81177	1.85303	1.44793
Zfp61	ENSMUSG00000050605	1	8.49883	9.34995	8.43849	5.40615	6.43466	5.29174	3.09462	2.83052	2.70162	6.42402	6.16305	6.4772	7.31385	5.4144	5.81867
Ism2	ENSMUSG00000050671	1	0.477242	0.649386	0.78604	0.349708	0.124872	0.190447	0.281635	0.122466	0.198061	0.220188	0	0.244212	0.166405	0.16056	0.316635
Emilin3	ENSMUSG00000050700	1	0.233151	0.178453	0.336009	0	0	0.0465204	0	0	0	0	0	0	0	0	0.0580082
Ftl1	ENSMUSG00000050708	1	233.041	165.69	181.112	147.785	121.387	96.8154	38.7984	46.9299	47.0125	95.0588	106.078	98.0856	39.3907	49.8455	45.7703
Zbtb26	ENSMUSG00000050714	1	4.3976	4.44781	4.07421	2.55492	2.80469	2.507	2.95431	2.84133	2.90054	3.3695	3.12254	2.71243	2.79289	2.45702	2.03195
Gp1bb	ENSMUSG00000050761	1	5.27732	5.38566	4.34599	1.35347	2.33014	2.10596	1.16786	1.60814	1.4601	3.19571	2.8104	3.20682	2.53013	2.9961	3.50134
Slc29a4	ENSMUSG00000050822	1	7.56332	9.00502	7.14453	4.62933	4.36536	4.02427	5.51354	5.87958	8.06259	5.02904	4.52797	4.66708	3.8782	3.44263	2.87799
Cdh20	ENSMUSG00000050840	1	2.26805	4.15578	2.63189	2.13032	1.41617	1.35763	1.55138	2.14284	1.62583	2.5685	2.19606	3.87744	2.42639	2.65332	2.05197
Gdpgp1	ENSMUSG00000050973	1	8.71592	9.36655	6.85149	3.71592	3.78363	3.79435	2.74711	2.49076	1.86341	3.56435	2.53178	3.7505	3.52255	2.19924	1.83996
Pddc1	ENSMUSG00000051007	1	14.8387	12.6439	11.6268	9.05756	6.50238	8.68102	7.26895	5.6562	6.99527	11.8645	9.20647	12.2744	8.213	10.251	10.2512
Gprc5c	ENSMUSG00000051043	1	1.26173	1.5693	1.20141	0.242695	0.15475	0.28322	0.383926	0.303537	0.392724	0.873196	0.671923	0.363175	0.577419	0.557139	0.667077
Cited1	ENSMUSG00000051159	1	1.06114	0.601626	0.970972	0.311028	0.0925503	0.188203	0.104369	0	0.0978639	0.489586	0.167438	0	0.123333	0.238002	1.05605
Eml5	ENSMUSG00000051166	1	39.8063	39.3742	39.0318	19.4478	16.6081	20.5178	8.4885	10.0996	8.90781	29.2288	26.3089	31.6348	29.0469	25.3497	25.1987
Tceanc	ENSMUSG00000051224	1	3.54438	3.96882	3.97292	2.51064	2.27985	1.92518	2.0045	1.97065	1.55268	2.9299	2.58662	2.72057	2.26573	2.73269	2.54755
Tmem199	ENSMUSG00000051232	1	12.3953	11.2072	9.13327	7.83992	9.04696	8.33082	5.10112	6.86374	6.49791	6.17036	8.18369	7.34432	6.9379	9.10853	6.38431
9630028B13Rik	ENSMUSG00000051295	1	4.25025	5.82465	4.0502	0.747466	1.00088	0.823818	0.322483	0.280456	0.503973	0.420206	0.517357	0.932105	0.19054	0.428977	0.422986
Zbtb22	ENSMUSG00000051390	1	22.1356	23.3798	17.783	11.5697	14.1556	13.528	14.4559	15.2532	12.3344	16.3905	15.9373	18.654	14.9777	15.7015	14.943
NA	ENSMUSG00000051480	1	6.68381	10.0309	5.58521	4.14862	3.78057	3.7655	0.522042	1.74036	0.734258	4.89772	4.32713	4.82852	3.29013	4.16662	3.22805
Pcdhb11	ENSMUSG00000051486	1	2.51713	4.02835	3.15648	1.50911	2.55961	2.92212	1.67111	2.73049	1.89934	2.05874	2.84344	2.89811	2.57317	3.34889	2.90358
Zfp786	ENSMUSG00000051499	1	3.11082	3.30697	2.82869	1.19674	1.32268	0.982774	0.803158	0.947948	0.91448	2.3323	1.01239	1.19389	1.8304	2.02776	1.22546
Arhgef39	ENSMUSG00000051517	1	0.850413	1.89354	1.337	0.951727	1.33508	0.740431	0.410608	0.238064	0.705864	0.321022	0	0.118682	0.242609	0.312117	0.0769394
Zfp579	ENSMUSG00000051550	1	7.90623	8.11928	5.97861	2.27365	2.02965	1.7065	2.24482	1.64603	1.48582	3.85422	2.82459	3.28238	2.34063	3.26216	3.01866
Pusl1	ENSMUSG00000051557	1	6.0381	7.06824	5.99627	3.43551	3.83355	2.83477	2.67245	1.7773	1.69516	1.96647	1.8915	3.68048	4.82995	5.28766	3.88826
Mical3	ENSMUSG00000051586	1	6.06606	6.01942	6.19262	3.58878	3.24754	3.30198	4.47882	6.26234	4.15327	5.84251	6.78837	5.0209	5.70202	4.4014	4.92415
Nlgn2	ENSMUSG00000051790	1	28.9563	24.808	24.3172	8.89593	8.97954	9.32978	8.82878	11.0082	9.34672	32.954	25.5865	28.8115	17.5005	17.6796	15.5116
Sox12	ENSMUSG00000051817	1	16.719	19.8112	15.9103	5.7172	4.84849	4.89269	4.64543	4.75507	4.62573	9.06366	6.59525	6.20264	5.68384	4.45299	4.85299
Cxx1c	ENSMUSG00000051851	1	20.4811	28.6703	15.9711	9.72193	9.53228	13.8871	15.7232	14.2322	12.7875	15.3032	11.5827	12.7992	10.8068	9.51258	6.1329
Samd7	ENSMUSG00000051860	1	54.5814	60.1349	54.3328	21.3678	18.7783	31.1016	7.6903	12.0676	8.77861	27.7095	28.5193	38.7542	27.1313	25.9877	30.1358
Rspo2	ENSMUSG00000051920	1	1.1821	1.14287	1.48584	0.21883	0.537204	0.546209	0.440584	0.574749	0.413124	1.03337	1.50201	0.76408	0.9762	0.43956	0.433421
Xkr4	ENSMUSG00000051951	1	6.65142	5.92216	6.00859	2.44692	3.96909	3.79186	3.03402	3.31787	3.40828	6.48207	6.16867	6.09527	4.15329	2.94562	3.3773
Gm9864	ENSMUSG00000052005	1	13.737	17.8424	13.4725	7.79662	11.2731	9.26935	12.6021	9.03702	9.01801	15.2111	15.4292	14.5701	12.6713	10.9658	12.8012
Gnpda1	ENSMUSG00000052102	1	11.5852	14.1171	15.4502	12.4678	11.4692	12.0755	7.57659	6.18984	6.53028	7.41938	6.99838	7.8307	7.41586	9.33691	7.82984
Sema5b	ENSMUSG00000052133	1	11.5378	12.4901	10.0309	2.20889	2.38456	2.26134	0.775689	1.14682	0.848568	1.98107	1.99109	2.33174	1.86383	1.70992	1.27906
Foxo6	ENSMUSG00000052135	1	3.40062	4.03538	2.67023	0.417242	0.434544	0.252473	0.210015	0.182645	0.196925	0.109463	0.898467	0.485622	0.49635	0.319278	0.236114
Rbm12b2	ENSMUSG00000052137	1	7.21551	7.97221	9.1833	6.92155	6.41282	7.90052	5.22584	5.14158	4.40517	6.43803	6.01261	6.68272	5.67637	5.65756	7.77436
Acvr2a	ENSMUSG00000052155	1	8.32894	10.3187	10.1838	7.70759	7.8797	8.06984	10.1737	9.93984	9.9321	10.9242	10.0719	11.1669	9.58743	8.44309	8.25279
Gm14964	ENSMUSG00000052188	1	1.36056	2.77698	0.44818	0	0.213596	0	0	0	0	0	0.386429	0.41773	0	0	0
Bhlha15	ENSMUSG00000052271	1	0.591886	0.785248	0.292459	0	0.0929211	0.0472394	0	0	0	0.245774	0.420272	0.454315	0.309568	0.059739	0.294523
Doc2a	ENSMUSG00000052301	1	1.99206	2.40942	1.82278	0.648762	0.405399	0.412194	0.195929	0.170395	0.244956	0.612725	0.523879	0.566313	0.694589	0.744659	0.660833
Tmem106c	ENSMUSG00000052369	1	25.4237	22.0732	16.458	13.7915	13.4037	14.0321	12.5401	11.4901	11.3386	18.0325	17.0643	17.6699	19.3172	19.5323	20.1407
Cherp	ENSMUSG00000052488	1	24.2563	24.9767	22.0853	13.4684	12.3654	12.1811	13.6067	14.2672	14.1159	15.4666	15.559	18.5766	14.7676	17.7699	18.2812
Nav2	ENSMUSG00000052512	1	4.33947	4.38907	3.98252	1.98443	1.98912	1.94012	1.44405	1.65296	1.35404	2.62389	3.05837	2.57361	2.43487	2.25173	2.2267
Robo2	ENSMUSG00000052516	1	6.74908	8.30606	6.95011	3.78758	3.79394	4.46714	3.29194	4.3956	3.14912	6.01398	5.92138	6.15113	4.79385	4.65076	4.29919
Nup188	ENSMUSG00000052533	1	14.7457	15.4205	15.1179	11.3054	9.72803	11.3721	11.5569	11.7854	11.4967	9.76928	10.3527	11.7508	10.0173	10.6688	11.0145
Gan	ENSMUSG00000052557	1	5.32679	5.75592	4.7996	2.70017	3.39424	3.15104	2.38536	2.79816	2.49677	3.20941	4.18281	4.90643	4.85095	3.03604	4.05389
Hook2	ENSMUSG00000052566	1	11.1423	10.484	8.32996	2.43205	1.98497	2.14438	1.95864	1.58171	1.77097	3.82826	4.37668	4.00332	6.03431	7.89609	7.31395
Zfp112	ENSMUSG00000052675	1	2.27258	2.42231	1.37245	1.11018	0.87212	1.2898	0.849375	0.58317	0.964108	2.30673	1.36265	1.16291	1.58481	1.68206	1.35701
Rab7b	ENSMUSG00000052688	1	1.74423	2.32179	1.74868	1.13363	1.54773	1.45262	0.335648	0.350287	0.377675	0	0.430783	0.116419	0.396637	0.459247	0.452834
Zfp608	ENSMUSG00000052713	1	12.8238	15.3316	13.8209	8.5985	8.79128	8.50656	6.28978	6.72038	5.61692	10.6311	10.7153	10.3886	8.49447	8.02537	8.08166
Gm9888	ENSMUSG00000052724	1	0.857223	0.218705	0.705942	0.56533	0	0	0	0	0	0	0	0	0	0.216298	0.213278
Map1b	ENSMUSG00000052727	1	92.1305	106.327	97.196	75.6881	72.8938	78.5025	65.2891	93.8952	66.3469	118.802	127.614	111.486	90.9876	76.4855	81.0783
Repin1	ENSMUSG00000052751	1	19.5099	18.9016	15.6384	8.28037	7.02423	7.30806	8.56595	8.93152	9.2412	17.6427	15.6633	15.5743	15.2381	14.7029	12.3229
Senp7	ENSMUSG00000052917	1	15.9201	13.6522	15.3655	11.2817	11.4527	17.8884	10.8376	13.099	13.2465	13.4812	15.387	15.6726	9.57448	11.7254	14.8316
Gas1	ENSMUSG00000052957	1	8.59068	12.7585	8.39752	2.88647	2.19295	3.23308	2.47298	2.79591	2.89857	5.22027	4.26495	4.82485	4.09127	2.39674	3.05835
Creb5	ENSMUSG00000053007	1	2.85906	3.40404	1.96208	0.299289	0.801514	0.597629	0.361546	0.838475	0.56502	0.942214	0.96671	0.731509	0.0712067	0.412234	0.474223
Gm6180	ENSMUSG00000053038	1	5.77898	10.1102	9.85818	1.81485	2.59215	3.9534	4.75013	5.40218	5.48194	1.14269	2.3448	1.90105	3.88609	3.33298	4.10804
9230110C19Rik	ENSMUSG00000053070	1	2.20834	1.7234	2.24653	0.685356	0.611809	1.34781	0.459956	0.30001	0.646934	1.07881	1.10686	0.997095	1.08706	1.17999	1.42207
2700081O15Rik	ENSMUSG00000053080	1	15.5024	16.9132	15.2808	8.12319	7.25147	7.11987	6.24715	7.44749	8.55633	3.34757	3.94134	3.8954	3.40083	3.60152	4.14309
Fank1	ENSMUSG00000053111	1	1.3542	0.789712	0.637263	0.17011	0.30371	0.540402	0.0856233	0.372323	0.321147	1.20496	0.412095	1.33642	0.505907	0.585766	0.481321
Rnf26	ENSMUSG00000053128	1	5.91391	5.89604	6.29385	3.68016	4.3565	4.24799	3.70474	3.43206	4.19127	5.66696	5.42667	6.91378	3.94964	3.94866	4.16515
Ptprt	ENSMUSG00000053141	1	4.09969	4.58551	4.76718	3.21561	3.50128	3.50762	2.14838	3.10558	2.2731	3.33661	3.74939	3.04611	2.83037	2.18477	2.41538
Spag16	ENSMUSG00000053153	1	0.200665	0.327655	0.165252	0.0705794	0.189016	0.0640614	0.0355255	0	0	0	0	0	0	0	0
Gpr21	ENSMUSG00000053164	1	2.82536	2.31799	2.09863	1.75369	2.00036	1.41488	1.71637	1.70592	2.1152	3.29722	3.54029	2.72146	2.08619	1.67743	1.9848
Cdh22	ENSMUSG00000053166	1	2.34625	2.79348	2.53025	1.08067	1.18395	1.02546	1.08789	1.54819	1.66924	2.31965	2.06263	1.71515	1.28557	1.18403	1.1119
Mllt11	ENSMUSG00000053192	1	15.1635	16.5724	13.0189	6.99779	7.85075	10.1281	8.37728	8.3618	8.83706	13.0991	12.0651	13.8679	7.76208	8.3578	6.95676
Pom121	ENSMUSG00000053293	1	16.119	15.9961	14.5865	8.69977	8.3479	8.16251	9.3483	9.04284	9.10399	11.7452	10.3666	12.1734	9.45772	10.1353	9.84627
Gas5	ENSMUSG00000053332	1	44.2761	39.9649	43.2566	11.704	10.3617	15.5836	8.22808	9.52692	8.30875	52.9857	33.5865	33.3518	19.3313	27.4788	25.8908
Cacng8	ENSMUSG00000053395	1	1.19919	2.33635	0.808001	0.287582	0.427868	0.174016	0.386005	0.335699	0.452433	1.05625	0.619265	1.17149	0.684215	0.770214	0.542469
Adamts18	ENSMUSG00000053399	1	2.78575	3.21701	3.07896	2.03056	2.56073	2.74993	0.81116	1.21337	1.55163	2.08012	1.97804	2.08199	1.99379	1.92376	1.56858
Hunk	ENSMUSG00000053414	1	8.71149	10.1965	8.97614	6.93411	5.63905	6.75507	6.43223	7.91418	7.23075	8.62905	11.3746	11.8522	7.81693	7.37569	6.8618
Kdm3a	ENSMUSG00000053470	1	26.6018	28.6061	29.6595	21.8025	24.8069	20.9965	21.3902	20.5113	21.6616	26.1174	24.7673	25.5477	20.705	22.8197	21.079
Tnfaip6	ENSMUSG00000053475	1	1.08845	3.33238	2.68908	0.744407	0.284795	0.868707	0	0.651718	0.100382	1.17176	0.686986	0.556974	0.759038	0.244126	0
Shisa7	ENSMUSG00000053550	1	3.14615	2.70211	2.79615	0.547817	0.415675	0.621533	0.220591	0.239803	0.155132	1.76774	1.45981	1.91279	1.59662	1.60342	1.73603
Ebf4	ENSMUSG00000053552	1	4.92088	4.36971	4.05246	1.40488	0.953131	0.816091	1.13141	1.42675	1.0609	2.56523	1.72436	2.35457	2.33974	1.99956	2.41684
A730061H03Rik	ENSMUSG00000053588	1	4.00268	3.1771	5.12757	0.391071	0.349104	1.41982	0.787366	0	0.738293	12.3116	3.7895	9.55839	1.86087	1.79551	2.21304
Plxnb1	ENSMUSG00000053646	1	34.2827	35.2458	30.896	11.8632	12.1859	11.1732	7.83211	9.28342	7.24809	12.6303	13.5492	12.1642	14.789	15.4821	15.1279
Dancr	ENSMUSG00000053656	1	3.17348	3.59847	2.83122	0.077514	0.622762	0.351778	0.0780318	0.27145	0.219505	2.07424	1.37705	1.21794	0.553263	1.06766	1.05275
Tmem39b	ENSMUSG00000053730	1	7.23727	4.33918	5.36405	3.26149	3.05351	2.45488	4.32432	3.13396	5.33131	6.8869	5.9097	5.694	3.6906	5.02189	4.05144
Ptrh1	ENSMUSG00000053746	1	1.27545	2.97516	0.90031	1.28175	0.429075	0.872534	1.29031	0.841614	0.756181	0.756594	0.776264	0.839141	0.952978	1.10341	1.45066
Ppfia2	ENSMUSG00000053825	1	17.1199	20.0236	17.6233	13.2401	12.5074	13.6431	8.05649	9.0311	7.89677	14.9171	15.1219	16.5051	14.0244	10.6953	11.598
Lipg	ENSMUSG00000053846	1	2.83968	2.61932	2.74329	1.05642	1.28598	2.04847	0.483398	0.882839	0.679904	0.529103	0.387756	0.58683	1.37096	0.826755	1.19564
Gm9929	ENSMUSG00000053925	1	1.11385	0.63151	1.32496	0	0.291442	0.0987758	0	0.0952755	0.102725	0.685205	0.35151	0.189991	0.517836	0.374736	0.369503
NA	ENSMUSG00000053935	1	21.2767	22.6575	23.7856	18.6186	15.4104	15.9148	18.1971	19.8611	15.5273	25.8929	25.8362	24.142	25.3742	22.5119	20.1517
Gm12474	ENSMUSG00000053957	1	0.14667	0.149681	0.120786	0	0	0	0	0	0	0	0	0	0	0	0
Cd8a	ENSMUSG00000053977	1	0.264288	0.134857	0.598528	0	0.259318	0.263665	0.0584865	0.101729	0.109683	0	0.0938295	0.10143	0.138227	0.0666863	0
Skp2	ENSMUSG00000054115	1	4.77217	4.15494	3.24293	3.28658	3.11726	3.08961	1.68381	1.41299	1.55117	2.17097	2.36959	3.17629	2.68793	2.76193	2.95584
NA	ENSMUSG00000054123	1	0.212108	0.36077	0.524026	0.12434	0.221994	0.225715	0.125171	0.0544292	0	0.0978614	0.301217	0	0.0739576	0	0.0703634
Krt15	ENSMUSG00000054146	1	0.117037	0.71664	0.0963829	0.102913	0	0	0	0	0	0	0	0	0	0	0
Fam83e	ENSMUSG00000054161	1	0.591948	0.494264	0.531799	0.141958	0.0844826	0.0858987	0.0476354	0	0	0.297939	0.305685	0.330445	0.281455	0.488824	0.214221
NA	ENSMUSG00000054165	1	1.63423	4.5485	1.59053	0.653189	0.816331	0.592867	0.394532	0.343115	0.369942	2.8789	1.89883	1.14036	0.777033	0.749741	0.147854
Msi1	ENSMUSG00000054256	1	76.7318	84.3474	64.5998	20.9439	22.6707	21.4571	15.876	20.4222	18.2308	58.8282	48.9646	58.9518	41.9225	37.787	38.927
Lifr	ENSMUSG00000054263	1	21.0609	22.4943	22.9496	14.6816	14.3947	16.9848	18.448	19.7273	19.2424	24.6896	24.1374	22.5583	19.7479	18.8522	20.0433
Lrrc36	ENSMUSG00000054320	1	0.0811318	0.33119	0.267255	0.214023	0.12737	0	0.0718175	0.124916	0.0673414	0	0	0	0.169734	0.163772	0.161485
Sh3bp2	ENSMUSG00000054520	1	5.1254	5.428	5.97294	3.01875	4.85823	3.01011	3.08172	3.79681	3.53179	1.07082	1.71666	1.92994	2.83242	2.58653	3.2241
Srsf12	ENSMUSG00000054679	1	3.61317	2.54762	2.54273	1.38639	1.03134	1.78267	0.755977	0.960897	0.436222	1.72765	2.23903	1.4119	1.37437	2.38698	1.43834
Zfp771	ENSMUSG00000054716	1	11.1623	9.08241	12.7949	5.57083	4.97301	4.81559	4.53985	5.45781	5.38373	6.68113	5.99797	7.8732	7.57377	7.00327	4.50357
Phactr1	ENSMUSG00000054728	1	23.0883	23.6282	19.5099	7.13315	6.92505	7.5735	4.49514	6.2781	5.37588	24.8093	19.4956	23.2879	12.2444	11.8361	11.9278
Cadm4	ENSMUSG00000054793	1	13.3978	16.6028	11.7427	5.04899	6.23492	5.11737	4.57445	5.52541	6.35458	9.40461	10.0568	7.63938	8.20857	7.34073	6.4763
Whsc1l1	ENSMUSG00000054823	1	7.28883	7.59184	7.59081	6.31011	6.97975	6.73691	6.41878	5.58226	5.45739	8.00854	8.51909	8.92076	7.06108	7.14173	8.1014
Fam19a5	ENSMUSG00000054863	1	7.30845	9.7534	7.34146	2.82482	3.90861	3.46133	3.48352	2.7204	4.13301	4.33535	4.21996	4.43849	5.8807	3.97191	4.87557
Tmem158	ENSMUSG00000054871	1	6.08952	6.45824	7.27646	3.0448	4.03021	1.90594	5.28472	4.596	4.65803	0.330536	1.18695	1.4664	1.37389	0.361538	1.1883
4930578G10Rik	ENSMUSG00000054885	1	3.24718	2.89961	2.84126	0.713829	0.637226	0.323953	0.538948	0.468711	0.336905	0.561815	0.864631	0.311556	0.636877	1.22902	0.201975
Zfp667	ENSMUSG00000054893	1	2.52254	2.79625	3.08024	1.7592	1.91181	2.3604	1.57846	1.97542	1.94937	3.43132	3.82935	2.87096	2.4567	1.93145	1.68806
Kcnmb4	ENSMUSG00000054934	1	3.42186	4.06355	2.71551	1.14886	1.95347	1.09242	1.21161	1.43687	2.58203	2.58343	2.6506	3.15183	2.2778	2.135	1.48601
9130008F23Rik	ENSMUSG00000054951	1	1.5326	1.2708	1.02548	0.505367	0.0751891	0.152899	0	0	0.0795059	0.132582	0.136029	0.294095	0.200395	0.193356	0.0953279
Nyap2	ENSMUSG00000054976	1	8.91173	7.50859	8.36021	4.47787	5.15241	5.43671	3.07349	4.21306	2.96427	6.43066	5.79953	6.57388	3.85679	3.3542	3.24154
Agap1	ENSMUSG00000055013	1	31.4276	35.8396	32.405	19.1129	20.298	19.3118	20.387	24.1608	20.9796	31.3402	33.0133	31.4128	27.5459	24.596	24.5317
Ep300	ENSMUSG00000055024	1	27.2541	28.7785	29.7636	25.7318	25.7907	22.2424	26.3431	27.1863	25.231	28.6277	32.0239	31.4971	27.6929	24.5015	27.8997
Pdlim1	ENSMUSG00000055044	1	2.28036	1.84569	2.13695	1.00258	1.14189	1.06689	1.35731	1.02908	0.424238	0.0544191	0.223336	0.0603565	0.287886	0.277775	0.273896
Gm11190	ENSMUSG00000055045	1	0.181727	0.0618191	0.149656	0.0532654	0.0475493	0	0	0	0	0.251533	0	0.0929921	0.0633644	0	0
Arntl	ENSMUSG00000055116	1	38.0282	39.681	37.4163	21.4786	22.1923	22.6779	14.6879	16.9951	18.9741	35.2877	31.8565	32.0318	32.4042	29.541	27.9237
M5C1000I18Rik	ENSMUSG00000055125	1	1.24415	3.38584	2.84607	0.60778	0.108512	0.220661	0.489472	0.106421	0.229483	0	0	0	0.289206	0.558096	0.412726
Rbm3os	ENSMUSG00000055188	1	1.06491	2.39089	1.22777	0.749116	0.835908	0.849919	0.37706	0.16396	0	0.884381	1.51229	1.30783	0.66836	0.859847	0.847839
Zfp811	ENSMUSG00000055202	1	1.99812	2.80381	2.77677	0.878492	0.588164	0.797364	0.331635	0.67297	0.414621	0.864265	1.59612	0.575136	1.56758	0.756261	1.11855
Wdr86	ENSMUSG00000055235	1	0.0418973	0.17103	0.0690067	0	0	0.0334389	0.0741745	0.0645079	0	0	0	0	0	0	0
Zfp101	ENSMUSG00000055240	1	3.89988	4.40636	4.10631	2.278	2.44899	1.95646	1.40552	1.17946	1.43353	3.16164	2.80869	2.65133	3.49665	3.23326	3.38216
Tead1	ENSMUSG00000055320	1	6.20212	7.02437	6.60804	4.54741	5.15733	4.2009	4.15422	4.10871	4.42996	6.01172	4.52147	5.28325	3.04169	3.04631	3.33345
Slc6a2	ENSMUSG00000055368	1	0.803646	0.922663	1.04788	0.0588886	0.157707	0.1069	0.177846	0.0773342	0.0555872	0.0463479	0.0951057	0.0514046	0	0.0675933	0
Map6	ENSMUSG00000055407	1	15.6337	16.5916	15.3469	6.32469	6.04259	6.78435	5.9723	7.52782	5.64941	10.2847	8.73715	10.3574	8.89181	8.18953	8.578
Gm9970	ENSMUSG00000055424	1	1.11185	0.756454	0	0	0	0.295796	0	0	0	2.56492	1.05264	0.568952	0	0.374064	0.36884
Gm14168	ENSMUSG00000055494	1	1.41196	2.20945	0.775187	0.413855	0.443332	0.0751271	0.249972	0.0724649	0.234392	1.30289	1.06941	1.01153	0.590785	0.855053	0.468395
Cpsf6	ENSMUSG00000055531	1	24.3404	26.2458	26.4132	17.4235	15.6618	18.7041	14.4395	14.845	14.6011	21.0258	20.9576	20.4199	21.5914	21.409	20.7967
B4galnt4	ENSMUSG00000055629	1	16.3179	18.0124	16.1258	2.98687	3.55512	4.78418	1.65081	2.76879	2.21131	6.45318	5.29676	4.29435	7.59405	7.93234	7.95412
Zfp580	ENSMUSG00000055633	1	15.5902	13.4183	12.2201	3.96399	5.89767	5.24696	7.48213	6.07323	7.48352	9.09951	5.86839	8.65055	4.12611	4.92909	4.48639
Zzef1	ENSMUSG00000055670	1	12.0319	11.5953	11.8341	9.07962	8.62113	9.11869	9.17383	9.48636	9.3259	10.0237	10.8407	10.3801	11.158	9.59258	9.54666
Slain1	ENSMUSG00000055717	1	3.77841	3.98451	4.40811	1.2736	1.68067	2.21145	1.17062	1.50285	1.67263	3.5737	4.20319	2.61018	2.8984	3.11439	2.38151
Paqr3	ENSMUSG00000055725	1	2.89735	3.79367	2.99379	0.769116	1.05133	1.11258	1.20977	1.17836	0.657936	2.42131	2.13491	2.51765	1.7441	1.98631	1.52333
Ldoc1l	ENSMUSG00000055745	1	12.7559	13.59	11.4283	5.62882	6.78528	7.01089	7.36221	7.51783	6.67066	9.2483	8.55977	7.53161	9.72636	7.96996	7.53314
1700034H15Rik	ENSMUSG00000055833	1	0.478399	0.802076	0.534677	0.270428	0.321877	0.354545	0.241986	0.105225	0.141815	0.37838	0.0970543	0.367205	0.321701	0.75876	0.306067
Fancm	ENSMUSG00000055884	1	4.65477	5.89041	5.69521	3.04054	3.19447	3.52399	2.70768	2.43671	2.91424	4.85971	3.70177	3.71579	4.50737	4.85913	4.55303
Tmem69	ENSMUSG00000055900	1	4.29803	4.28425	4.60961	4.30669	3.45223	3.66965	3.00828	3.6935	2.48893	4.84222	4.96811	3.98954	3.24123	3.43004	2.28792
Fto	ENSMUSG00000055932	1	10.3355	10.4018	9.50517	8.43207	9.14729	9.03452	9.35972	9.9977	9.22442	13.5365	13.0993	14.526	9.28345	8.26836	8.67429
Gm9987	ENSMUSG00000055958	1	0.364735	0.744446	0.600736	0.320719	0	0.291101	0	0	0.302739	0	0	0	0	0	0.362986
Irs1	ENSMUSG00000055980	1	6.83017	7.77822	6.61194	3.06262	3.2843	3.79062	3.38338	4.24826	3.49163	6.41734	5.49217	5.72872	5.03909	4.42839	4.02893
Grik2	ENSMUSG00000056073	1	6.77516	7.16939	6.97952	3.3415	3.41465	4.46956	2.05813	2.48277	1.80535	5.1906	4.33145	4.6823	4.55038	4.92045	4.40388
Gm5468	ENSMUSG00000056089	1	0.950099	0.323201	1.04324	0.556961	0	0	0	0	0.262869	0	0	0.486179	0	0	0
Pgm3	ENSMUSG00000056131	1	6.00285	6.40245	6.2444	4.32593	4.1097	4.3587	2.99644	3.12712	2.62238	3.81076	3.39707	3.67223	4.53236	3.96319	4.58161
Nanos3	ENSMUSG00000056155	1	2.83294	3.46932	3.26619	0	0.667123	0.678305	0.752312	0	1.17571	0.784232	0.40231	0.434897	0.592674	0.571857	0.281936
Npm3	ENSMUSG00000056209	1	6.09787	7.28987	9.32608	7.96638	8.20556	5.56207	3.85557	2.95073	4.48294	4.09954	6.4329	4.0119	3.82716	6.33042	6.76218
Dennd1b	ENSMUSG00000056268	1	4.30811	4.21875	4.09565	3.1197	3.03357	3.13498	3.89764	3.60916	3.62842	5.0203	4.70096	5.56803	3.72776	3.78866	3.95643
Gm9996	ENSMUSG00000056316	1	0.906046	1.15581	0.746149	0	0.177802	0.180782	0.200507	0.348752	0.37602	0.313521	0	0.695455	0.23694	0.228618	0.225425
Lig1	ENSMUSG00000056394	1	7.75276	8.15917	9.09802	8.30842	6.92236	6.80636	3.34557	3.43179	3.70012	3.48752	3.02769	3.71925	4.5617	4.45039	4.62934
Cngb3	ENSMUSG00000056494	1	5.49079	5.64834	5.82406	3.16727	1.96538	2.90984	1.98305	1.58935	1.78653	5.71516	5.23994	4.78775	3.3083	3.0591	3.84697
Ccdc18	ENSMUSG00000056531	1	1.06623	0.725415	0.878068	0.664106	0.73233	0.567319	0.314608	0.410411	0.258125	0.184476	0.441634	0.477406	0.27883	0	0.176853
Ppp1r14b	ENSMUSG00000056612	1	38.4806	52.82	49.295	33.441	27.7327	35.9204	21.5134	16.9773	21.48	3.73769	6.39143	3.45457	6.12021	13.1733	8.06231
Gpr173	ENSMUSG00000056679	1	4.93838	3.42869	2.93348	0.747466	1.55692	0.969197	0.394146	0.654397	1.00795	3.52973	2.64427	3.10702	0.973869	1.06223	0.966825
Nfil3	ENSMUSG00000056749	1	6.02245	5.52107	6.05243	4.57761	4.32675	4.23634	2.43963	3.85048	3.72791	3.10828	4.34876	3.29071	3.4168	3.09074	3.45392
Grm7	ENSMUSG00000056755	1	8.99458	7.42227	8.62249	5.15946	6.09508	7.79563	3.04793	3.6515	2.82881	6.32208	5.38874	5.01617	5.47614	4.50364	5.34988
Hmga2	ENSMUSG00000056758	1	0.427535	0.405147	0.653872	0.268529	0.0479425	0.194984	0.108129	0.0705281	0.0253475	0.0845377	0.433677	0.281283	0.159721	0.246578	0.364701
Zfp663	ENSMUSG00000056824	1	0.274059	0.783119	0.72222	0	0.129075	0.0874923	0	0	0	0	0	0	0	0	0
Hist3h2ba	ENSMUSG00000056895	1	29.2586	46.1461	29.2975	8.18608	11.7444	17.5138	6.47489	7.93467	9.65894	13.806	11.8041	11.7394	15.9984	9.06054	8.934
Jmjd6	ENSMUSG00000056962	1	17.4759	19.2722	18.4882	12.0767	10.9881	11.7344	6.62424	6.33704	7.3075	16.268	14.6281	11.6908	13.2153	14.706	15.5959
Magel2	ENSMUSG00000056972	1	0.532317	0.633785	0.621031	0.117019	0.208923	0.0708084	0.078534	0.136598	0.147279	0.184199	0.377975	0.136197	0.139206	0.0895444	0.353175
Cntrl	ENSMUSG00000057110	1	6.64402	7.43395	6.36144	3.02669	2.5448	3.03467	2.01946	2.5728	1.84377	1.91125	2.75668	2.39627	3.76802	3.85785	4.18238
Chd6	ENSMUSG00000057133	1	12.3912	12.8888	13.2104	8.17187	8.75731	8.93868	7.81418	9.06386	7.51595	14.5723	13.4899	13.3023	12.0779	10.3637	12.1269
Dph6	ENSMUSG00000057147	1	2.98746	4.3025	4.2077	3.01975	3.33126	3.58765	2.8422	2.68674	2.34062	3.86451	3.13234	3.5575	3.50467	3.40976	3.89008
BC051142	ENSMUSG00000057246	1	2.19163	1.92598	2.10567	1.07064	0.52566	1.70059	0.485006	0.609264	0.707431	1.51675	0.778092	1.58878	1.46467	0.983117	1.33291
NA	ENSMUSG00000057387	1	3.14847	4.22778	2.59284	0.874269	0.910523	0.26451	0.733424	0.637842	0.275085	0.91745	1.41195	2.0351	1.04003	1.50525	1.48423
Whsc1	ENSMUSG00000057406	1	10.6668	11.6557	10.7769	9.17361	8.6895	9.26082	6.73617	7.20019	6.87779	5.88766	7.22301	6.8096	6.78995	6.18385	5.72206
Fam173a	ENSMUSG00000057411	1	48.8577	37.1977	37.8937	22.5037	23.9442	23.5202	22.4252	17.5126	20.1693	25.762	19.0896	19.4454	30.8264	33.6574	35.76
Phex	ENSMUSG00000057457	1	0.295858	0.369028	0.351933	0.115624	0.12902	0.104946	0.203694	0.101227	0.190999	0.455006	0.326785	0.555115	0.171933	0.199073	0.196293
Arl16	ENSMUSG00000057594	1	6.25996	5.46484	5.83844	3.91285	4.38098	5.23695	3.93899	2.84503	2.44146	3.96692	3.74873	3.82082	4.26025	3.73	3.90309
Mex3b	ENSMUSG00000057706	1	29.231	31.9398	27.5757	13.4663	13.3568	11.5921	11.3506	12.0234	13.821	10.4303	8.19871	8.48964	6.67476	9.01646	7.01566
Tmem178b	ENSMUSG00000057716	1	6.37697	6.07402	5.37411	3.58873	3.50396	3.88503	3.04822	3.8619	2.64652	5.56072	5.76566	6.03689	3.80221	3.88321	3.65974
Prtn3	ENSMUSG00000057729	1	1.07462	1.09668	0.786645	0	0.0937259	0.285891	0.317083	0	0.594642	0	0.33913	0.366599	0.124899	0.241025	0
Mab21l2	ENSMUSG00000057777	1	9.79321	12.4147	9.51409	4.03658	3.72352	4.3355	3.79264	3.41617	2.54019	9.1073	7.60564	11.8627	7.36292	6.94988	6.24368
1600029O15Rik	ENSMUSG00000057818	1	0.5716	0.700002	0.282435	0.201048	0	0.273722	0	0.0880074	0	0	0.162347	0	0.119583	0.115383	0.227543
Xlr3a	ENSMUSG00000057836	1	0.357883	0.104351	0.0421035	0.134869	0.0401318	0.0408045	0.0905131	0.0393586	0	0	0	0	0.10696	0.206406	0.0508808
Zfp329	ENSMUSG00000057894	1	8.63223	9.78131	9.99285	6.51	7.2341	7.35536	5.90086	4.8717	5.48209	7.52604	7.50357	7.30966	9.15818	6.26308	7.15393
Palld	ENSMUSG00000058056	1	1.09756	1.04542	1.02438	0.557618	0.497779	0.525589	0.237491	0.582069	0.465624	0.979018	0.969834	1.04839	0.459237	0.689277	0.606831
Eml1	ENSMUSG00000058070	1	14.5175	15.1845	13.9252	10.1733	10.3259	8.92305	9.82276	9.09929	9.16438	13.473	12.125	12.5094	12.4222	12.2385	12.7595
Mmel1	ENSMUSG00000058183	1	0.892683	0.485872	0.784155	0.575634	0.654004	0.522474	0.421439	0.41233	0.345776	0.411863	0.338056	0.639518	0.684773	0.660722	0.296134
Ube2e2	ENSMUSG00000058317	1	3.98468	4.33758	2.33349	3.30916	3.23207	2.54419	1.92037	2.7267	2.8664	3.43175	2.4521	2.44682	2.223	1.47464	1.89466
Fam133b	ENSMUSG00000058503	1	20.481	25.9232	19.9332	15.4366	18.8954	17.5138	11.5371	10.7502	10.818	24.8508	22.0973	19.1914	13.3552	16.6445	16.8092
NA	ENSMUSG00000058661	1	2.13993	1.67989	1.89784	0.916718	0.775272	1.1824	1.01998	1.18274	1.18413	1.06326	1.0909	1.60043	1.54969	0.996844	1.25596
Egln2	ENSMUSG00000058709	1	21.2714	22.9141	20.6195	14.353	14.2621	13.8528	16.9987	16.2617	15.9392	17.8903	18.0407	18.0281	13.5204	16.6982	15.6565
NA	ENSMUSG00000058736	1	1.55492	0.952108	1.53662	0.820367	0.854386	0.372303	0.137641	0.35911	1.29063	2.15221	1.54572	1.43222	0.325302	0.470815	0.46424
Thra	ENSMUSG00000058756	1	38.9048	42.2193	34.512	20.652	21.6374	20.0326	25.6304	23.3943	22.9913	27.545	23.8055	26.4907	29.4905	25.5595	22.5261
Nap1l1	ENSMUSG00000058799	1	69.2387	69.7304	68.6069	50.1573	49.5422	51.8673	27.9119	29.8461	28.1468	46.0962	39.9632	41.1024	30.2306	32.8979	32.3377
Deaf1	ENSMUSG00000058886	1	15.1896	14.2498	13.5967	8.71078	7.62789	7.98164	9.5206	9.44193	9.31876	12.5363	11.7903	11.4418	11.8427	10.7602	10.7038
Zfp945	ENSMUSG00000059142	1	6.85081	6.59727	6.7802	3.23547	2.66486	3.29362	2.1234	2.05012	1.8392	3.74231	3.03127	3.33922	2.25406	2.19541	2.63007
Mtfmt	ENSMUSG00000059183	1	7.35558	5.7743	6.57004	2.73643	3.55312	3.56752	2.10359	1.91656	2.72391	5.71706	5.14253	4.77733	5.26758	4.68282	4.33587
Fam19a1	ENSMUSG00000059187	1	0.932438	1.15191	0.484979	0.25892	0.115567	0.19584	0.0868831	0.264461	0.285138	1.15476	0.906009	0.452029	0.718691	0.396256	0.341882
R74862	ENSMUSG00000059277	1	1.86119	1.57379	2.2772	1.07547	1.37747	0.933709	0.753151	0.941559	0.70621	0.588829	0.906206	1.55105	0.500626	0.644057	0.687984
Hopx	ENSMUSG00000059325	1	4.5393	6.67623	6.59685	2.93492	4.40155	2.877	1.29999	2.67227	2.65957	2.40231	2.65436	3.89414	3.35173	3.36875	2.65737
Csf2ra	ENSMUSG00000059326	1	18.7903	14.4962	16.4874	10.425	8.60393	8.30181	8.51454	7.14659	5.94148	6.81166	6.67108	8.24165	12.7526	15.1269	12.3555
Eda	ENSMUSG00000059327	1	0.242409	0.278308	0.224583	0.0799332	0.0713553	0.120919	0.0536447	0.0699804	0.0251507	0.125822	0.129093	0.0465165	0.0633922	0.0917486	0.0603115
Mbtd1	ENSMUSG00000059474	1	7.39652	8.06475	7.95411	5.71873	6.30829	6.16459	5.28268	4.34217	5.0152	4.3464	5.0089	6.21425	3.90744	3.71012	3.53982
Zfp426	ENSMUSG00000059475	1	9.47715	8.98087	9.30286	6.95695	6.04432	6.41578	5.69262	5.34159	5.37294	10.3067	8.59189	8.76824	8.49725	8.58313	8.758
Nhs	ENSMUSG00000059493	1	2.86544	4.53022	2.99805	2.64356	1.99114	2.56814	2.82754	3.72474	2.74879	2.95835	2.46823	2.74027	2.48142	1.46975	2.71145
Rpl13-ps3	ENSMUSG00000059835	1	1.32567	1.69111	0.818791	0.291423	0.780448	0.26451	0.880109	0.76541	0.275085	0	0	0	0.346676	0.3345	0.329828
Atxn7l3	ENSMUSG00000059995	1	18.618	21.4584	18.6385	11.7378	13.472	12.4161	13.7708	15.0668	14.662	15.4896	14.5382	17.1025	13.7533	12.7638	13.4845
Dhps	ENSMUSG00000060038	1	9.25461	8.99053	10.113	5.55559	6.28657	4.90049	5.04131	5.00086	4.06236	9.23767	5.30759	6.96697	7.53976	8.98141	8.67886
Zfp462	ENSMUSG00000060206	1	16.8698	19.5826	20.5923	10.9428	10.9061	10.5183	8.60405	10.3241	8.37254	22.4941	19.5114	19.6382	16.3528	15.7199	15.0581
NA	ENSMUSG00000060214	1	5.28422	6.12806	5.34069	4.43532	4.33643	3.64231	2.12616	1.47926	1.19619	1.66228	1.3644	0.368728	1.005	2.42425	0.956158
Pyroxd2	ENSMUSG00000060224	1	1.3261	1.69165	1.4743	0.874549	1.04093	0.899623	0.64562	0.867743	0.770486	0.367098	0.470802	0.40715	0.762932	0.535372	0.19796
Casc4	ENSMUSG00000060227	1	7.41363	9.94366	8.16946	5.64976	6.84471	6.62133	5.43751	4.83758	4.21954	4.49548	4.66248	4.87756	4.68989	4.02633	4.35657
Scrt2	ENSMUSG00000060257	1	8.64987	11.1276	7.27386	0.696325	0.956308	0.583403	1.0245	0.890987	0.707848	3.7098	4.06576	4.11455	2.61248	2.2748	2.9705
2610008E11Rik	ENSMUSG00000060301	1	16.7733	19.5131	17.5181	14.1041	12.0147	12.4113	11.4712	9.29859	10.9186	10.7621	10.7641	9.75923	10.5887	8.88414	9.49007
Zfp128	ENSMUSG00000060397	1	3.23844	4.80247	3.58369	3.73752	3.53503	3.10966	4.03123	3.73959	3.31798	5.11276	4.45524	5.43755	2.8053	2.91106	3.67613
Chst8	ENSMUSG00000060402	1	0.667831	0.605814	0.977731	0.195746	0.116493	0.236892	0.525476	0.456994	0.431135	0.410828	0.632264	0.455651	0.776196	0.22468	0.443085
Sycp2	ENSMUSG00000060445	1	0.346581	0.848871	0.770627	0.152378	0.244847	0.276612	0.0613584	0.053362	0.143835	0.287828	0.393747	0.372436	0.870089	0.454745	0.37941
Dcc	ENSMUSG00000060534	1	7.61387	9.33991	7.26245	3.0432	3.15933	3.45781	2.49621	2.80243	2.1704	6.42249	6.33463	5.54903	5.4705	4.21751	4.56682
Mfap2	ENSMUSG00000060572	1	17.248	21.959	16.5949	7.8085	6.97054	4.22517	23.1285	7.49356	20.6948	4.72741	3.88025	3.67023	0.714537	1.20652	1.18967
Trmt61a	ENSMUSG00000060950	1	4.165	4.85772	5.03996	2.91495	3.33607	2.71359	3.16015	2.42113	2.75153	2.23537	2.5349	1.69633	3.46762	3.08845	2.62236
Haghl	ENSMUSG00000061046	1	14.5538	15.731	13.2097	6.67395	7.49325	7.24415	7.3419	6.38508	5.65033	9.85556	8.55613	9.00894	13.4232	12.004	11.2134
Prpf40a	ENSMUSG00000061136	1	16.5476	15.0794	16.1141	14.2143	14.0795	15.2956	9.96126	10.2438	9.47409	13.8483	13.6366	13.8758	10.1077	12.069	10.8586
Stk19	ENSMUSG00000061207	1	7.40696	4.34811	5.88388	4.43813	4.21912	3.60975	2.95917	2.42214	2.3939	4.80855	2.97875	4.12567	4.45679	4.56489	5.74058
Rag1	ENSMUSG00000061311	1	0.563331	1.78856	1.13402	0.137597	0.196529	0.12489	0.0554064	0	0.0779297	0.129954	0.0444441	0	0.032737	0	0.031146
Acvr2b	ENSMUSG00000061393	1	18.6396	21.1893	18.0704	6.95026	6.38961	7.15581	5.95241	7.53796	5.4835	13.0631	15.4131	13.945	13.0807	12.6213	15.028
Nol4l	ENSMUSG00000061411	1	16.9397	16.3115	16.3502	10.9113	12.3854	10.7214	8.60594	8.01022	8.46644	12.8894	11.8664	13.6665	8.95503	8.61753	8.79174
Cracr2a	ENSMUSG00000061414	1	0.756143	1.35041	0.934051	0.997338	0.741925	0.603489	0.167333	0.145526	0.313808	0	0.536904	0	0.988693	0.57238	0.564386
Hipk2	ENSMUSG00000061436	1	16.8515	17.6035	15.7086	12.3894	12.8235	11.5254	12.9694	14.0359	13.6569	20.0527	19.9757	19.7973	14.1508	14.0317	15.1169
Dot1l	ENSMUSG00000061589	1	16.6774	14.0377	12.9321	10.2779	10.3684	9.76484	10.1152	10.443	8.89323	10.4896	10.8635	12.0717	10.0646	10.5023	11.2068
Gdpd1	ENSMUSG00000061666	1	13.2794	16.6238	15.2374	10.8206	8.96446	10.2452	11.99	11.3134	10.1405	7.47471	7.16615	8.56204	7.59363	6.07599	7.57702
Dlgap4	ENSMUSG00000061689	1	13.557	13.5856	13.0185	7.66038	8.47106	8.12479	10.0077	9.49468	8.26681	15.513	14.2134	14.0499	11.5957	12.1764	11.0809
Tmem91	ENSMUSG00000061702	1	0.991171	0.416508	0.576178	0.0512681	0.274598	0.186134	0.206442	0.224423	0.145182	0.726304	0.0827985	0.358021	0.487907	0.235385	0.232098
Btnl7-ps	ENSMUSG00000061728	1	1.17303	0.837977	0.676211	0	0	0.187243	0.103836	0.0903037	0.0973643	0.811811	0.166583	0	0	0.118394	0.350221
Kalrn	ENSMUSG00000061751	1	11.8808	12.0229	10.9614	2.93335	2.79255	2.75975	2.16811	2.44013	2.04218	4.54064	5.00495	4.71279	3.30401	3.5571	2.70226
Ssbp3	ENSMUSG00000061887	1	20.1401	25.2671	19.2768	10.2224	9.12539	9.90526	7.39816	8.97375	8.42358	11.3941	11.4226	11.8173	9.36689	8.91105	9.38072
Rbak	ENSMUSG00000061898	1	8.67633	9.14572	7.56822	5.471	5.06311	4.37351	4.49699	3.33967	4.78525	5.76755	5.67432	4.55664	5.37382	6.16448	5.4535
Slc25a3	ENSMUSG00000061904	1	35.25	33.7681	37.161	32.6016	34.1339	31.1075	24.6392	24.6697	26.815	39.6616	34.184	35.0081	29.7789	35.7658	34.3392
Flot2	ENSMUSG00000061981	1	20.4541	21.1821	16.5958	5.3758	6.04306	6.26484	5.21127	5.46179	4.19736	10.9692	11.1472	11.5867	9.94783	8.98902	8.26256
Zfp13	ENSMUSG00000062012	1	8.98783	8.30703	7.47151	4.54806	4.32622	4.39874	3.15237	3.59012	3.65968	3.87293	4.81651	3.38432	7.18426	4.45013	5.06305
Lmtk3	ENSMUSG00000062044	1	11.5932	10.5452	9.60654	3.95735	4.18268	3.73556	3.47386	5.51565	4.48259	7.77405	8.07842	6.68776	8.0595	6.86796	7.88281
Rai1	ENSMUSG00000062115	1	10.5656	10.1883	9.46455	6.29481	5.78855	5.64465	5.49703	5.9592	5.06494	7.31205	7.96147	7.54711	7.26274	8.20461	8.39045
Tubb3	ENSMUSG00000062380	1	43.7302	68.4671	46.4063	13.5315	17.728	19.0855	14.1119	22.7558	19.9404	15.7833	19.9669	18.865	14.939	13.0734	14.8741
Gm10116	ENSMUSG00000062382	1	149.16	103.923	123.945	85.2042	75.5325	54.6004	25.2158	23.4837	28.4847	48.1214	54.1504	66.112	24.4012	28.5246	28.1263
Cyp26c1	ENSMUSG00000062432	1	0.473509	0.362422	0.389945	0.208183	0.0929211	0.0944787	0	0.0911307	0.098256	0.163849	0.168109	0.363452	0	0	0.353428
Ncs1	ENSMUSG00000062661	1	8.08908	11.3848	8.74785	3.12655	3.97722	3.15707	3.77692	4.03745	4.75892	13.0419	9.08894	10.5757	7.15972	6.45967	5.17518
1810041L15Rik	ENSMUSG00000062760	1	9.05537	11.8103	9.67433	3.62774	4.00687	3.32062	3.74482	3.74126	3.22122	11.082	9.28476	9.44643	8.4848	6.88114	6.68066
Zfp512	ENSMUSG00000062761	1	17.71	16.5995	15.3086	11.2102	13.4579	11.5784	11.7854	10.878	12.6668	11.648	12.1292	13.3045	13.3356	10.7121	11.625
4833420G17Rik	ENSMUSG00000062822	1	32.4589	35.667	27.8554	14.6948	11.415	14.3637	9.53007	10.4529	9.33623	16.2361	13.1212	16.6508	21.0947	20.1105	18.9501
Tcp11	ENSMUSG00000062859	1	14.7435	12.1177	13.6899	2.08821	2.48549	2.52715	2.10216	1.8282	1.88901	9.0393	6.04235	6.07608	7.76289	7.68998	6.00698
Zfp28	ENSMUSG00000062861	1	5.39231	5.24824	5.09857	2.6342	2.9394	2.63003	2.47501	1.72966	1.90634	4.07736	3.1907	2.98926	5.17051	4.08184	4.07452
2010204K13Rik	ENSMUSG00000063018	1	1.04513	0.266646	0.968274	0.804129	0.410191	0.521334	0.115643	0.402288	0.325306	0.180824	0	0	0.273311	0.527424	0.130014
Numbl	ENSMUSG00000063160	1	8.44102	9.41734	7.85466	2.30638	2.3022	2.30273	2.55397	2.95539	2.75104	4.32354	3.35235	3.44087	3.19263	2.83984	3.32224
Cd300lb	ENSMUSG00000063193	1	0.638068	0.434111	0.700618	0.0623407	0.612158	0.509252	0	0.0545785	0.0588458	0	0.100681	0.108836	0	0.357779	0
Hacd1	ENSMUSG00000063275	1	11.1935	10.2997	9.67147	11.779	12.6755	9.22664	9.42115	8.05209	8.22473	29.4626	14.8537	24.2261	8.63768	7.22306	6.39171
B9d2	ENSMUSG00000063439	1	9.11481	8.47509	6.17181	5.87755	5.7238	2.26323	5.55822	4.21013	4.03494	3.925	2.87646	4.35323	4.02565	5.11087	4.23317
Nmral1	ENSMUSG00000063445	1	4.19882	5.31559	3.80798	3.50516	2.54493	3.01179	1.59962	1.63665	1.63227	1.25062	1.50957	1.14229	1.6123	2.41397	1.79842
Lppr1	ENSMUSG00000063446	1	0.711159	1.45152	1.07761	0.300162	0.513571	0.385959	0.176264	0.328484	0.188889	0.314987	0.201985	0.262015	0.357072	0.229687	0.339719
Zfp773	ENSMUSG00000063535	1	1.70913	2.2326	1.63271	0.24046	0.321983	0.654761	0.544649	0.315779	0.510704	0	0	0.10495	0.858152	0.552008	0.612336
Jazf1	ENSMUSG00000063568	1	5.13751	5.49264	3.62644	3.08338	2.68848	4.10032	2.38212	2.5739	1.62448	6.77235	4.51647	5.88381	2.55906	3.37455	2.59701
Gng8	ENSMUSG00000063594	1	0.674364	1.60582	0.555354	0	0	0.538221	0	0	0	0.622271	0.957673	0.345082	0.940548	0.226878	0
Sox11	ENSMUSG00000063632	1	10.1707	9.3311	9.56029	3.88448	4.91919	3.19777	1.45504	2.37266	1.96126	0.568792	1.02126	0.315425	0.429858	0.62214	0
Zbtb18	ENSMUSG00000063659	1	22.9018	26.1435	23.8672	12.7244	14.6997	14.7197	13.9217	13.3867	13.2559	29.6231	24.4643	25.2014	20.2673	21.2737	19.363
Mapk15	ENSMUSG00000063704	1	2.09954	1.07132	1.59602	0.21302	0.443707	0.386695	0.357405	0	0.134052	0.670624	0.229353	0.123965	0.253408	0.733523	0.964371
4632433K11Rik	ENSMUSG00000063757	1	1.4654	3.36484	1.35764	1.6107	1.29406	1.60815	1.13502	0.564058	1.21632	1.01415	1.56078	2.2496	0.574825	0.554636	1.09378
Rnf217	ENSMUSG00000063760	1	3.92385	4.64147	4.47987	3.68558	3.85008	3.06052	4.26278	3.56994	2.36865	3.9499	4.05259	3.28564	3.73137	2.79024	2.57377
Gpatch1	ENSMUSG00000063808	1	9.28896	9.73587	10.1823	5.62928	9.01578	7.51385	5.778	4.59014	5.2616	9.20847	7.57613	9.82776	8.2066	9.24864	8.36993
Nlgn1	ENSMUSG00000063887	1	9.01421	12.4432	9.49415	3.83804	4.02202	5.52832	4.11566	4.49237	3.81977	6.89509	5.25523	6.19073	4.26796	3.9744	4.01333
Srrm4	ENSMUSG00000063919	1	31.6389	31.2192	26.724	7.89942	7.23674	8.8422	2.45753	3.20588	2.08697	17.9084	17.2954	19.4602	9.36974	9.4636	10.0352
Brpf3	ENSMUSG00000063952	1	7.90539	8.4784	7.22048	3.89277	4.2648	4.19863	4.60583	4.1605	3.86542	6.08777	5.59286	6.44306	5.83364	4.55523	5.92206
Trerf1	ENSMUSG00000064043	1	5.91652	4.6446	4.68498	4.12199	4.07262	4.86736	4.71354	4.13429	4.26866	5.92143	5.55833	5.86882	3.90377	4.27194	3.71405
Dzip3	ENSMUSG00000064061	1	9.47372	10.8303	10.0899	7.10891	5.79187	6.87045	4.25352	5.13679	4.93354	8.66835	7.30901	9.22954	8.6235	8.18271	8.20441
Ipcef1	ENSMUSG00000064065	1	0.68912	0.984574	0.794508	0.646355	0.450775	0.513331	0.75234	0.742711	0.781715	0.635887	0.717661	0.740528	0.576677	0.996924	0.777256
Prr36	ENSMUSG00000064125	1	4.22828	4.74659	4.00439	0.780782	0.630614	0.97865	0.449142	0.292956	0.386053	0.994921	0.720555	1.16838	0.442294	0.384083	0.504959
Zfp428	ENSMUSG00000064264	1	11.8581	12.4242	8.72376	6.11721	7.07416	6.68798	6.57794	6.5727	6.2992	5.03335	5.38874	4.61164	6.11931	7.18101	5.34988
Hhip	ENSMUSG00000064325	1	0.126719	0.603494	0.521779	0	0.0663126	0	0	0.0325174	0.10518	0.058465	0.299925	0.194531	0.132553	0.0426323	0.168148
Siva1	ENSMUSG00000064326	1	10.8427	10.2557	12.8494	10.6969	9.34143	9.92014	3.97962	5.70045	6.36566	8.41896	5.63337	7.71359	7.46905	9.60896	6.5797
Gm26448	ENSMUSG00000064380	1	15.2812	6.23795	24.3298	6.27062	11.1954	4.87845	5.41072	6.2741	5.91908	46.5324	18.8075	34.4062	5.32822	13.3668	5.06928
Snora73a	ENSMUSG00000064387	1	59.5195	43.2396	52.3387	23.9507	72.0601	45.088	14.2878	11.6492	15.072	216.429	111.744	83.6276	23.2155	34.6183	43.1705
Snord37	ENSMUSG00000064441	1	12.9253	13.1907	13.3054	0	2.53646	2.57897	0	0	0	8.94514	9.1777	9.9211	6.76019	9.78412	6.43165
Gm26226	ENSMUSG00000064443	1	8.91401	1.8194	4.40453	0	0	2.84576	0	0	0	2.46763	2.53178	8.21056	3.72976	1.79938	5.32275
Gm25132	ENSMUSG00000064586	1	3.86551	0	1.59167	0	0	1.54256	0	0	0	0	0	0	2.02174	1.95073	1.92349
Snora41	ENSMUSG00000064602	1	9.40023	3.19774	5.16087	1.37764	2.45959	0	0	1.2061	0	6.50556	0	2.40511	1.63883	3.16255	7.79594
Gm25788	ENSMUSG00000064655	1	11.0506	14.4997	2.60013	2.7763	6.19593	3.77987	2.79485	1.21531	0	17.4806	6.72564	9.6939	4.95403	4.78003	3.14218
Gm22806	ENSMUSG00000064672	1	3.04125	4.65553	5.00908	2.67423	0	0	1.34605	0	0	0	0	0	0	0	3.02666
Gm25357	ENSMUSG00000064679	1	2.87229	5.86251	7.09619	2.52567	2.25463	9.16968	0	0	0	0	0	0	3.00453	2.899	0
Terc	ENSMUSG00000064796	1	21.0227	10.4777	10.4681	3.4392	2.68637	1.1706	0.865545	1.12912	0.4058	2.7068	3.47147	3.00213	0	1.97379	0.486555
Gm22574	ENSMUSG00000064917	1	13.787	14.07	25.5463	6.0616	10.8222	2.75091	0	7.96027	2.86089	9.54148	9.78955	15.8738	14.4217	17.394	10.2906
Gm24044	ENSMUSG00000065041	1	9.27971	13.5289	20.7427	8.15984	1.0406	1.05804	5.86739	2.04109	2.20068	9.1745	1.88261	10.1755	0	1.338	5.27725
Snord104	ENSMUSG00000065126	1	91.5851	81.4052	53.5255	5.19565	39.4238	28.295	7.84554	15.9205	14.7131	81.7842	54.5418	72.5657	24.723	47.7093	26.4617
Gm23458	ENSMUSG00000065191	1	14.6844	18.7323	12.0929	2.15205	0.960552	2.92996	2.16642	0.942044	1.0157	5.08126	8.68895	1.87855	3.84011	1.23508	2.43566
Snord85	ENSMUSG00000065196	1	16.9977	20.2377	6.99898	0	6.67123	6.78305	0	2.1809	4.70283	11.7635	16.0924	13.0469	8.89011	8.57786	2.81936
Gm23969	ENSMUSG00000065258	1	16.768	14.2602	13.8088	4.91481	0	0	0	2.15142	0	3.86817	7.93747	0	0	8.46195	0
Gm23455	ENSMUSG00000065265	1	45.4971	27.4366	17.0309	1.81848	8.11666	4.95163	7.32251	1.59205	5.1496	22.8996	17.6212	12.699	10.8163	20.8728	16.465
Snora34	ENSMUSG00000065336	1	16.4845	13.7642	17.2777	3.95322	9.41062	7.17627	2.65308	2.30732	0	12.4454	0	2.30054	12.5406	6.05009	5.96559
Gm24411	ENSMUSG00000065362	1	11.0506	6.44429	7.80039	1.38815	0	0	0	0	0	2.18507	6.72564	7.27042	1.65134	6.37337	0
Mir26b	ENSMUSG00000065468	1	19.464	14.8977	22.0399	4.27877	3.81961	1.94182	4.30736	5.61901	0	23.5731	17.2757	11.205	10.18	2.45562	9.68531
Mir103-1	ENSMUSG00000065553	1	2.40471	7.36223	1.98033	0	0	1.91924	0	0	0	0	0	0	2.51542	0	0
Mir219a-1	ENSMUSG00000065555	1	3.76009	11.5118	3.09652	1.65316	2.95151	1.50049	0	0	0	0	2.66988	0	3.9332	0	1.87103
Mir96	ENSMUSG00000065586	1	40.9708	41.8119	32.1337	20.5866	4.59434	17.1283	6.90803	10.5136	4.85811	32.405	30.4769	29.9505	10.2041	21.6605	25.2412
Mir339	ENSMUSG00000065593	1	8.61687	2.19844	1.77405	0	1.69097	0	0	0	0	0	0	0	0	0	4.28777
Mir218-1	ENSMUSG00000065603	1	9.40023	7.67456	7.7413	4.95949	5.90303	10.5035	1.66421	0	0	5.20445	8.00963	8.65841	3.9332	3.79505	3.74205
Gm22579	ENSMUSG00000065663	1	15.5492	9.52108	14.0857	4.10183	0	2.48202	1.37641	2.39407	3.87188	6.45664	0	2.38703	13.0121	4.70815	6.18986
Gm24494	ENSMUSG00000065738	1	12.7657	15.6334	29.436	13.4702	6.01234	10.1885	2.26003	3.931	2.11918	28.2711	21.7545	27.4361	10.6828	20.6151	7.6227
Gm25630	ENSMUSG00000065934	1	19.1486	31.2667	23.1283	3.36755	8.01646	8.15083	3.39005	2.94825	1.05959	17.6694	7.25152	13.7181	9.34742	6.44222	3.81135
Arid3c	ENSMUSG00000066224	1	4.66828	8.099	5.38221	0.205246	0	0.279437	0	0.17969	0	0.161538	0	0.537486	0.36624	0	0
Wdr6	ENSMUSG00000066357	1	78.3858	76.3846	75.873	51.9058	52.2466	54.6147	60.7077	72.2494	67.8307	54.9125	60.2875	61.214	51.4911	51.927	56.8349
Gm16551	ENSMUSG00000066477	1	1.36318	1.18758	0.903566	0.43854	0.469775	0.477649	0.117725	0.35834	0.248373	0.73632	0.472165	0.357287	0.243454	0.26846	0.264711
Fbxl18	ENSMUSG00000066640	1	5.72858	5.51019	4.54138	3.19895	3.50174	3.04805	3.52632	3.94117	3.37486	4.16961	4.4884	3.94222	3.80546	3.37274	2.88331
Zfp575	ENSMUSG00000066721	1	0.528141	0.461986	0.683471	0.132687	0.29612	0.120434	0.0667868	0.174249	0.125249	0.313292	0.535729	0.926596	0.315689	0.228451	0.375434
Rnasel	ENSMUSG00000066800	1	11.1795	13.9832	10.8735	1.94417	1.46665	1.73977	0.661573	0.839059	0.542797	0.948258	0.663348	0.956106	1.36812	1.47722	1.17767
Zfp810	ENSMUSG00000066829	1	12.9014	14.535	13.044	9.60346	9.82622	9.88899	6.332	7.27684	8.05784	7.33734	6.5304	8.8242	9.55362	9.08914	8.45371
Hes6	ENSMUSG00000067071	1	37.9753	47.9766	36.3601	8.95158	10.8641	8.30749	9.01138	8.0131	9.58903	4.59131	5.19799	5.26784	5.26457	5.426	6.83007
Frat1	ENSMUSG00000067199	1	7.14352	6.92567	5.58871	2.82665	3.08405	3.13575	2.84553	4.12449	3.85404	5.93253	3.55061	4.38653	3.36258	3.60497	2.48824
Hmx1	ENSMUSG00000067438	1	9.37424	13.3	11.1091	2.61362	1.79473	1.64233	1.61913	2.81624	2.65688	4.43054	3.0846	2.80796	5.26166	3.57688	5.2335
S1pr3	ENSMUSG00000067586	1	4.19698	5.6481	5.01354	2.55496	2.82382	2.72391	2.08211	2.27233	1.72266	2.48964	2.16139	1.77004	2.94288	1.58268	1.56058
Xlr4b	ENSMUSG00000067768	1	0.161566	0.247325	0.19958	0.0710343	0.126823	0.0644743	0	0	0	0	0.114721	0	0	0	0.0803957
Nnat	ENSMUSG00000067786	1	90.6821	167.202	93.6744	10.9367	19.4374	12.0023	5.30471	7.74701	6.1003	4.6951	5.62002	5.20736	3.31171	1.5977	2.47561
Blcap	ENSMUSG00000067787	1	17.0582	18.2406	16.7902	11.0555	11.7362	10.143	12.6333	11.4578	10.9434	17.026	14.1873	16.5884	15.4265	14.1301	14.6091
3110035E14Rik	ENSMUSG00000067879	1	8.51102	11.9267	8.5782	0.16755	0.648136	0.354846	0.0562232	0	0	0	0.180397	0	0.199318	0.128211	0.0632104
Zfp160	ENSMUSG00000067942	1	9.05556	8.12803	8.40087	6.33182	6.76567	6.70492	5.74636	5.20746	5.75045	6.11601	4.88057	5.35964	6.67637	4.68	5.42899
Ninl	ENSMUSG00000068115	1	2.01524	2.26936	2.17464	0.611048	0.490927	0.526887	0.276808	0.347727	0.201877	0.529014	0.59211	0.373375	0.654211	0.140274	0.414945
Gm10231	ENSMUSG00000068120	1	42.8313	41.4272	41.0636	19.9555	18.5667	20.1535	18.6741	12.7955	14.8572	85.8291	44.4842	60.3546	17.052	26.7765	17.8138
Insm1	ENSMUSG00000068154	1	179.084	169.74	141.264	20.734	20.5538	21.7513	3.19295	5.03945	3.88105	65.3666	46.8608	46.3497	23.2676	21.911	18.2147
Amn1	ENSMUSG00000068250	1	3.12612	3.53387	3.28735	2.45283	2.75589	2.41824	1.49005	1.6661	1.95605	3.12872	2.80027	2.5841	1.66018	2.18436	2.4889
Aard	ENSMUSG00000068522	1	0.613665	0.469697	0	0.134902	0.361276	0.244888	0.135803	0.118105	0.254678	0	0	0	0	0	0.15268
Actc1	ENSMUSG00000068614	1	1.02252	1.17395	1.36836	0.337172	0.702307	1.32615	0.791989	0.491982	0.530449	0.884563	0.363024	0.588644	0.1337	0.129004	0.508808
Celsr2	ENSMUSG00000068740	1	10.1849	10.6139	9.49693	5.11758	5.1888	5.13241	6.74182	7.86831	6.84347	9.44784	10.7648	9.37562	8.09837	7.68702	8.09809
Psrc1	ENSMUSG00000068744	1	1.30455	2.03203	1.01778	0.603745	1.2396	0.657587	0.243111	0.158571	0.284949	0.475174	0.0975054	0.105403	0.359107	0.485092	0.273324
[truncated: 37,181 more rows]
