# Supplementary material for: Transcriptional regulation of endothelial cell behavior during sprouting angiogenesis
Source: Nat Commun. 2017 Sep 28;8:726. doi: 10.1038/s41467-017-00738-7 (PMC5620061; doi:10.1038/s41467-017-00738-7)
Supplement: Supplementary file 5 — Supplementary Dataset 2 [file 41467_2017_738_MOESM5_ESM.xlsx]

## Sheet: Sheet1
Supplementary Data 2. ISMARA-identified Putative Key TFs
P6-P10		P10-P15		P15-P21		P21-P50		All
Gene	Z value	Gene	Z value	Gene	Z value	Gene	Z value	Gene	Z value
Yy1	3.194	Tcfap2b	2.092	Tcf4	2.232	Nrf1	1.607	Yy1	2.667
Zfp143	2.007	Sp1	1.339	Hoxb6	2.174	Mafb	1.483	Elf2	2.386
Tcfap2b	1.602	Yy1	1.054	Hoxa7	2.174	Rreb1	1.315	Elf1	2.386
Nfyc	1.502	Tcf4	1.003	Hoxb7	2.174	Gata1	1.314	Elf4	2.386
Nfyb	1.502	Tfdp1	0.973	Hoxa6	2.174	Gata2	1.314	Arnt	2.021
Nfya	1.502	Elf2	0.952	Gabpa	1.695	Gata3	1.314	Ahr	2.021
Maz	1.378	Elf1	0.952	Gabpb1	1.695	Sp1	1.307	Arnt2	2.021
Gabpa	1.267	Elf4	0.952	Elk4	1.695	Sfpi1	1.223	Hoxb6	1.982
Gabpb1	1.267	Hic1	0.951	Elk1	1.695	Atf5	1.223	Hoxa7	1.982
Elk4	1.267	Klf4	0.906	Arnt	1.428	Creb3	1.142	Hoxb7	1.982
Elk1	1.267	Gata1	0.874	Ahr	1.428	Tcfap2b	1.109	Hoxa6	1.982
Pax5	1.225	Gata2	0.874	Arnt2	1.428	Hmgb2	1.104	Gabpa	1.961
Gfi1	1.251	Gata3	0.874	Rfx1	1.314	Hmgb3	1.104	Gabpb1	1.961
Klf4	1.1	Sfpi1	0.853	Rfxap	1.314	Ssrp1	1.104	Elk4	1.961
Patz1	1.053	Patz1	0.79	Rfx5	1.314	Ubtf	1.104	Elk1	1.961
Pitx2	1.035	Fev	0.746	Rfxank	1.314	Hbp1	1.104	Nrf1	1.938
Pitx3	1.035			Rfx4	1.314	Hoxb6	1.085	Tcfap2b	1.865
Pitx1	1.035			Rfx3	1.314	Hoxa7	1.085	Tcf4	1.751
Zfp161	1.023			Rfx2	1.314	Hoxb7	1.085	Zfp143	1.531
Prrx2	0.935			Hic1	1.303	Hoxa6	1.085	Hmgb2	1.464
Prrx1	0.935			Spib	1.2	Klf12	1.079	Hmgb3	1.464
Elf2	0.928			Maz	1.176	Nfyc	1.077	Ssrp1	1.464
Elf1	0.928			Tfdp1	1.108	Nfyb	1.077	Ubtf	1.464
Elf4	0.928			Klf4	1.081	Nfya	1.077	Hbp1	1.464
Spz1	0.907			Ikzf2	1.062	Spz1	0.959	Nfyc	1.419
Zfp148	0.904			Hmgb2	1.033	Nr5a1	0.923	Nfyb	1.419
Snai2	0.878			Hmgb3	1.033	Nr5a2	0.923	Nfya	1.419
Snai1	0.878			Ssrp1	1.033	Arntl	0.861	Ehf	1.386
Snai3	0.878			Ubtf	1.033	Mitf	0.861	Sp1	1.361
Hmga1	0.858			Hbp1	1.033	Mxi1	0.861	Mafb	1.203
Hmga2	0.858			Sp1	1.012	Tcfe3	0.861	Sfpi1	1.2
Creb1	0.854			Gtf2i	0.91	Clock	0.861	Maz	1.185
Hif1a	0.822			Irf1	0.91	Olig2	0.861	Gata1	1.183
Gata1	0.804			Irf2	0.91	Mxd4	0.861	Gata2	1.183
Gata2	0.804			Irf7	0.91	Hey2	0.861	Gata3	1.183
Gata3	0.804			Fev	0.908	Hey1	0.861	Klf4	1.134
Ikzf2	0.771			Spz1	0.892	Heyl	0.861	Pax5	1.13
Myod1	0.77			Cdx1	0.891	Mlxipl	0.861	Klf12	1.126
Mecom	0.737			Cdx2	0.891	Hes6	0.861	Spz1	1.098
				Cdx4	0.891	Mxd3	0.861	Rfx1	1.083
				Nr2f1	0.873	Arntl2	0.861	Rfxap	1.083
				Nr2f2	0.873	Id1	0.861	Rfx5	1.083
				Hnf4a	0.873	Mnt	0.861	Rfxank	1.083
				Myb	0.848	Olig1	0.861	Rfx4	1.083
				Arnt	0.844	Npas2	0.861	Rfx3	1.083
				Max	0.844	Tcf4	0.843	Rfx2	1.083
				Myc	0.844	Sry	0.833	Fev	1.079
				Usf1	0.844	Nfe2l1	0.766	Rreb1	1.058
				Bhlhe40	0.844	Pax2	0.758	Snai2	1.013
				Arnt2	0.844	Yy1	0.747	Snai1	1.013
				Atf5	0.823	Sox2	0.721	Snai3	1.013
				Creb3	0.823	Tlx2	0.715	Sox2	0.993
				Six5	0.822	Zfp161	0.714	Hic1	0.969
				Zhx1	0.822	Ehf	0.71	Tcfcp2	0.952
				Irx4	0.822			Prrx2	0.92
				Adnp	0.822			Prrx1	0.92
				Zhx3	0.822			Nfe2l1	0.904
				Zhx2	0.822			Egr3	0.891
				Irx5	0.822			Egr1	0.891
				Six2	0.822			Egr2	0.891
				Prrx2	0.813			E2f4	0.874
				Prrx1	0.813			E2f5	0.874
				Sox2	0.796			E2f2	0.874
				Lmo2	0.796			E2f1	0.874
				Tcfap2b	0.772			E2f3	0.874
				Srebf1	0.761			Gfi1	0.868
				Srebf2	0.761			Ikzf2	0.858
				Foxo1	0.757			Spib	0.857
				Foxo4	0.757			Tfdp1	0.845
				Foxo3	0.757			Zbtb6	0.833
				Pax5	0.751			Tbp	0.824
				Tlx2	0.708			Nr5a1	0.823
								Nr5a2	0.823
								Atf5	0.822
								Creb3	0.822
								Bptf	0.798
								Patz1	0.791
								Gtf2i	0.789
								Sry	0.784
								Hif1a	0.776
								Nr2f1	0.772
								Nr2f2	0.772
								Hnf4a	0.772
								Sox17	0.769
								Creb1	0.75
								Pax2	0.739
								Myod1	0.731
								Myf6	0.731
								Myf5	0.731
								Myog	0.731
								Tlx2	0.73
								Zfp161	0.729
								Lmo2	0.718
