# Supplementary material for: Transcriptional regulation of endothelial cell behavior during sprouting angiogenesis
Source: Nat Commun. 2017 Sep 28;8:726. doi: 10.1038/s41467-017-00738-7 (PMC5620061; doi:10.1038/s41467-017-00738-7)
Supplement: Supplementary file 6 — Supplementary Dataset 3 [file 41467_2017_738_MOESM6_ESM.xlsx]

## Sheet: UP-regulated genes
Supplementary Data 3. Differentially expressed genes in Mafb-cKO retinal ECs
Gene ID	baseMean	log2FoldChange	lfcSE	stat	pvalue	padj
Gm1966	24.1885	2.72773	0.387701	7.03566	1.98e-12	6.09e-10
Cybb	23.4078	2.23959	0.389935	5.74348	9.27e-09	7.12e-07
Pilra	26.7213	1.81279	0.346044	5.2386	1.62e-07	7.57e-06
Cd52	216.038	1.69305	0.167591	10.1023	5.4e-24	1.7e-20
Itgal	27.7565	1.64033	0.34451	4.76133	1.92e-06	6.31e-05
Hist1h2bb	57.0102	1.51267	0.251051	6.02536	1.69e-09	1.79e-07
Cd48	60.2915	1.42569	0.243049	5.86588	4.47e-09	3.88e-07
Cysltr1	22.541	1.39468	0.357351	3.90283	9.51e-05	0.00153705
Apoc1	64.8591	1.36979	0.244071	5.61229	2e-08	1.3e-06
Pirb	20.3913	1.34927	0.389474	3.46434	0.000531532	0.0059232
Nusap1	130.318	1.30899	0.178799	7.32103	2.46e-13	9.68e-11
Clec5a	44.855	1.2968	0.302294	4.28987	1.79e-05	0.000404227
Hpse	31.2812	1.28744	0.336835	3.82218	0.000132278	0.00198796
Cd74	32.0473	1.26799	0.332207	3.81687	0.000135157	0.00202399
Ly9	64.9477	1.23208	0.235976	5.22123	1.78e-07	8.22e-06
B2m	2156.86	1.23025	0.193746	6.34984	2.16e-10	3.24e-08
Cst7	92.257	1.22964	0.216586	5.67738	1.37e-08	9.68e-07
Axl	443.269	1.22326	0.150094	8.14995	3.64e-16	2.87e-13
Itgax	151.598	1.21775	0.167259	7.28059	3.32e-13	1.27e-10
Cd44	39.9653	1.21175	0.284742	4.2556	2.08e-05	0.000459848
Gm3809	23.9033	1.20686	0.349971	3.44846	0.000563799	0.0061797
Ctsc	385.543	1.1599	0.138277	8.38827	4.93e-17	4.14e-14
Clec7a	237.052	1.14323	0.178002	6.42261	1.34e-10	2.24e-08
Hpgd	120.819	1.13805	0.189573	6.00319	1.93e-09	1.96e-07
Esco2	41.4687	1.13529	0.282281	4.02184	5.77e-05	0.00105117
Hist1h2bg	19.5109	1.12338	0.374472	2.99989	0.00270076	0.0199375
4632434I11Rik	41.3285	1.12154	0.28556	3.92752	8.58e-05	0.0014258
Depdc1a	50.7801	1.12147	0.269161	4.16653	3.09e-05	0.000635382
Ptprc	175.822	1.11541	0.180838	6.16802	6.92e-10	8.98e-08
AB124611	24.3158	1.10569	0.342496	3.22834	0.00124511	0.0112489
Mis18bp1	68.9388	1.09462	0.23588	4.64056	3.47e-06	0.000103205
Ctsh	455.73	1.0631	0.125287	8.48531	2.15e-17	2.26e-14
Nxt2	83.6856	1.06126	0.207304	5.11933	3.07e-07	1.31e-05
Gm8292	44.5641	1.0565	0.273078	3.86886	0.000109344	0.00171279
Rpsa-ps2	31.0633	1.04397	0.310839	3.35856	0.0007835	0.00792562
Cep55	71.4685	1.04284	0.229143	4.55104	5.34e-06	0.000146149
Hist1h2bc	38.5972	1.03156	0.285831	3.60898	0.000307407	0.00388704
Ctss	3275.09	1.02125	0.1048	9.74471	1.94e-22	4.89e-19
Cenpf	163.134	1.01631	0.198187	5.12804	2.93e-07	1.26e-05
Cenpe	128.452	1.01561	0.178268	5.69711	1.22e-08	8.77e-07
Gpr35	29.6748	1.01497	0.318884	3.1829	0.0014581	0.0125893
Casc5	122.414	1.01182	0.188581	5.36544	8.08e-08	4.24e-06
Gm8995	56.1956	1.01098	0.263509	3.83659	0.000124755	0.00189984
Tifab	107.717	1.01097	0.221229	4.56981	4.88e-06	0.000136319
Gm26316	119.342	1.01072	0.176611	5.72287	1.05e-08	7.81e-07
Aspm	120.701	1.00454	0.204668	4.90813	9.19e-07	3.37e-05
Egln3	33.8737	1.00379	0.31504	3.18625	0.00144132	0.0124927
Mki67	747.914	1.0034	0.118625	8.45856	2.71e-17	2.44e-14
Gm23262	28.2188	0.997812	0.321168	3.10682	0.00189111	0.0153429
Arhgef6	80.8243	0.992559	0.213081	4.65812	3.19e-06	9.61e-05
Pon3	59.1592	0.985702	0.242178	4.07015	4.7e-05	0.000893018
2810417H13Rik	143.199	0.984143	0.170115	5.78515	7.24e-09	5.89e-07
Gpx3	53.7896	0.975962	0.249447	3.9125	9.13e-05	0.00149587
Casp1	26.2092	0.971448	0.331586	2.9297	0.00339289	0.0237125
Cfh	314.018	0.968262	0.13553	7.14427	9.05e-13	3.08e-10
mt-Atp8	176.818	0.966153	0.315406	3.0632	0.00218982	0.0170343
Kif4	102.247	0.964935	0.194898	4.95097	7.38e-07	2.78e-05
Lsm5	36.3859	0.954767	0.287915	3.31614	0.000912702	0.00895913
Il13ra1	175.082	0.95127	0.162237	5.86345	4.53e-09	3.91e-07
Il1a	40.8099	0.945502	0.302475	3.12589	0.00177268	0.0146394
Ptplad2	62.4632	0.944125	0.25387	3.71894	0.000200064	0.0027597
Csf3r	175.315	0.942368	0.190249	4.95335	7.29e-07	2.76e-05
Top2a	694.416	0.93936	0.111023	8.46092	2.65e-17	2.44e-14
Gm10068	80.74	0.935342	0.21456	4.35934	1.3e-05	0.000311167
Gm13135	30.1017	0.92696	0.319511	2.90118	0.00371761	0.0253353
Lsp1	235.291	0.924194	0.153972	6.00235	1.94e-09	1.96e-07
Myo1f	332.863	0.922641	0.129263	7.1377	9.49e-13	3.15e-10
Traf3ip3	24.5145	0.918486	0.334932	2.74231	0.00610089	0.0364318
Cd86	88.6701	0.905097	0.198761	4.55369	5.27e-06	0.000144949
Chml	26.6513	0.902888	0.328927	2.74495	0.00605204	0.0362087
Uqcrb	190.529	0.897123	0.160017	5.60643	2.07e-08	1.34e-06
Naip2	105.811	0.89442	0.206567	4.32993	1.49e-05	0.000350457
Prc1	176.433	0.894381	0.15873	5.63462	1.75e-08	1.17e-06
Anxa4	94.2837	0.884754	0.211071	4.19174	2.77e-05	0.000577211
Igsf6	42.2796	0.883639	0.274654	3.21728	0.00129412	0.0115672
Fcgr1	167.71	0.879533	0.172833	5.08893	3.6e-07	1.51e-05
Kif11	206.493	0.878718	0.155308	5.65791	1.53e-08	1.06e-06
Mastl	51.657	0.875819	0.252923	3.46279	0.000534601	0.00593718
Shcbp1	43.8231	0.874351	0.280703	3.11486	0.00184033	0.0150598
Skap2	80.2908	0.872534	0.215552	4.0479	5.17e-05	0.000962801
Evi2a	124.026	0.872318	0.175426	4.97256	6.61e-07	2.54e-05
Gm3851	61.5399	0.871462	0.231711	3.76098	0.000169247	0.00240825
Tpx2	188.763	0.868308	0.150169	5.78219	7.37e-09	5.91e-07
Ms4a6d	54.7201	0.863369	0.246073	3.50859	0.000450492	0.00520413
Gm15387	51.9595	0.863351	0.258449	3.34051	0.000836237	0.00835176
Havcr2	107.373	0.860679	0.199602	4.31198	1.62e-05	0.000373884
Ly86	634.49	0.860501	0.110569	7.78251	7.11e-15	3.73e-12
Itgb3bp	32.8283	0.858592	0.327011	2.62558	0.0086502	0.0471197
Gm2a	447.348	0.855966	0.111461	7.67948	1.6e-14	8.05e-12
Ifi30	187.596	0.855383	0.151117	5.66039	1.51e-08	1.05e-06
Arsk	52.5444	0.853706	0.256562	3.32749	0.000876321	0.00867641
Dlgap5	61.2709	0.851937	0.250974	3.39453	0.000687476	0.00717916
Sgol1	31.8693	0.849532	0.311235	2.72955	0.006342	0.0372707
Knstrn	75.0064	0.848782	0.232627	3.64868	0.000263588	0.00343647
Hck	98.3047	0.847732	0.204145	4.15259	3.29e-05	0.000664111
Sgol2	71.7011	0.845351	0.225957	3.7412	0.000183145	0.00257426
Tlr2	85.8688	0.843438	0.218579	3.85874	0.000113974	0.0017699
Nuf2	57.0546	0.840209	0.248597	3.37981	0.000725355	0.00745937
Cdca7l	36.4731	0.838148	0.294753	2.84356	0.00446122	0.028991
Ckap2l	78.9628	0.835252	0.21476	3.88923	0.000100562	0.00160228
Tyrobp	739.78	0.832303	0.105191	7.9123	2.53e-15	1.45e-12
B3gnt5	40.2938	0.830989	0.277576	2.99374	0.00275585	0.0202766
Plcg2	168.341	0.825994	0.164153	5.03186	4.86e-07	1.97e-05
Stmn1	647.82	0.821762	0.126533	6.49444	8.33e-11	1.5e-08
Rassf4	162.913	0.820144	0.154916	5.29411	1.2e-07	5.84e-06
Gmfg	42.2043	0.819176	0.276193	2.96595	0.00301746	0.021592
Fgl2	40.7906	0.816377	0.28562	2.85826	0.0042597	0.0280579
Rp2h	176.56	0.815808	0.163591	4.98686	6.14e-07	2.4e-05
Haus3	55.1154	0.810519	0.247411	3.27601	0.00105286	0.00999982
Pla2g16	48.1203	0.809609	0.255709	3.16613	0.00154479	0.0131365
Stk17b	38.3744	0.80864	0.284589	2.84143	0.00449123	0.0290959
Ndc80	48.7593	0.803821	0.259708	3.09509	0.00196752	0.0157627
Aif1	206.088	0.80379	0.146968	5.46915	4.52e-08	2.57e-06
Kif20b	68.2107	0.801061	0.23503	3.40833	0.000653622	0.00689883
Plcb2	46.1527	0.79655	0.265474	3.00048	0.00269558	0.0199109
Blnk	85.1923	0.796187	0.210477	3.78277	0.000155092	0.00226068
Tbca	106.392	0.794312	0.183569	4.32705	1.51e-05	0.000353755
Ggh	110.941	0.792808	0.188849	4.1981	2.69e-05	0.000563092
Hist3h2a	38.7026	0.792754	0.286854	2.76361	0.00571653	0.0347414
Lipo1	49.7082	0.786492	0.255335	3.08024	0.00206835	0.0163316
Kcne3	40.5204	0.78623	0.283738	2.77097	0.0055889	0.0341849
Clec1a	62.693	0.783928	0.231312	3.38906	0.000701339	0.00729972
Rps27	163.161	0.783178	0.156811	4.9944	5.9e-07	2.33e-05
Lrrtm2	45.1053	0.781867	0.279846	2.79392	0.0052074	0.0324663
Fam111a	136.718	0.780262	0.180441	4.32419	1.53e-05	0.000357053
Cd302	39.5373	0.778395	0.285137	2.7299	0.00633542	0.0372494
Cks2	70.5143	0.772064	0.225507	3.42367	0.00061781	0.00663882
9030617O03Rik	58.5897	0.770708	0.245574	3.13839	0.00169878	0.0141168
Pip4k2a	141.697	0.769893	0.166296	4.62965	3.66e-06	0.00010778
mt-Nd3	2766.91	0.768843	0.112137	6.85627	7.07e-12	1.85e-09
Arhgap9	38.1017	0.768361	0.282738	2.71758	0.00657619	0.0383606
Ccna2	363.125	0.765291	0.124203	6.1616	7.2e-10	9.16e-08
H2-K1	267.088	0.760709	0.153067	4.96977	6.7e-07	2.57e-05
Cd53	399.246	0.760618	0.134338	5.66196	1.5e-08	1.05e-06
Gm21962	291.925	0.753879	0.169946	4.43599	9.16e-06	0.000232705
Gpr22	37.0668	0.753594	0.285843	2.63639	0.00837941	0.0462244
Fam105a	147.193	0.750876	0.165012	4.55042	5.35e-06	0.000146263
Ccnb1	121.307	0.750825	0.184903	4.06064	4.89e-05	0.000921268
Dock2	189.57	0.748016	0.158642	4.71513	2.42e-06	7.59e-05
Srgn	132.034	0.746229	0.184457	4.04554	5.22e-05	0.000971121
Rap1a	224.997	0.745538	0.147403	5.05781	4.24e-07	1.75e-05
Calcrl	189.387	0.742021	0.159368	4.65602	3.22e-06	9.69e-05
Hpgds	173.145	0.741685	0.154811	4.79089	1.66e-06	5.52e-05
Gm10075	347.552	0.740416	0.122826	6.02816	1.66e-09	1.77e-07
Ube2c	92.9646	0.739626	0.194706	3.79868	0.000145467	0.00214964
Fcer1g	329.427	0.73848	0.121759	6.06512	1.32e-09	1.5e-07
Tmsb4x	6896.14	0.737355	0.0963099	7.65607	1.92e-14	9.29e-12
Abracl	79.2601	0.737181	0.212146	3.47487	0.000511093	0.00573682
Themis2	45.6194	0.735114	0.273434	2.68845	0.00717845	0.0411307
Sla	102.022	0.733395	0.230082	3.18754	0.0014349	0.012452
Nfam1	119.614	0.732049	0.187602	3.90215	9.53e-05	0.00153941
Echdc1	65.5798	0.73197	0.227213	3.22151	0.00127517	0.0114465
Tnfaip8	109.601	0.731702	0.194634	3.75938	0.000170332	0.00241844
Zfp958	54.8764	0.729789	0.241466	3.02232	0.00250843	0.0188604
Cwc15	215.809	0.729338	0.136471	5.34427	9.08e-08	4.69e-06
Tiparp	85.6044	0.728289	0.20275	3.59206	0.00032808	0.00408285
Rcsd1	63.218	0.726655	0.227328	3.19651	0.00139102	0.0122085
Tgfbr1	1032.3	0.723729	0.0907013	7.97925	1.47e-15	9.48e-13
Fam46a	53.2785	0.720722	0.24675	2.92086	0.00349069	0.0241922
Bub1	83.5708	0.720027	0.203933	3.53071	0.000414445	0.00487806
Gm10335	244.791	0.717293	0.137413	5.22	1.79e-07	8.22e-06
Abca9	155.086	0.714246	0.171588	4.16258	3.15e-05	0.000644393
Ncapg	88.9214	0.712783	0.207897	3.42854	0.000606841	0.00654329
D17H6S56E-5	258.487	0.709532	0.142352	4.98434	6.22e-07	2.41e-05
Cdca2	64.2055	0.7092	0.240253	2.95189	0.00315835	0.0224597
Srek1ip1	96.5729	0.70894	0.198904	3.56424	0.000364915	0.00444893
Ncf2	179.594	0.708207	0.151152	4.68541	2.79e-06	8.63e-05
Kif2c	73.0044	0.707619	0.215548	3.28288	0.00102751	0.00980629
Bin2	224.532	0.706326	0.140985	5.00993	5.44e-07	2.16e-05
Dynlrb1	239.714	0.705166	0.133487	5.28264	1.27e-07	6.17e-06
Reps2	69.1579	0.704233	0.223286	3.15395	0.00161074	0.0135148
Ckap2	104.961	0.703906	0.194956	3.6106	0.00030549	0.00387447
Sub1	529.525	0.703731	0.104036	6.76429	1.34e-11	3.08e-09
Maf	269.341	0.702946	0.130836	5.37271	7.76e-08	4.12e-06
Irgm1	79.7348	0.702651	0.257198	2.73195	0.00629615	0.0371748
Gpr34	353.662	0.702242	0.119716	5.86592	4.47e-09	3.88e-07
Usmg5	152.204	0.698377	0.1591	4.38956	1.14e-05	0.000277221
Trim59	66.245	0.69521	0.232312	2.99258	0.00276634	0.0203145
Mpeg1	1731.3	0.692261	0.110728	6.25188	4.06e-10	5.67e-08
Rab27a	89.8677	0.692168	0.209115	3.30999	0.000933004	0.00907356
Ighm	165.853	0.688011	0.156276	4.40255	1.07e-05	0.000262649
Dnajb9	97.303	0.686103	0.192066	3.57222	0.000353969	0.00433225
Ifih1	62.6022	0.684814	0.247139	2.77097	0.00558897	0.0341849
Mospd1	172.285	0.68168	0.156195	4.36429	1.28e-05	0.000305366
Ect2	88.5229	0.681194	0.204074	3.33798	0.00084389	0.00839557
Lsm3	79.8162	0.680505	0.218867	3.10921	0.00187587	0.0152516
Ndufs5	81.1859	0.679133	0.211735	3.20747	0.00133907	0.0118429
Abcd2	261.33	0.67827	0.131109	5.17332	2.3e-07	1.03e-05
Fam49a	141.417	0.677262	0.170991	3.9608	7.47e-05	0.00128518
Dhfr	64.9935	0.676771	0.22783	2.97051	0.00297304	0.0213614
Cycs	166.744	0.674002	0.157798	4.2713	1.94e-05	0.000435437
Fam134b	112.126	0.673726	0.183312	3.6753	0.000237573	0.00316949
Hexb	3327.24	0.672766	0.100831	6.67221	2.52e-11	5.2e-09
Arhgdib	274.682	0.671971	0.13211	5.08646	3.65e-07	1.52e-05
Nsdhl	57.7935	0.670351	0.238281	2.81328	0.00490396	0.0309578
Nckap1l	429.864	0.670078	0.113639	5.89655	3.71e-09	3.37e-07
Acer3	83.4783	0.669846	0.221579	3.02306	0.00250236	0.0188437
Rps15a-ps7	111.777	0.667755	0.177702	3.75771	0.000171473	0.00242644
Plek	518.438	0.667615	0.111833	5.96974	2.38e-09	2.29e-07
Atp5l	84.8578	0.666995	0.203976	3.26997	0.00107561	0.0101546
Nek2	55.8283	0.663329	0.251291	2.63968	0.00829831	0.0459122
Rab32	76.6148	0.662735	0.210059	3.155	0.00160498	0.0134844
Trim30a	79.5717	0.661855	0.23871	2.77263	0.00556059	0.0340779
2410127L17Rik	66.7055	0.661346	0.221794	2.98181	0.00286553	0.0208665
Vps13a	179.128	0.658785	0.157633	4.17924	2.92e-05	0.000603864
Lair1	222.29	0.658494	0.177855	3.70243	0.000213548	0.00290877
Kif18a	86.2196	0.654811	0.202749	3.22966	0.00123938	0.0112131
Lyz2	1124.8	0.653391	0.11387	5.73805	9.58e-09	7.27e-07
Ccnb2	102.775	0.652424	0.189157	3.44912	0.000562418	0.00616994
Atad2	192.341	0.652119	0.180023	3.62242	0.000291856	0.0037392
Rpl10-ps3	151.856	0.649248	0.168363	3.85623	0.000115149	0.00178594
Ccng1	314.956	0.646153	0.131233	4.9237	8.49e-07	3.16e-05
Fam49b	514.636	0.646007	0.106031	6.09264	1.11e-09	1.3e-07
Serp1	462.597	0.645202	0.117498	5.49119	3.99e-08	2.31e-06
Tlr7	122.111	0.644844	0.208982	3.08564	0.00203112	0.0161388
St8sia4	221.98	0.644541	0.144027	4.47515	7.64e-06	0.00020034
1110059E24Rik	91.0199	0.644405	0.205443	3.13666	0.00170884	0.0141773
Dynlt3	217.483	0.644267	0.137455	4.6871	2.77e-06	8.6e-05
Capza2	1093.42	0.643817	0.0932746	6.90238	5.11e-12	1.43e-09
Asah2	75.0691	0.643096	0.228289	2.81703	0.00484702	0.0307369
Ndufa5	96.5793	0.641595	0.189381	3.38786	0.000704406	0.00730749
Krcc1	107.492	0.640931	0.18244	3.5131	0.000442914	0.00514742
Tnfrsf19	74.942	0.64071	0.227676	2.81413	0.00489088	0.030906
Ednrb	72.4062	0.637295	0.223514	2.85126	0.00435467	0.0285342
Dram2	214.438	0.636869	0.139437	4.56744	4.94e-06	0.000137563
Rnase4	182.128	0.635729	0.162481	3.91263	9.13e-05	0.00149587
Rgs10	219.775	0.633493	0.143667	4.40945	1.04e-05	0.000255915
Smc2	240.307	0.632886	0.137422	4.60541	4.12e-06	0.000118908
Mef2c	324.218	0.63275	0.129977	4.86815	1.13e-06	3.99e-05
Sowahc	153.373	0.632746	0.156626	4.03986	5.35e-05	0.000988157
Tmsb10	1348.09	0.630948	0.0910307	6.93116	4.17e-12	1.22e-09
Hmgb1	490.264	0.628448	0.103376	6.07924	1.21e-09	1.4e-07
Pygl	81.4181	0.626994	0.206218	3.04045	0.00236226	0.0181073
Selplg	296.941	0.626449	0.143523	4.36481	1.27e-05	0.000305212
Dock10	139.662	0.624995	0.171058	3.65371	0.000258482	0.00338743
Ptpn6	160.231	0.624243	0.173268	3.60277	0.000314844	0.00396912
Arhgap5	825.584	0.623751	0.100728	6.19243	5.92e-10	7.94e-08
Lrrn3	177.628	0.622807	0.161366	3.85959	0.000113578	0.00176592
Snrpb2	188.532	0.622266	0.154724	4.02179	5.78e-05	0.00105117
Pcmtd1	267.874	0.621436	0.126888	4.89752	9.71e-07	3.53e-05
9630028B13Rik	99.4184	0.619112	0.197018	3.14242	0.00167559	0.0139936
Soat1	241.207	0.617432	0.134151	4.60251	4.17e-06	0.000120299
Psap	5501.95	0.615895	0.0932917	6.60183	4.06e-11	7.87e-09
Lyn	600.617	0.615875	0.122401	5.03161	4.86e-07	1.97e-05
Rpl29	82.2791	0.615552	0.206524	2.98054	0.00287745	0.0209118
Itgb2	219.195	0.614913	0.17118	3.59219	0.000327909	0.00408285
Mrpl42	87.6416	0.612445	0.201991	3.03205	0.00242903	0.0184506
Fyb	146.522	0.612118	0.177308	3.4523	0.000555833	0.00611208
Gm7536	124.62	0.610434	0.182403	3.34663	0.000818016	0.00822194
Esm1	92.3214	0.609947	0.204644	2.98052	0.00287758	0.0209118
mt-Co3	7978.08	0.60925	0.0959554	6.34931	2.16e-10	3.24e-08
Nsun3	76.5878	0.607875	0.217268	2.79781	0.00514508	0.0321893
Cfdp1	187.635	0.606429	0.154461	3.92609	8.63e-05	0.0014307
Tlr4	73.4399	0.605974	0.230038	2.63423	0.00843285	0.0464055
Epm2a	87.0184	0.604564	0.203471	2.97126	0.00296584	0.0213317
Sarnp	127.635	0.60418	0.171983	3.51302	0.000443041	0.00514742
Ncoa4	216.242	0.60408	0.14248	4.23974	2.24e-05	0.000484234
Gm8210	87.3883	0.60336	0.198752	3.03574	0.0023995	0.0183036
Kif23	114.617	0.603323	0.192107	3.14055	0.00168632	0.0140459
Nop10	96.6141	0.603267	0.19208	3.14071	0.00168542	0.0140459
Fkbp3	210.374	0.602844	0.147385	4.09028	4.31e-05	0.000832238
Irf5	163.116	0.602256	0.159577	3.77409	0.000160596	0.00231943
Hist1h1a	389.406	0.59825	0.121843	4.90999	9.11e-07	3.35e-05
Gimap4	155.106	0.598163	0.181867	3.28902	0.00100537	0.00962135
Pde5a	120.169	0.597354	0.174857	3.41624	0.000634926	0.00677075
Ogfrl1	116.651	0.597068	0.185983	3.21034	0.00132578	0.0117749
Adcy7	114.845	0.596636	0.183248	3.2559	0.00113034	0.0104861
Rassf5	71.0432	0.596398	0.220646	2.70297	0.00687234	0.0397749
Golph3l	162.71	0.595534	0.1576	3.77876	0.000157614	0.00228949
Hcls1	195.522	0.59514	0.151222	3.93554	8.3e-05	0.00139203
Anln	117.671	0.592856	0.178916	3.3136	0.000921047	0.00901438
Mis12	91.3356	0.592702	0.201233	2.94536	0.00322581	0.0228513
Hltf	190.766	0.591375	0.147546	4.00807	6.12e-05	0.00110613
Commd10	110.948	0.590676	0.197106	2.99674	0.00272879	0.0201091
Ywhah	684.303	0.590124	0.110903	5.32109	1.03e-07	5.22e-06
Zfp874b	76.2225	0.588697	0.212977	2.76414	0.00570727	0.0347233
Zfp518a	296.668	0.588601	0.128065	4.59612	4.3e-06	0.000123302
Slc11a1	239.107	0.586883	0.144453	4.06278	4.85e-05	0.000914224
Parp9	97.0477	0.586755	0.210279	2.79036	0.00526495	0.0327118
Casp8ap2	236.953	0.586556	0.142014	4.13027	3.62e-05	0.000720899
Glrx3	325.858	0.586248	0.11815	4.96187	6.98e-07	2.66e-05
Cd34	2222.96	0.586045	0.196455	2.9831	0.00285344	0.0208447
2007-09-01	688.441	0.584369	0.0994174	5.87793	4.15e-09	3.71e-07
Zfp943	106.013	0.582145	0.18592	3.13115	0.00174124	0.0144176
Kif20a	125.303	0.581867	0.188758	3.08261	0.00205194	0.0162427
Klhl13	83.4144	0.580039	0.203547	2.84966	0.00437663	0.0286334
B3galt2	113.93	0.579867	0.179212	3.23565	0.00121367	0.0110281
Spc25	90.8867	0.579365	0.204919	2.82729	0.00469444	0.0300568
Gkap1	99.2396	0.579275	0.198811	2.9137	0.00357172	0.0245402
Hmgn2	1894.52	0.57917	0.192027	3.01608	0.00256065	0.019138
Eri1	160.735	0.578895	0.156884	3.68996	0.000224293	0.00301789
Tmem123	328.309	0.578486	0.129874	4.45422	8.42e-06	0.000216411
Fundc1	150.792	0.575853	0.168241	3.42279	0.000619822	0.00665476
AA987161	98.9663	0.575239	0.202314	2.8433	0.00446485	0.0289997
Pola1	149.368	0.575104	0.159178	3.61297	0.000302708	0.00384551
Wls	149.898	0.574266	0.177082	3.24294	0.00118304	0.0108122
Cd84	201.692	0.572527	0.147188	3.88978	0.000100336	0.00160156
Pdia3	1105.14	0.572262	0.093882	6.09555	1.09e-09	1.28e-07
Cln5	137.265	0.571341	0.166479	3.43192	0.000599321	0.00648998
Sh3bgrl	417.119	0.570975	0.117305	4.86745	1.13e-06	3.99e-05
Ikzf1	146.844	0.570332	0.174626	3.26603	0.00109068	0.0102279
Hat1	103.17	0.568088	0.187948	3.02259	0.00250625	0.0188553
2700060E02Rik	290.045	0.566172	0.127128	4.45357	8.45e-06	0.000216626
Exoc6	120.208	0.565881	0.186908	3.02759	0.00246513	0.0186461
Sh3bgrl3	378.721	0.565816	0.131884	4.29025	1.78e-05	0.000404227
Rpl23a	622.516	0.565228	0.101474	5.57017	2.54e-08	1.58e-06
Gm21897	759.524	0.562443	0.12533	4.48768	7.2e-06	0.000190906
Nde1	170.601	0.562268	0.150802	3.72851	0.000192612	0.00267871
3110007F17Rik	123.212	0.561677	0.18866	2.9772	0.00290895	0.0210669
Hspe1	139.78	0.560799	0.172774	3.24586	0.00117097	0.0107409
Eif2s2	372.099	0.559155	0.122838	4.55197	5.31e-06	0.000145818
Nsa2	326.592	0.559102	0.121049	4.61881	3.86e-06	0.000112778
Rps24	1058.73	0.558931	0.0879588	6.35446	2.09e-10	3.21e-08
Glrx	99.1321	0.558872	0.192029	2.91035	0.00361028	0.0247511
Rhoa	961.144	0.558479	0.10753	5.19372	2.06e-07	9.34e-06
Ptafr	96.5712	0.557342	0.206702	2.69635	0.00701032	0.040351
Taf7	87.2208	0.557037	0.207028	2.69064	0.00713159	0.0409181
Bnip3	300.949	0.556778	0.140406	3.96549	7.32e-05	0.00126822
Calm2	1148.58	0.556469	0.0826473	6.73306	1.66e-11	3.55e-09
A530054K11Rik	94.5593	0.556303	0.19356	2.87406	0.00405232	0.0269898
Ptma	2359.6	0.55515	0.0858906	6.46345	1.02e-10	1.79e-08
Hmgb2	259.721	0.55467	0.128909	4.30279	1.69e-05	0.000385885
Wbp5	254.315	0.553557	0.129693	4.26821	1.97e-05	0.000439223
Lpar6	109.93	0.549775	0.189296	2.90431	0.0036806	0.0251239
Nceh1	151.713	0.549421	0.169581	3.23987	0.00119584	0.0108976
Prdx1	902.518	0.548971	0.116104	4.72828	2.26e-06	7.18e-05
Srbd1	128.951	0.548567	0.1707	3.21363	0.00131066	0.0116736
Cacybp	193.107	0.54786	0.150915	3.63027	0.000283128	0.00363848
Rpl36a	335.82	0.546394	0.116902	4.67393	2.95e-06	9.04e-05
Arhgap18	318.631	0.5462	0.143917	3.79524	0.000147502	0.00216256
Ugp2	165.215	0.546067	0.152427	3.58248	0.000340352	0.00419823
Nkap	130.174	0.543698	0.167092	3.25389	0.00113835	0.0105105
H3f3a	2022.5	0.543106	0.0897048	6.05436	1.41e-09	1.56e-07
Cd33	97.8114	0.542893	0.192611	2.8186	0.00482329	0.0306636
Antxr2	122.355	0.542339	0.17884	3.03253	0.00242515	0.0184323
Dnajc19	107.924	0.54104	0.191633	2.82331	0.00475302	0.0303701
Dek	481.894	0.541016	0.107951	5.01169	5.4e-07	2.16e-05
Fut8	124.068	0.540291	0.176223	3.06595	0.00216976	0.0169411
Cops2	391.68	0.539821	0.115537	4.67228	2.98e-06	9.08e-05
Mpp5	222.906	0.53858	0.135101	3.98651	6.71e-05	0.00118272
Asf1a	138.598	0.537743	0.176932	3.03926	0.0023716	0.0181458
Cdc42	1692.83	0.537657	0.100278	5.36169	8.24e-08	4.29e-06
Dtx3l	127.756	0.537621	0.195001	2.75702	0.00583302	0.0353178
Lamtor5	101.802	0.537565	0.186867	2.87673	0.00401824	0.0268741
Pibf1	141.313	0.537172	0.169187	3.17502	0.00149826	0.0128522
Actr3	1098.97	0.536902	0.100624	5.33573	9.52e-08	4.87e-06
Hk2	212.399	0.536281	0.147148	3.64451	0.000267906	0.00348554
Rps23	711.089	0.535739	0.0956144	5.60312	2.11e-08	1.36e-06
Lcp2	144.084	0.535554	0.182486	2.93476	0.00333804	0.0233832
Znrf2	213.874	0.53485	0.139303	3.83947	0.000123302	0.00188226
Rps3a1	1207.27	0.534561	0.0894813	5.974	2.32e-09	2.26e-07
Tpm4	1772.19	0.534365	0.108963	4.90411	9.39e-07	3.43e-05
Fabp7	449.75	0.533942	0.137387	3.88641	0.000101739	0.00161576
Txn1	344.405	0.532225	0.114882	4.63278	3.61e-06	0.00010666
Ak3	240.778	0.531829	0.134762	3.94645	7.93e-05	0.00135175
Stk3	135.525	0.531481	0.173698	3.0598	0.00221482	0.0172182
Dbi	342.625	0.531219	0.140769	3.77369	0.000160848	0.00232041
Gatm	274.833	0.530475	0.156103	3.39823	0.000678226	0.00710023
Rpf1	146.697	0.530282	0.158355	3.3487	0.000811907	0.00816705
Npm1	979.281	0.529392	0.0998972	5.29937	1.16e-07	5.69e-06
Ncapg2	116.594	0.527978	0.186494	2.83108	0.00463915	0.0298394
2810025M15Rik	125.634	0.52654	0.175933	2.99285	0.00276388	0.0203126
Cdkn2aipnl	165.876	0.525894	0.164992	3.18739	0.00143563	0.012452
AF251705	97.5704	0.525892	0.200283	2.62574	0.0086461	0.0471177
Hes1	161.455	0.525511	0.154375	3.40411	0.000663788	0.00698976
Gdi2	1572.42	0.524641	0.0888357	5.90575	3.51e-09	3.24e-07
Rpl7	1945.91	0.524015	0.0913184	5.73833	9.56e-09	7.27e-07
Acsl5	197.17	0.523712	0.153665	3.40815	0.000654058	0.00689883
Rpl39	336.287	0.523626	0.116984	4.47607	7.6e-06	0.000200321
Suclg2	117.374	0.522483	0.19076	2.73896	0.00616344	0.0366836
Sec61g	104.555	0.522436	0.189978	2.74999	0.00595971	0.0358436
Asah1	496.291	0.521658	0.114419	4.55919	5.14e-06	0.000141823
Twistnb	106.23	0.520586	0.185088	2.81263	0.0049138	0.0309887
Ube2d3	931.408	0.520363	0.0913748	5.69482	1.24e-08	8.84e-07
Cetn2	96.2599	0.51995	0.19304	2.69348	0.00707108	0.0406636
Rps6-ps4	856.961	0.519739	0.0920271	5.64767	1.63e-08	1.12e-06
Fnip2	252.621	0.519318	0.130809	3.97004	7.19e-05	0.00125524
Dnajc9	117.974	0.519284	0.176937	2.93484	0.00333716	0.0233832
Trf	243.075	0.518613	0.148654	3.48872	0.000485337	0.00551094
Kcnj2	183.181	0.518442	0.177578	2.91952	0.00350566	0.0242455
Sh3kbp1	255.266	0.517092	0.13663	3.78461	0.00015395	0.00224663
Arfip1	186.963	0.516659	0.146549	3.5255	0.000422692	0.00495198
Pld4	408.051	0.515823	0.120291	4.28814	1.8e-05	0.000406662
Snw1	317.582	0.515711	0.124145	4.15411	3.27e-05	0.00066226
Tspan12	144.122	0.515324	0.167364	3.07907	0.00207649	0.0163675
mt-Co1	30806.7	0.51456	0.100762	5.10669	3.28e-07	1.38e-05
Csf2rb	111.081	0.514152	0.17933	2.86708	0.00414284	0.0274894
Spint1	112.091	0.513542	0.178641	2.87471	0.00404394	0.0269753
Lcorl	806.734	0.513298	0.120712	4.25226	2.12e-05	0.000463691
Palmd	181.162	0.512939	0.166315	3.08414	0.00204143	0.0161972
Klhl9	799.359	0.511509	0.093663	5.46116	4.73e-08	2.64e-06
Rpl36al	172	0.51093	0.161844	3.15693	0.0015944	0.0134314
Vbp1	263.505	0.509448	0.130526	3.90304	9.5e-05	0.00153705
Rpl5	1327.74	0.508908	0.0830635	6.12673	8.97e-10	1.11e-07
Gng2	395.905	0.508036	0.123362	4.11826	3.82e-05	0.00075054
Vps35	743.275	0.507831	0.103777	4.89349	9.91e-07	3.59e-05
Nfe2l2	294.637	0.507045	0.148287	3.41935	0.00062772	0.00672236
Mrpl51	146.754	0.506919	0.162829	3.1132	0.00185068	0.0151151
Ifngr1	404.803	0.506807	0.119428	4.24363	2.2e-05	0.000480047
Sfr1	269.482	0.506451	0.128932	3.92804	8.56e-05	0.00142476
Epha4	158.629	0.505931	0.167841	3.01434	0.00257538	0.0192004
Sri	232.406	0.504977	0.140373	3.5974	0.000321413	0.00403979
Fcgr3	599.029	0.504412	0.1066	4.73181	2.23e-06	7.11e-05
Eif3e	571.817	0.504357	0.100335	5.02675	4.99e-07	2.01e-05
Magt1	189.556	0.504335	0.165297	3.05109	0.00228013	0.017628
Fundc2	126.219	0.502954	0.172273	2.91952	0.00350572	0.0242455
Rad50	108.918	0.501862	0.187526	2.67623	0.00744549	0.0423716
Pdcd5	141.458	0.501618	0.168395	2.97882	0.0028936	0.021004
Ccdc88a	830.91	0.501426	0.0899097	5.57699	2.45e-08	1.53e-06
Lamp2	715.485	0.50136	0.101937	4.91835	8.73e-07	3.24e-05
2700089E24Rik	209.955	0.501265	0.14082	3.55962	0.000371388	0.00451037
2810474O19Rik	237.439	0.501036	0.138645	3.6138	0.000301743	0.00384242
Magoh	101.341	0.500635	0.185374	2.70067	0.00691992	0.0399592
Vav1	147.356	0.500529	0.165544	3.02354	0.00249834	0.0188295
Cd24a	481.781	0.49976	0.130193	3.83861	0.000123731	0.00188652
Smc4	364.031	0.499308	0.123562	4.04096	5.32e-05	0.000985919
Creg1	299.416	0.499007	0.138312	3.60785	0.00030875	0.0039001
Praf2	95.3159	0.498768	0.191774	2.60081	0.00930037	0.04989
Fam103a1	139.242	0.49873	0.164163	3.03802	0.00238135	0.0181983
Vma21	174.574	0.498669	0.170778	2.91999	0.00350046	0.0242357
Pfdn1	137.534	0.497959	0.169572	2.93656	0.00331876	0.0232979
Ssb	517.282	0.497474	0.104055	4.78087	1.75e-06	5.75e-05
Snap29	174.276	0.49737	0.150989	3.29408	0.000987452	0.00949311
Pnp	215.962	0.496732	0.149516	3.32227	0.000892873	0.00882095
Arpc3	559.715	0.49645	0.0983339	5.04861	4.45e-07	1.82e-05
Pros1	439.434	0.496148	0.134499	3.68886	0.000225264	0.00302505
Siglech	164.78	0.495703	0.166828	2.97134	0.00296499	0.0213317
Parvg	124.845	0.494851	0.17448	2.83616	0.004566	0.0294591
Casp3	184.204	0.494674	0.147571	3.3521	0.000802019	0.0080805
Mtpn	884.785	0.494248	0.0955805	5.17101	2.33e-07	1.04e-05
Commd8	196.66	0.493306	0.142305	3.46653	0.000527214	0.00589151
Rala	225.301	0.491458	0.136513	3.60008	0.000318116	0.00400235
Ptp4a2	739.368	0.491208	0.0930292	5.28015	1.29e-07	6.23e-06
Rpe	151.058	0.491062	0.157803	3.11187	0.00185907	0.0151541
Pnrc2	392.406	0.489336	0.118857	4.11701	3.84e-05	0.00075176
Mmgt1	258.133	0.489119	0.130891	3.73684	0.00018635	0.00261056
Eif3j1	149.233	0.488981	0.160766	3.04157	0.00235348	0.018095
Rab5a	308.997	0.488911	0.125471	3.89659	9.76e-05	0.00156711
Itga4	386.587	0.488894	0.143561	3.40548	0.000660482	0.00696076
Zdhhc13	123.721	0.488754	0.171782	2.8452	0.00443842	0.0289197
4922501C03Rik	495.905	0.4885	0.128231	3.80955	0.000139222	0.00207499
Sp3	709.555	0.488305	0.102694	4.75494	1.99e-06	6.49e-05
C330027C09Rik	98.698	0.487503	0.187091	2.6057	0.00916859	0.049377
Bbip1	132.14	0.487188	0.169449	2.87513	0.00403865	0.0269543
Lipa	436.45	0.486129	0.135155	3.59682	0.000322129	0.00404088
Stx7	314.798	0.485995	0.124097	3.91624	8.99e-05	0.00147876
Matr3	1655.92	0.485785	0.0761506	6.37927	1.78e-10	2.8e-08
Rpl19	1095.16	0.485699	0.0852302	5.69867	1.21e-08	8.74e-07
Dars	323.455	0.485617	0.122467	3.96528	7.33e-05	0.00126822
Inpp5d	523.277	0.484782	0.122782	3.94831	7.87e-05	0.00134494
Il16	115.637	0.4833	0.185021	2.61213	0.00899794	0.0487398
Marcks	2682.54	0.482907	0.0846085	5.70755	1.15e-08	8.34e-07
Cyb5	128.421	0.482581	0.172988	2.78968	0.00527605	0.0327646
Plxdc2	398.593	0.480493	0.115715	4.15237	3.29e-05	0.000664111
Cd180	185.366	0.479644	0.161951	2.96167	0.00305979	0.0218329
Manea	157.454	0.478903	0.16282	2.9413	0.00326833	0.0230338
Isoc1	147.744	0.478828	0.165381	2.89531	0.00378788	0.0256338
Cd2ap	506.203	0.478647	0.11114	4.3067	1.66e-05	0.000380135
Phf16	131.44	0.478573	0.168265	2.84417	0.00445276	0.0289809
Emc2	170.932	0.478354	0.156748	3.05174	0.00227521	0.0176181
Arl5a	446.1	0.47828	0.106899	4.47414	7.67e-06	0.000200873
Serinc3	2406.17	0.477939	0.0863558	5.53454	3.12e-08	1.88e-06
Bet1	112.198	0.477556	0.183638	2.60054	0.00930784	0.0499033
Akr1b3	163.019	0.477321	0.154579	3.08787	0.00201597	0.0160691
Rpl31	898.151	0.476696	0.0909524	5.24115	1.6e-07	7.5e-06
Arpc2	795.912	0.476527	0.102164	4.66434	3.1e-06	9.37e-05
Ctsd	11664.7	0.47597	0.0868193	5.48231	4.2e-08	2.41e-06
Kifap3	499.238	0.47588	0.103258	4.60866	4.05e-06	0.000117334
Rcn2	253.843	0.475796	0.136546	3.48452	0.000493015	0.00556365
Dstn	902.653	0.475674	0.0885702	5.37058	7.85e-08	4.15e-06
Rps26	535.835	0.475656	0.105217	4.52072	6.16e-06	0.000166121
Snx5	779.304	0.475541	0.0953897	4.98524	6.19e-07	2.41e-05
Rasgrp3	428.555	0.475523	0.146066	3.25554	0.00113175	0.0104881
Nek7	330.236	0.475489	0.117648	4.04162	5.31e-05	0.000984585
Dnttip2	218.732	0.475313	0.142598	3.33324	0.000858412	0.00851918
Zfp748	145.721	0.474349	0.15983	2.96783	0.00299909	0.0214727
Txndc17	112.04	0.474166	0.1801	2.6328	0.00846848	0.0464917
Arpc5	601.981	0.473835	0.103156	4.59339	4.36e-06	0.000123978
Qk	1884.55	0.4728	0.0917601	5.15257	2.57e-07	1.12e-05
Baz1a	136.997	0.472169	0.16835	2.80468	0.00503659	0.0315681
Cmpk1	282.945	0.471831	0.124818	3.78015	0.000156735	0.00227935
Pon2	306.541	0.471728	0.125179	3.76843	0.000164281	0.00235375
Tmem50b	147.93	0.471504	0.170643	2.7631	0.00572551	0.0347672
Gsto1	166.076	0.47145	0.160861	2.93078	0.00338107	0.0236563
Hist1h1d	494.516	0.470636	0.111819	4.20891	2.57e-05	0.000543141
Synj2bp	193.332	0.470309	0.172824	2.72132	0.00650215	0.0380521
Tceal8	149.587	0.468289	0.164036	2.8548	0.00430645	0.0282771
Rnf13	320.516	0.468153	0.122992	3.80637	0.000141024	0.00209441
Usp1	197.407	0.467662	0.142003	3.29333	0.000990081	0.00950387
Fer	178.285	0.467636	0.146674	3.18827	0.00143129	0.0124315
Gm6286	301.926	0.467574	0.130566	3.58114	0.000342103	0.00421569
Specc1	142.909	0.467292	0.165841	2.81771	0.00483682	0.0306876
Slc39a10	656.374	0.467085	0.12523	3.72981	0.000191626	0.00267258
Rap1b	498.558	0.466947	0.117017	3.99044	6.6e-05	0.00116819
Eid1	461.321	0.466829	0.111408	4.19025	2.79e-05	0.000579081
Ssh2	573.056	0.46619	0.104908	4.44379	8.84e-06	0.000225466
Ifngr2	233.3	0.46594	0.144984	3.21372	0.00131026	0.0116736
Shfm1	243.106	0.465583	0.1342	3.46931	0.000521794	0.00584131
Brca2	152.128	0.465377	0.162051	2.87179	0.00408157	0.0271544
Entpd1	517.15	0.465295	0.133299	3.49062	0.000481897	0.00548239
Cngb3	153.821	0.464383	0.159336	2.91448	0.00356279	0.0244922
Rps4x	1199.32	0.463636	0.0905993	5.11743	3.1e-07	1.32e-05
Hprt	328.022	0.462861	0.132737	3.48705	0.000488385	0.0055362
Arf6	449.316	0.462182	0.108672	4.25299	2.11e-05	0.000463625
Kpna4	723.718	0.462064	0.105407	4.38361	1.17e-05	0.000283257
Ptbp3	841.094	0.46182	0.111719	4.13375	3.57e-05	0.000712301
Rgs2	353.142	0.461742	0.126046	3.66327	0.000249017	0.00328389
Ndufa12	135.722	0.461438	0.173996	2.65201	0.00800147	0.044648
Stag2	715.777	0.461381	0.102483	4.50202	6.73e-06	0.000179982
Man2b1	1175.86	0.461101	0.108566	4.24719	2.16e-05	0.000473303
Rpl14	737.999	0.460533	0.0919117	5.01061	5.43e-07	2.16e-05
Scp2	362.283	0.460422	0.114013	4.03833	5.38e-05	0.000992625
Gm17132	543.803	0.460376	0.108915	4.22692	2.37e-05	0.000508299
Tmed2	613.774	0.458772	0.104644	4.38412	1.16e-05	0.00028313
Dock11	156.373	0.458259	0.159427	2.87441	0.00404777	0.0269866
Papolg	189.298	0.457865	0.149318	3.06638	0.00216668	0.0169411
Lamp1	1810.7	0.457557	0.0943634	4.84888	1.24e-06	4.32e-05
Rb1	389.318	0.456712	0.115219	3.96385	7.38e-05	0.00127235
Impad1	646.583	0.456519	0.108216	4.2186	2.46e-05	0.000523781
Snrnp27	122.37	0.456303	0.175425	2.60112	0.00929189	0.04989
Mgat4a	187.404	0.455865	0.151742	3.00421	0.00266269	0.0197491
Mybl1	550.439	0.455497	0.126731	3.5942	0.000325392	0.00406144
Hsp90aa1	1808.2	0.455205	0.0761841	5.97507	2.3e-09	2.26e-07
Anxa3	424.572	0.454626	0.136589	3.32843	0.000873381	0.0086541
Kpna2	468.244	0.454496	0.110365	4.1181	3.82e-05	0.00075054
Paics	451.844	0.454161	0.106499	4.26447	2e-05	0.000445863
Cav1	608.51	0.453925	0.142517	3.18506	0.00144724	0.0125355
Dbf4	119.473	0.453828	0.173374	2.61763	0.00885423	0.0480647
Hexa	645.451	0.453283	0.0978791	4.63105	3.64e-06	0.000107305
Lrrcc1	255.769	0.452743	0.129399	3.49882	0.000467322	0.00535507
Rfk	145.74	0.452547	0.162003	2.79345	0.0052149	0.032485
Ypel5	192.23	0.452421	0.146022	3.09831	0.00194626	0.0156621
Naca	736.249	0.452196	0.100063	4.51914	6.21e-06	0.000166736
Calr	2112.93	0.45177	0.0790869	5.71233	1.11e-08	8.17e-07
Tmem9b	157.329	0.451	0.16481	2.73648	0.00621008	0.0368393
Atp5c1	599.291	0.450741	0.0959415	4.69808	2.63e-06	8.17e-05
Spred1	420.549	0.450674	0.115883	3.88905	0.000100636	0.00160228
F2r	223.21	0.450178	0.144044	3.12529	0.00177633	0.0146503
2015-09-01	718.415	0.450086	0.106182	4.23884	2.25e-05	0.00048536
Cdk1	168.806	0.449941	0.157683	2.85345	0.00432468	0.028382
Capza1	521.879	0.449819	0.111542	4.03275	5.51e-05	0.00101355
Ola1	194.382	0.448763	0.148731	3.01728	0.00255056	0.019086
Pdcd10	183.786	0.447785	0.14892	3.00688	0.0026394	0.0195879
Blzf1	153.566	0.447	0.159025	2.81088	0.00494067	0.0311114
Hist1h1e	1163.24	0.446832	0.0915838	4.87894	1.07e-06	3.83e-05
Socs6	208.841	0.446426	0.139429	3.20182	0.00136564	0.0120272
Rps7	961.073	0.445841	0.0898091	4.96432	6.89e-07	2.64e-05
Manf	229.184	0.445428	0.133873	3.32724	0.000877101	0.00867731
Rsu1	303.699	0.445226	0.138997	3.20313	0.00135943	0.0119892
Arrdc3	773.801	0.444722	0.112728	3.94509	7.98e-05	0.00135399
Taf9	211.864	0.444405	0.142907	3.10975	0.00187243	0.0152335
Rwdd1	141.966	0.443802	0.16563	2.67948	0.00737364	0.042115
Acadsb	251.097	0.443739	0.128487	3.45357	0.00055321	0.00609548
Cd9	556.274	0.443056	0.125451	3.5317	0.000412905	0.00487152
Taf1d	186.73	0.442669	0.155659	2.84383	0.00445743	0.0289828
Ptprj	329.63	0.441341	0.13325	3.31214	0.00092586	0.00903898
Gm17131	1711.81	0.441125	0.110934	3.97645	7e-05	0.00122355
Zfp37	146.029	0.440918	0.163815	2.69157	0.00711166	0.0408224
Tmem176a	201.582	0.440587	0.157616	2.79531	0.00518496	0.0323906
Fli1	583.222	0.440505	0.137179	3.21117	0.00132197	0.0117577
Ndufv2	282.561	0.440081	0.133113	3.30606	0.000946171	0.00917327
Rfwd2	346.771	0.44005	0.119079	3.69545	0.000219502	0.00297248
Sumo1	250.426	0.439841	0.135859	3.23749	0.00120586	0.0109809
Abcb7	240.601	0.439757	0.131442	3.34563	0.000820972	0.00822539
Usp25	294.276	0.439694	0.12293	3.57679	0.000347846	0.0042781
Sgms1	202.522	0.439366	0.154147	2.8503	0.0043678	0.0286053
Txndc12	194.455	0.439355	0.14329	3.06619	0.00216808	0.0169411
Emcn	295.266	0.439045	0.142997	3.07032	0.00213832	0.0167475
Sumo2	319.075	0.439017	0.120263	3.65047	0.000261756	0.00341613
Zfp804a	167.691	0.438675	0.151382	2.8978	0.00375792	0.0254996
Itgb8	362.402	0.438643	0.127586	3.43803	0.000585963	0.00637273
Gpbp1	582.312	0.438404	0.0993974	4.41062	1.03e-05	0.000255533
Arpp19	329.28	0.438321	0.118033	3.71354	0.000204383	0.00280698
Eef1a1	13375.3	0.438194	0.0696503	6.29135	3.15e-10	4.56e-08
BC003331	141.253	0.437497	0.162132	2.6984	0.00696745	0.0401593
Unc93b1	634.39	0.436815	0.119131	3.66669	0.000245707	0.00325045
Rpl35a	427.456	0.436544	0.108307	4.0306	5.56e-05	0.00102136
Spcs3	256.918	0.436157	0.134258	3.24866	0.00115951	0.0106536
Gng5	227.344	0.43603	0.137347	3.17466	0.00150013	0.0128522
Tpt1	999.114	0.435942	0.0878332	4.96329	6.93e-07	2.65e-05
Atp5f1	603.645	0.435909	0.0978095	4.45671	8.32e-06	0.000214793
Aida	145.45	0.435751	0.165233	2.63719	0.00835956	0.0461351
Vps26a	237.097	0.435729	0.135179	3.22334	0.00126703	0.0114093
Zfp260	336.459	0.435325	0.119087	3.65553	0.000256654	0.00337049
Zhx1	339.849	0.435283	0.121178	3.59209	0.000328042	0.00408285
Nucks1	977.133	0.435161	0.090923	4.78604	1.7e-06	5.64e-05
M6pr	742.966	0.434708	0.108732	3.99797	6.39e-05	0.00114292
Lypla1	459.343	0.434689	0.106611	4.07732	4.56e-05	0.000873285
Cttnbp2nl	475.408	0.434468	0.112758	3.85309	0.000116636	0.00180235
Sh3glb1	739.276	0.433928	0.0937526	4.62844	3.68e-06	0.000108161
Gm4944	152.32	0.433791	0.164681	2.63412	0.00843557	0.0464055
Scoc	270.303	0.433611	0.13468	3.21957	0.00128382	0.0115078
Sdcbp	1291.08	0.433015	0.102653	4.21824	2.46e-05	0.000523781
Neto2	171.49	0.433008	0.154001	2.81172	0.0049277	0.0310452
Idh1	274.025	0.432977	0.125986	3.4367	0.000588849	0.00639859
Itm2b	2561.92	0.432851	0.0808286	5.35517	8.55e-08	4.43e-06
Tmx3	363.929	0.432791	0.124455	3.4775	0.000506122	0.00569625
Pkia	347.341	0.43262	0.12877	3.35963	0.000780483	0.0079078
Abi1	441.453	0.432522	0.110362	3.91913	8.89e-05	0.00146758
Fgd4	1068.97	0.432468	0.0889119	4.86401	1.15e-06	4.01e-05
Cul4b	312.267	0.432418	0.120882	3.57719	0.000347311	0.0042757
Ctsb	7125.18	0.432286	0.093758	4.61066	4.01e-06	0.000116479
Csde1	1815.63	0.43224	0.0821396	5.26226	1.42e-07	6.79e-06
Gngt2	309.7	0.431907	0.138269	3.12366	0.00178615	0.0147121
Casp8	158.828	0.431776	0.157058	2.74916	0.00597483	0.0359003
Naa50	226.639	0.430807	0.152182	2.83086	0.00464235	0.0298447
Zfp644	929.675	0.430675	0.0972213	4.42985	9.43e-06	0.000237062
St6gal1	176.316	0.430046	0.149305	2.88032	0.00397274	0.0266699
Rrm1	404.376	0.42902	0.110233	3.89193	9.95e-05	0.00159147
Hspd1	429.598	0.428745	0.112915	3.79708	0.000146411	0.00215409
Oxr1	246.011	0.427775	0.132881	3.21923	0.00128536	0.0115134
Rps6	225.304	0.427466	0.135004	3.16632	0.00154381	0.0131365
Racgap1	190.784	0.427449	0.15873	2.69293	0.00708278	0.0406937
Tmed7	573.347	0.426686	0.101165	4.21774	2.47e-05	0.000524076
Klhl24	980.782	0.426637	0.0884711	4.82234	1.42e-06	4.86e-05
Kitl	288.808	0.426571	0.150387	2.83648	0.00456133	0.0294441
Zfp738	189.816	0.426285	0.153612	2.77508	0.00551879	0.0338547
Pak3	970.463	0.42627	0.0996174	4.27907	1.88e-05	0.000422076
Lims1	769.967	0.425795	0.114228	3.72759	0.000193319	0.00268135
Alg11	195.304	0.424914	0.144683	2.93685	0.0033156	0.0232887
Ascc3	446.334	0.424618	0.108048	3.92989	8.5e-05	0.00141759
Set	992.953	0.424493	0.0880839	4.81919	1.44e-06	4.92e-05
Tmem209	172.037	0.424258	0.158019	2.68485	0.00725624	0.0415198
Cr1l	199.105	0.423992	0.148048	2.86387	0.00418496	0.0277105
Ero1l	222.95	0.423933	0.143108	2.96233	0.00305323	0.0218232
Exosc9	178.838	0.423613	0.159196	2.66095	0.00779207	0.043712
Hspa13	226.072	0.423421	0.139233	3.0411	0.00235718	0.0181018
Canx	2013.79	0.423306	0.0847137	4.9969	5.83e-07	2.31e-05
Cntln	279.839	0.423213	0.134232	3.15285	0.00161688	0.0135572
Rps17	761.208	0.42299	0.0951895	4.44367	8.84e-06	0.000225466
Rpl26	740.364	0.422522	0.104512	4.04281	5.28e-05	0.00098102
Gimap6	183.949	0.422499	0.155454	2.71784	0.00657098	0.038348
Dpy19l4	381.809	0.422411	0.114415	3.69191	0.000222578	0.00299803
Zmat2	184.412	0.422346	0.147752	2.85847	0.00425691	0.0280579
Bbx	473.637	0.421973	0.103688	4.06965	4.71e-05	0.000893018
2002-09-01	1253.63	0.421087	0.107051	3.93353	8.37e-05	0.00139815
Adam17	451.614	0.420384	0.109255	3.84774	0.000119213	0.00183093
Cpne3	329.992	0.419752	0.1197	3.5067	0.0004537	0.00522772
Klf6	301.748	0.419547	0.135382	3.099	0.00194174	0.0156457
Tm9sf3	1149.4	0.419448	0.0878269	4.77585	1.79e-06	5.88e-05
4632419I22Rik	183.071	0.419084	0.152498	2.74813	0.00599356	0.0359816
Eif3h	372.006	0.418977	0.113311	3.6976	0.000217651	0.00295377
Chm	251.372	0.41877	0.136011	3.07894	0.00207741	0.0163675
Snap23	262.335	0.418195	0.130375	3.20763	0.00133835	0.0118429
Tug1	725.406	0.417903	0.0909473	4.595	4.33e-06	0.000123302
Rdx	989.096	0.417865	0.0881065	4.74272	2.11e-06	6.83e-05
Vwa5a	186.296	0.41775	0.14625	2.85641	0.00428457	0.0281628
Yaf2	146.651	0.417596	0.160228	2.60627	0.00915343	0.0493275
U2surp	1016.91	0.41695	0.0898868	4.63861	3.51e-06	0.000103943
Pdcl	338.435	0.416179	0.117072	3.55491	0.000378114	0.00456564
Cggbp1	658.981	0.415813	0.101251	4.10676	4.01e-05	0.000779843
Rnf2	324.165	0.415139	0.116964	3.5493	0.000386254	0.00464872
Trp53inp1	470.017	0.414835	0.106036	3.9122	9.15e-05	0.00149587
Gabpa	350.909	0.414573	0.121951	3.3995	0.000675087	0.00707997
Hint1	280.997	0.414303	0.126277	3.28092	0.00103471	0.00984966
Cd68	458.479	0.414075	0.124693	3.32075	0.00089777	0.00885396
Golph3	331.397	0.413807	0.124655	3.31963	0.00090138	0.00888261
Tomm22	211.523	0.412827	0.138453	2.98172	0.00286636	0.0208665
Tdrd3	189.822	0.412795	0.147027	2.80761	0.00499111	0.0313626
Gabpb1	196.652	0.412631	0.14387	2.86809	0.00412964	0.0274168
Pgk1	818.624	0.412615	0.107224	3.84817	0.000119003	0.00182994
Fam3c	197.086	0.412503	0.14332	2.87819	0.00399962	0.0267932
Bud31	191.829	0.412482	0.14988	2.75208	0.0059218	0.0357044
Btbd1	357.606	0.411735	0.116501	3.53418	0.00040905	0.00483716
Ppic	417.178	0.411394	0.134851	3.05073	0.00228289	0.0176385
Serpine2	498.054	0.411389	0.111944	3.67497	0.000237878	0.00317019
Dnajc3	381.974	0.410476	0.117791	3.48479	0.000492531	0.00556317
Ywhaq	978.09	0.410448	0.0853913	4.80666	1.53e-06	5.18e-05
Picalm	1473.58	0.410292	0.0895444	4.582	4.61e-06	0.000130108
Itfg1	468.971	0.409066	0.10397	3.93446	8.34e-05	0.00139552
Rars	265.926	0.409005	0.134565	3.03947	0.00236994	0.0181441
Rhoq	193.17	0.408865	0.148574	2.75193	0.00592448	0.0357044
Pak1	165.511	0.408393	0.156511	2.60935	0.0090714	0.0490271
Atp7a	290.911	0.407716	0.144422	2.82309	0.00475629	0.0303756
Arhgap29	565.027	0.407669	0.13241	3.07884	0.0020781	0.0163675
Mpp1	211.967	0.407541	0.142997	2.85001	0.00437185	0.028617
Gm11703	321.277	0.407401	0.12303	3.3114	0.000928312	0.00904888
Cox7b	196.633	0.40737	0.155878	2.61339	0.00896499	0.0485822
Mob4	276.887	0.407088	0.137886	2.95234	0.00315373	0.0224396
Hecw2	161.577	0.406605	0.152398	2.66805	0.00762931	0.043173
Pcnp	303.833	0.406469	0.121483	3.34588	0.000820231	0.00822539
Cxadr	251.954	0.406358	0.128446	3.16364	0.00155809	0.0132138
Snx3	450.608	0.405821	0.132715	3.05783	0.00222945	0.0172998
Bicd1	254.706	0.405668	0.128407	3.15924	0.00158181	0.01337
Msantd4	191.693	0.405218	0.14329	2.82795	0.00468471	0.0300514
Smc6	351.648	0.405191	0.122895	3.29706	0.000977037	0.00941454
Ccni	930.954	0.405065	0.0966194	4.19238	2.76e-05	0.000576544
Myo9a	1054.01	0.404498	0.0882816	4.5819	4.61e-06	0.000130108
Cyth4	414.316	0.404377	0.114505	3.53151	0.000413188	0.00487152
Eps15	371.837	0.402667	0.113982	3.53273	0.000411287	0.00485905
Hsp90b1	1868.91	0.402515	0.0783215	5.13927	2.76e-07	1.19e-05
Ndufa4	317.245	0.402216	0.118715	3.38808	0.000703837	0.00730749
Spast	640.701	0.401491	0.0949945	4.22646	2.37e-05	0.000508462
Skp1a	757.938	0.400928	0.096745	4.14417	3.41e-05	0.000686121
Shoc2	500.011	0.400602	0.102439	3.91063	9.21e-05	0.00150371
Wapal	817.2	0.400229	0.0908983	4.40304	1.07e-05	0.000262567
Cdh11	345.816	0.400019	0.125874	3.17794	0.00148327	0.0127511
Abcg2	435.346	0.39992	0.13077	3.0582	0.00222668	0.017289
Atad5	197.944	0.399791	0.142543	2.8047	0.00503636	0.0315681
Eif2a	271.409	0.399455	0.127599	3.13054	0.00174485	0.0144285
Pdik1l	168.827	0.399391	0.151261	2.64042	0.00828042	0.045839
Cnih1	182.584	0.399188	0.146728	2.7206	0.0065163	0.0380995
Ctsz	1241.52	0.398909	0.0922999	4.32187	1.55e-05	0.000359485
Flrt2	221.304	0.398855	0.141617	2.81642	0.0048562	0.0307641
Zeb2	1125.71	0.398548	0.087324	4.56401	5.02e-06	0.000139523
Asph	329.857	0.3982	0.117528	3.38812	0.000703724	0.00730749
Eif2s1	295.628	0.397918	0.126243	3.15199	0.0016216	0.0135878
Cep192	309.265	0.397893	0.1218	3.26678	0.00108779	0.0102084
Cebpz	250.369	0.397764	0.14168	2.80748	0.00499301	0.0313626
Pdk1	290.87	0.397613	0.13912	2.85806	0.0042624	0.028061
Ube2j1	478.261	0.397318	0.102083	3.89209	9.94e-05	0.00159147
Anxa5	479.655	0.396897	0.135023	2.93947	0.00328769	0.0231443
Pgap1	295.114	0.396748	0.129445	3.06499	0.00217677	0.0169748
Cox6b1	318.244	0.396454	0.121543	3.26185	0.00110687	0.0103396
Gmfb	575.052	0.396002	0.0994934	3.98018	6.89e-05	0.00121125
Serbp1	1050.62	0.395736	0.0896376	4.41485	1.01e-05	0.000251584
Tram1	566.836	0.395203	0.103844	3.80575	0.000141373	0.00209712
Mbnl1	746.699	0.395009	0.110697	3.56837	0.000359202	0.00438662
Eif1ax	365.901	0.394262	0.130061	3.03136	0.00243456	0.0184815
Mbd2	185.396	0.394154	0.146053	2.6987	0.00696102	0.0401406
H1f0	769.944	0.393598	0.103173	3.81492	0.000136227	0.00203757
Rpl30	634.453	0.393479	0.0969106	4.06023	4.9e-05	0.000921508
Rps25	614.393	0.393435	0.0945551	4.1609	3.17e-05	0.000647611
Calu	973.422	0.393115	0.107934	3.64219	0.000270324	0.00350976
Rpl28	533.223	0.392883	0.103164	3.80833	0.00013991	0.00208277
Cdc27	431.768	0.392464	0.11259	3.48578	0.000490703	0.00555336
Ap3m1	270.001	0.39242	0.125811	3.11913	0.00181384	0.014872
Psip1	829.811	0.392282	0.094828	4.13677	3.52e-05	0.000705229
Rpl23	984.166	0.392006	0.0898369	4.36353	1.28e-05	0.000305843
Dleu2	189.884	0.391875	0.144705	2.70809	0.00676718	0.0392746
Leprot	260.689	0.391553	0.139251	2.81185	0.00492576	0.0310452
Pgm2l1	428.478	0.391526	0.107653	3.63691	0.000275926	0.00356411
Pkn2	561.47	0.391356	0.0999764	3.91448	9.06e-05	0.0014876
Smchd1	800.075	0.391198	0.0950884	4.11405	3.89e-05	0.000760296
Psma2	298.25	0.391094	0.125593	3.11399	0.00184577	0.0150848
Tmod3	411.067	0.391066	0.126153	3.09992	0.00193573	0.0156319
Elovl5	265.588	0.390691	0.141751	2.75618	0.005848	0.0353745
Zfp617	194.993	0.3906	0.14771	2.64438	0.00818419	0.045386
Senp7	443.073	0.389728	0.110612	3.52339	0.000426061	0.00498218
Zfp292	1057.48	0.389186	0.0942787	4.12804	3.66e-05	0.000726783
Ost4	213.76	0.388621	0.136655	2.84382	0.00445765	0.0289828
Rpl11	719.952	0.388107	0.095444	4.06633	4.78e-05	0.000904483
Tpm3	1054.03	0.387915	0.0898434	4.31768	1.58e-05	0.000365712
Pcna	335.808	0.387555	0.126134	3.07256	0.00212228	0.0166633
Vapa	447.154	0.387344	0.107919	3.58919	0.000331705	0.00411467
Eif1a	203.822	0.387254	0.146134	2.64998	0.00804962	0.0448174
Rab1	680.646	0.386456	0.0940895	4.10732	4e-05	0.000779843
Fabp5	269.997	0.386097	0.135222	2.85528	0.00429992	0.0282489
Snx18	340.913	0.38595	0.127464	3.0279	0.00246258	0.0186461
Ppp4r2	379.403	0.385885	0.109993	3.50826	0.000451043	0.00520413
Vps41	449.196	0.38581	0.108865	3.54394	0.000394194	0.00471909
Itgb5	928.946	0.385662	0.102159	3.77513	0.000159925	0.00231239
Ptpn4	467.585	0.384953	0.109657	3.51052	0.000447232	0.00517687
Prkrir	351.506	0.384339	0.116094	3.31059	0.000930983	0.00906791
Hdgfrp3	554.843	0.384065	0.0968448	3.96578	7.32e-05	0.00126822
Cx3cr1	1737.4	0.38396	0.0952026	4.03309	5.5e-05	0.00101355
Uba6	286.652	0.383813	0.126255	3.03999	0.00236585	0.0181238
Ppp1r2	356.908	0.383805	0.117349	3.27063	0.00107308	0.0101383
Bclaf1	2114.02	0.383727	0.0844083	4.54608	5.47e-06	0.000148984
Snx4	326.753	0.383378	0.118013	3.2486	0.00115976	0.0106536
Rnd3	268.695	0.38327	0.145921	2.62656	0.00862519	0.0470852
Ranbp2	1531.28	0.382505	0.081641	4.6852	2.8e-06	8.63e-05
Cul3	930.697	0.381954	0.0914651	4.17595	2.97e-05	0.000610647
4632427E13Rik	776.763	0.381824	0.0974892	3.91658	8.98e-05	0.00147861
Atp5h	454.127	0.380935	0.131732	2.89174	0.00383111	0.0258986
Lin7c	622.01	0.380779	0.103706	3.67171	0.000240929	0.00320408
Cdc73	283.14	0.38045	0.126338	3.01138	0.00260066	0.0193459
Mcl1	833.741	0.380337	0.0899396	4.22881	2.35e-05	0.000504909
Tma7	686.746	0.379551	0.113747	3.33681	0.000847468	0.00842385
Rab2a	610.552	0.379102	0.100102	3.78714	0.000152394	0.00222651
Sod1	298.484	0.379096	0.140371	2.70067	0.00692005	0.0399592
Nlgn1	250.44	0.37903	0.143428	2.64265	0.00822593	0.0455582
Npc2	658.615	0.378898	0.115071	3.29272	0.000992223	0.00951308
Ergic2	316.666	0.377602	0.119557	3.15833	0.00158674	0.0133848
Zfp62	433.796	0.377442	0.117553	3.21083	0.00132353	0.0117632
Sacs	469.186	0.377279	0.107467	3.51064	0.000447032	0.00517687
Calm1	3359.11	0.377076	0.0783439	4.81308	1.49e-06	5.06e-05
Plin2	254.563	0.37694	0.141199	2.66956	0.00759509	0.043048
Hspa8	3666.13	0.376702	0.0810285	4.649	3.34e-06	9.95e-05
Txnip	644.621	0.376701	0.0989999	3.80507	0.000141764	0.00210044
Basp1	559.106	0.376445	0.121451	3.09957	0.00193803	0.0156358
P2ry12	691.135	0.376257	0.113866	3.30438	0.000951857	0.00921421
Rap1gds1	537.924	0.376179	0.113268	3.32115	0.000896475	0.00884812
Pds5b	512.065	0.374951	0.112195	3.34195	0.000831907	0.00832833
Pnpla8	325.894	0.374458	0.119208	3.14122	0.00168247	0.0140324
Rac1	1089.38	0.374271	0.0958631	3.90423	9.45e-05	0.00153609
Bmpr1a	370.545	0.37413	0.125916	2.97128	0.00296566	0.0213317
Atp6v1c1	283.257	0.374058	0.127311	2.93814	0.00330188	0.0232086
Nipbl	1408.19	0.373456	0.0898983	4.15421	3.26e-05	0.00066226
Tbl1xr1	474.005	0.373145	0.106081	3.51755	0.000435551	0.00507901
G2e3	264.695	0.373037	0.128404	2.90517	0.00367052	0.0250958
Abcb1a	296.673	0.372204	0.140523	2.6487	0.00808024	0.0449395
Gnas	2642.98	0.372173	0.0762654	4.87998	1.06e-06	3.82e-05
Irf8	224.596	0.37204	0.138879	2.67888	0.00738687	0.0421715
Nrp1	801.599	0.371981	0.102931	3.61388	0.000301653	0.00384242
Ckap5	1196.26	0.371794	0.0812632	4.57519	4.76e-06	0.000133456
Pank3	870.717	0.371265	0.093332	3.9779	6.95e-05	0.00121983
Ppfia2	812.183	0.370695	0.094147	3.93741	8.24e-05	0.00138496
Sppl2a	436.937	0.370534	0.126461	2.93003	0.00338929	0.0237006
Hspa5	1467.1	0.369896	0.086615	4.27058	1.95e-05	0.000435437
Slc30a4	297.887	0.369619	0.126773	2.91559	0.00355019	0.0244189
Tmem167	435.535	0.369564	0.116499	3.17225	0.00151264	0.0129329
Trove2	702.356	0.368591	0.0979606	3.76265	0.000168123	0.00239518
Fxr1	384.256	0.367845	0.11625	3.16426	0.00155476	0.0131958
Larp4	534.626	0.367276	0.106561	3.44664	0.000567606	0.00621008
Rpl17	373.323	0.36667	0.11362	3.22715	0.00125031	0.0112878
Ctsl	1543.85	0.366608	0.0772475	4.7459	2.08e-06	6.74e-05
Gpm6a	637.864	0.366005	0.126147	2.90142	0.00371472	0.0253293
Ubc	701.349	0.365727	0.0981488	3.72625	0.00019435	0.00268971
Esco1	272.433	0.365593	0.130974	2.79134	0.00524902	0.0326629
Gmps	499.047	0.36537	0.103005	3.54711	0.000389477	0.00467505
Itgb1	1719.26	0.364716	0.114113	3.1961	0.00139301	0.0122085
Galnt13	310.937	0.364667	0.124742	2.92338	0.0034625	0.024039
Itga6	1188.54	0.364648	0.112053	3.25424	0.00113696	0.0105102
Rab11a	507.749	0.364473	0.10426	3.4958	0.000472649	0.00540158
St13	676.986	0.364294	0.0987566	3.68881	0.000225305	0.00302505
Fgfr1op2	235.725	0.363946	0.137358	2.64961	0.00805836	0.0448462
Hnrnph2	431.171	0.36393	0.107717	3.37857	0.000728641	0.00748491
Yme1l1	804.282	0.363208	0.0924516	3.92863	8.54e-05	0.00142317
Csf1r	3581.01	0.363016	0.101083	3.59126	0.00032908	0.00409125
Rragc	264.848	0.362652	0.132673	2.73343	0.00626781	0.0370421
Ncf1	272.366	0.361986	0.133712	2.70719	0.00678545	0.0393625
Creb1	641.888	0.361638	0.104199	3.47064	0.000519225	0.0058229
Bnip3l	638.459	0.361595	0.101946	3.54691	0.000389773	0.00467505
Scaper	343.064	0.361209	0.121129	2.98202	0.00286357	0.0208665
Hmgcs1	344.528	0.361143	0.122556	2.94676	0.00321119	0.0227841
Chmp5	242.826	0.360472	0.132256	2.72556	0.00641925	0.0376194
Hn1l	273.777	0.360157	0.123435	2.91779	0.00352526	0.0243139
Rps11	1011.17	0.360109	0.0934908	3.85181	0.000117246	0.00180955
Zfp397	477.9	0.359912	0.111359	3.23201	0.00122924	0.0111294
Ubl5	244.748	0.359896	0.129967	2.76913	0.0056206	0.0343287
Psma4	370.974	0.359724	0.120811	2.97758	0.00290529	0.0210525
Top2b	2300.2	0.35964	0.086836	4.14161	3.45e-05	0.00069273
Actr10	315.986	0.359038	0.120646	2.97595	0.0029208	0.0211311
Tcea1	481.598	0.358701	0.102572	3.49705	0.000470434	0.00538115
Rock2	709.059	0.35788	0.0958601	3.73336	0.000188942	0.002641
Brwd3	322.806	0.357501	0.12619	2.83303	0.00461084	0.0297027
Smek2	639.93	0.356885	0.0932777	3.82605	0.000130218	0.00196402
Tfdp2	324.952	0.356862	0.126023	2.83172	0.00462981	0.0298097
Ppia	1880.22	0.356373	0.0896171	3.97662	6.99e-05	0.00122355
Selt	495.918	0.355972	0.107708	3.30498	0.00094982	0.00920157
Snx6	280.055	0.355927	0.127524	2.79105	0.0052537	0.0326741
Sorl1	258.461	0.355772	0.133371	2.66755	0.00764074	0.0431901
Ube2l3	628.967	0.355591	0.0968415	3.67188	0.000240771	0.00320408
Polr2m	368.698	0.355388	0.114188	3.1123	0.00185638	0.015142
Dmxl1	1212.49	0.355029	0.091256	3.89047	0.000100048	0.00159899
Gm4631	407.041	0.354886	0.114694	3.0942	0.00197346	0.0157902
Pcm1	1294.86	0.354692	0.085582	4.14447	3.41e-05	0.000686121
Tlk1	292.642	0.354662	0.12407	2.85857	0.00425552	0.0280579
Ipo11	339.28	0.354649	0.121583	2.91692	0.00353502	0.0243545
Wtap	419.259	0.354514	0.111835	3.16999	0.00152446	0.0129898
Pik3ca	657.035	0.354359	0.0961104	3.687	0.000226914	0.0030434
Clic4	933.621	0.353768	0.106893	3.30955	0.000934445	0.00908056
Gabarap	685.874	0.353166	0.0998722	3.53618	0.000405961	0.00481282
Gm10275	225.174	0.353098	0.134336	2.62847	0.00857695	0.0469032
H2afz	479.135	0.352786	0.106468	3.31355	0.000921198	0.00901438
Erbb2ip	1115.34	0.35194	0.0862497	4.08047	4.49e-05	0.000864163
Atp11c	329.058	0.351865	0.128463	2.73903	0.00616215	0.0366836
Rnf130	258.708	0.351612	0.132005	2.66362	0.0077304	0.0435017
Rif1	636.735	0.350792	0.104237	3.36532	0.000764553	0.00779659
Txnl1	277.997	0.350719	0.127187	2.7575	0.00582444	0.0352829
Galnt1	487.347	0.350644	0.104803	3.34574	0.000820633	0.00822539
Zfp386	436.808	0.349624	0.108093	3.23448	0.00121864	0.0110503
Rsbn1	410.681	0.349502	0.112877	3.09632	0.00195941	0.0157077
Fam63b	427.855	0.34922	0.110462	3.16145	0.00156984	0.0132866
Fam126b	338.371	0.34868	0.11611	3.003	0.00267329	0.0197897
Med13	2251.3	0.347304	0.0903588	3.84361	0.000121238	0.0018575
Kpna3	640.418	0.346899	0.0953814	3.63697	0.000275869	0.00356411
Ptp4a1	485.016	0.346661	0.112127	3.09168	0.00199027	0.0159045
Prpf40a	898.249	0.346222	0.0922077	3.75481	0.000173474	0.00244841
Rock1	558.59	0.346169	0.103707	3.33796	0.000843956	0.00839557
Commd3	327.162	0.345965	0.125191	2.7635	0.0057185	0.0347414
Cst3	2257.48	0.345905	0.101817	3.39731	0.000680526	0.0071184
P4ha1	351.54	0.345263	0.127	2.7186	0.00655597	0.0382781
Caprin1	1755.84	0.34483	0.0789447	4.36799	1.25e-05	0.000301373
Tpr	1215.66	0.344684	0.0925012	3.72626	0.000194341	0.00268971
Dhx9	1146.15	0.34423	0.0881575	3.90471	9.43e-05	0.00153499
Nptn	472.979	0.344212	0.105759	3.25468	0.00113521	0.0105102
Adam10	680.097	0.344202	0.12667	2.71732	0.00658137	0.038373
Prcp	515.579	0.344198	0.13094	2.62867	0.00857195	0.0469032
Cald1	438.554	0.344042	0.117492	2.92822	0.0034091	0.0237731
Smap2	410.97	0.344022	0.109861	3.13142	0.00173962	0.0144137
Anp32a	594.459	0.343836	0.0988897	3.47697	0.000507113	0.00570231
Ppp6c	389.645	0.343829	0.110936	3.09934	0.00193951	0.0156378
Ppp3ca	1065.47	0.343577	0.0889208	3.86386	0.00011161	0.00174394
Laptm5	1308.73	0.34337	0.116667	2.94317	0.00324871	0.0229469
Jhdm1d	660.69	0.343112	0.104167	3.29386	0.000988232	0.00949336
Tek	573.077	0.343051	0.128318	2.67345	0.0075075	0.0426283
Ppp1cb	709.514	0.3427	0.0959077	3.57323	0.000352612	0.0043258
Txndc9	263.082	0.342613	0.129505	2.64555	0.00815578	0.0452883
Agps	431.489	0.342593	0.113385	3.02151	0.00251517	0.0188998
Prdx5	269.456	0.342579	0.128411	2.66783	0.00763429	0.043173
Dusp16	290.978	0.342072	0.122753	2.78666	0.00532543	0.0330061
Spcs2	406.452	0.34192	0.107136	3.19147	0.00141553	0.0123372
Trappc13	254.661	0.341315	0.130892	2.60761	0.00911775	0.0491984
Prkd3	492.434	0.341167	0.106384	3.20695	0.00134151	0.0118478
Bmp2k	675.115	0.340996	0.113644	3.00057	0.00269471	0.0199109
Dusp6	474.344	0.340552	0.123267	2.7627	0.00573248	0.0347927
Rlim	693.471	0.340512	0.0960529	3.54505	0.000392546	0.00470383
Rai14	455.723	0.340474	0.124641	2.73163	0.00630215	0.0371802
Morf4l2	762.432	0.340216	0.090333	3.76625	0.00016572	0.00236899
Cox7a2l	425.184	0.339508	0.109433	3.10241	0.00191951	0.0155162
Zfp91	795.763	0.339284	0.0907616	3.7382	0.000185346	0.00259938
Chchd3	281.441	0.338802	0.126563	2.67694	0.00742978	0.0423205
Slain2	297.917	0.338468	0.12293	2.75334	0.00589906	0.0356149
Rpl35	340.159	0.338266	0.118366	2.85781	0.0042658	0.0280687
Larp4b	476.884	0.337947	0.104253	3.24162	0.00118854	0.0108467
Usp9x	2909.78	0.337597	0.0838094	4.02815	5.62e-05	0.00102906
Cpsf2	319.772	0.336866	0.123167	2.73503	0.00623744	0.0369667
Tet1	495.593	0.33637	0.114486	2.9381	0.00330235	0.0232086
Cab39	591.243	0.336188	0.102387	3.28349	0.00102529	0.00979703
Gnai3	429.137	0.335821	0.122979	2.73071	0.00631979	0.037227
2007-03-01	796.748	0.335757	0.0956247	3.5112	0.000446089	0.00517315
Cse1l	495.826	0.335731	0.110817	3.02961	0.00244869	0.0185664
Dhx36	672.621	0.335585	0.0984588	3.40838	0.000653505	0.00689883
Pdc	1253.97	0.335481	0.112897	2.97158	0.00296275	0.0213317
Eef1g	1116.97	0.334957	0.0812124	4.12446	3.72e-05	0.000735849
Mapre1	1061.39	0.334641	0.0875075	3.82414	0.000131228	0.0019769
Trem2	421.25	0.334569	0.120213	2.78312	0.00538381	0.0332816
Rps12	618.887	0.33456	0.0959863	3.4855	0.000491221	0.00555336
Cops4	310.85	0.334548	0.121828	2.74608	0.00603123	0.0361185
Ythdc2	270.293	0.334291	0.125755	2.65826	0.00785441	0.0439912
Dnaja2	428.22	0.334257	0.110659	3.02061	0.0025227	0.0189225
Mbnl2	728.059	0.33343	0.0955646	3.48905	0.000484738	0.00550974
Akap11	1003.7	0.333119	0.0980098	3.39883	0.000676746	0.00709063
Apoe	8784.75	0.333038	0.107484	3.0985	0.00194506	0.0156621
Tm9sf2	550.72	0.332971	0.100455	3.31464	0.000917606	0.00899325
Ccnd1	1272.58	0.332795	0.11123	2.99195	0.00277204	0.0203444
Abce1	567.904	0.332693	0.102439	3.24773	0.00116329	0.0106782
Dnaja1	573.816	0.330546	0.0969616	3.40905	0.000651907	0.00689883
Pomp	332.695	0.330481	0.119356	2.76888	0.00562499	0.0343389
Ssr3	774.748	0.330129	0.0918467	3.59435	0.000325201	0.00406144
Ube2d2a	535.86	0.329493	0.0994926	3.31173	0.000927212	0.00904516
Gpcpd1	619.2	0.329087	0.104127	3.16043	0.00157539	0.0133247
Rpl4	2171.96	0.328847	0.0833025	3.94763	7.89e-05	0.00134695
Api5	778.704	0.328402	0.0899266	3.65188	0.000260323	0.00340439
Eml4	358.519	0.328272	0.123778	2.65211	0.00799902	0.044648
Mob1a	625.698	0.327488	0.106901	3.06347	0.00218785	0.0170295
Thoc2	968.143	0.326468	0.092543	3.52775	0.000419112	0.00492379
B230219D22Rik	604.982	0.325823	0.0941482	3.46075	0.000538672	0.00597237
Pgrmc1	354.683	0.325654	0.12378	2.63091	0.00851578	0.0466764
Heatr5a	383.189	0.325481	0.117659	2.7663	0.00566961	0.0345443
Serf2	358.553	0.32423	0.114943	2.82079	0.00479061	0.0305329
Pten	1010.63	0.323741	0.0873857	3.70474	0.000211606	0.00289041
Bzw1	1084.21	0.323518	0.0872014	3.71001	0.000207252	0.0028371
Top1	634.84	0.323416	0.10138	3.19013	0.00142208	0.0123771
Serinc1	1147.37	0.322592	0.0813435	3.9658	7.32e-05	0.00126822
Crebrf	466.476	0.322572	0.108179	2.98185	0.00286512	0.0208665
Smc3	770.034	0.322423	0.0933109	3.45536	0.000549557	0.00608183
Gm9846	408.627	0.321378	0.110858	2.89901	0.00374343	0.0254287
KCTD12	424.116	0.321067	0.121372	2.64532	0.00816132	0.0452991
Sec62	440.467	0.321044	0.109054	2.9439	0.00324101	0.0229068
Zfp191	456.708	0.320723	0.105375	3.04364	0.00233731	0.0180038
Dmd	4000.01	0.320429	0.0922073	3.47509	0.000510675	0.00573682
Pdia4	694.933	0.319576	0.0939811	3.40043	0.000672791	0.00707156
Sat1	1248.89	0.319178	0.0840506	3.79745	0.000146193	0.00215339
Taok1	1390.49	0.318694	0.0807058	3.94883	7.85e-05	0.00134382
Rad21	855.018	0.318624	0.0925388	3.44314	0.000575011	0.00627529
Gns	976.577	0.318022	0.0940967	3.37973	0.000725562	0.00745937
Apc	2146.44	0.318003	0.0801864	3.9658	7.32e-05	0.00126822
Cdk14	341.116	0.317913	0.117382	2.70837	0.00676145	0.0392746
Exoc5	644.028	0.317708	0.0990657	3.20705	0.00134105	0.0118478
Rab10	636.511	0.317225	0.102054	3.10839	0.00188109	0.0152841
Ube3a	689.153	0.316233	0.0967568	3.26832	0.00108186	0.0101845
Rps20	640.237	0.316146	0.0974795	3.24321	0.00118192	0.01081
Tmpo	865.422	0.315617	0.0899668	3.50815	0.00045124	0.00520413
Scarb2	565.601	0.315574	0.103509	3.04875	0.00229793	0.0177438
Ube2r2	341.701	0.315313	0.11534	2.73377	0.00626146	0.0370412
Morf4l1	668.754	0.31527	0.095334	3.307	0.000943001	0.00914958
Hspa4	781.859	0.314671	0.0995201	3.16189	0.00156751	0.0132805
Zeb1	427.191	0.314604	0.119968	2.62241	0.00873109	0.0475397
Hnrnpk	2845.97	0.314181	0.0705145	4.45556	8.37e-06	0.000215504
Tcp1	864.255	0.314088	0.096005	3.27158	0.00106949	0.010112
Casd1	351.947	0.313752	0.11785	2.6623	0.00776081	0.0436338
Strap	413.539	0.313384	0.109491	2.86219	0.00420727	0.0278164
Ap1s2	374.388	0.313337	0.119218	2.62826	0.00858236	0.0469124
Ssr1	799.504	0.312798	0.0871872	3.58765	0.000333666	0.00413194
Pik3c2a	541.862	0.312781	0.0995327	3.1425	0.00167514	0.0139936
Psma3	426.821	0.312121	0.106656	2.92642	0.00342893	0.0238453
Agfg1	464.698	0.311111	0.103448	3.00742	0.00263479	0.0195652
Ttc3	2561.28	0.310578	0.0795562	3.90388	9.47e-05	0.00153634
Ptges3	436.05	0.310379	0.112861	2.7501	0.00595775	0.0358436
Vps37a	414.822	0.309813	0.113648	2.72608	0.0064091	0.0375774
Cdk17	305.689	0.309714	0.119056	2.60142	0.00928401	0.0498817
Zfml	1337.13	0.309713	0.0907435	3.41306	0.000642383	0.00682478
Tpd52	1017.27	0.30916	0.0919806	3.36114	0.000776223	0.00788367
Cep170	828.108	0.306974	0.0935777	3.28042	0.00103653	0.00985958
Arl6ip1	847.657	0.306425	0.0955328	3.20754	0.00133877	0.0118429
Rpl6	983.943	0.305879	0.084488	3.62038	0.000294168	0.00375355
Pbrm1	1252.58	0.305366	0.0847838	3.6017	0.000316145	0.00398153
Rps27a	627.654	0.304962	0.107389	2.83978	0.00451447	0.0292015
Pum2	1041.7	0.304896	0.0948303	3.21517	0.00130365	0.0116276
Dennd5b	506.916	0.30419	0.101081	3.00938	0.00261784	0.0194508
Etf1	475.067	0.304124	0.105255	2.88941	0.00385961	0.0260493
Zmym2	920.757	0.303999	0.0880148	3.45395	0.000552442	0.00609234
Jak1	692.951	0.303827	0.0994478	3.05514	0.00224953	0.0174342
Qser1	525.825	0.302837	0.106991	2.8305	0.0046475	0.0298473
Acsl3	892.728	0.302733	0.100123	3.02361	0.00249779	0.0188295
Calm3	1188.39	0.302675	0.087861	3.44493	0.0005712	0.00623911
Btf3	608.162	0.302318	0.101588	2.97591	0.00292117	0.0211311
Skil	1024.02	0.301947	0.0859009	3.51507	0.000439641	0.00512196
Zbtb18	669.351	0.300874	0.0976624	3.08076	0.00206476	0.0163134
Cct2	797.582	0.300511	0.0928944	3.23497	0.00121656	0.0110464
Cap1	1129.07	0.300305	0.0979868	3.06475	0.00217853	0.0169779
Rpl3	1450.17	0.299871	0.0908366	3.30121	0.00096268	0.00929754
Fsd1l	475.432	0.299814	0.105314	2.84685	0.00441536	0.0288269
Msn	1821.95	0.299297	0.105153	2.84631	0.00442286	0.0288459
Aftph	464.256	0.298969	0.10573	2.82767	0.00468882	0.0300514
Psmc6	387.189	0.298787	0.113593	2.63032	0.00853043	0.04673
Csnk2a1	736.986	0.297924	0.0904248	3.29472	0.00098521	0.00947983
Usp8	450.077	0.297377	0.10633	2.79672	0.00516239	0.0322816
Avl9	435.149	0.295716	0.108323	2.72995	0.00633433	0.0372494
Nfib	876.911	0.295707	0.0908169	3.25608	0.00112964	0.0104861
Ythdf3	722.659	0.294535	0.106958	2.75376	0.00589154	0.0356037
Glul	2129.47	0.294496	0.0902807	3.26201	0.00110625	0.0103396
Eif3a	944.749	0.294416	0.0964814	3.05153	0.0022768	0.0176181
Hbp1	675.774	0.293952	0.0941195	3.12317	0.00178912	0.0147258
Myl6	1264.08	0.29382	0.0998629	2.94223	0.00325857	0.0230036
Hook3	1182.62	0.29369	0.0869514	3.37763	0.000731122	0.00749925
Ybx1	1113.32	0.29338	0.082889	3.53944	0.000400979	0.00477309
Tmem33	427.774	0.293356	0.107816	2.72088	0.00651078	0.0380849
Smc1a	610.308	0.293158	0.0995822	2.94388	0.00324122	0.0229068
Lgmn	2461.99	0.293057	0.0759149	3.86033	0.000113234	0.00176276
Mga	1136.63	0.293024	0.0840691	3.48551	0.000491192	0.00555336
Odc1	770.875	0.292827	0.0997426	2.93583	0.00332657	0.0233397
Lnpep	461.193	0.29207	0.106965	2.73052	0.0063235	0.0372315
Fyttd1	411.661	0.292012	0.107491	2.71662	0.00659517	0.0384357
Sirpa	1767.49	0.291559	0.078461	3.71597	0.000202422	0.00278613
Cd81	1851.17	0.29027	0.101186	2.86869	0.00412176	0.0273929
Myl12b	531.595	0.290116	0.104469	2.77706	0.00548531	0.0336985
Btg1	969.073	0.289963	0.0926136	3.13089	0.00174275	0.0144206
Rpl37a	562.077	0.289813	0.101151	2.86515	0.00416817	0.0276138
Nbeal1	612.058	0.28974	0.104389	2.77559	0.00551015	0.0338181
Vdac2	643.772	0.289518	0.09598	3.01644	0.00255758	0.0191272
Mtdh	860.604	0.289158	0.102588	2.81865	0.00482268	0.0306636
Fbxl5	751.88	0.289095	0.089832	3.21817	0.00129012	0.0115396
Senp6	635.982	0.28897	0.0936013	3.08725	0.00202019	0.0160795
Phf3	721.31	0.288662	0.0940558	3.06905	0.00214739	0.0168081
Rb1cc1	847.357	0.288033	0.0961123	2.99684	0.00272793	0.0201091
Ipo7	611.903	0.287364	0.097188	2.95679	0.00310862	0.0221436
Zfp148	732.051	0.287109	0.0978445	2.93434	0.00334253	0.0233996
Gas5	857.099	0.285701	0.0926475	3.08374	0.00204415	0.0162014
Lrrc58	1043.69	0.285049	0.10031	2.84169	0.00448752	0.0290869
Dennd6a	422.81	0.284661	0.108349	2.62727	0.0086074	0.0470085
Setd2	1326.24	0.283379	0.0803511	3.52676	0.000420673	0.00493292
Ctsa	1505.16	0.282833	0.0983041	2.87712	0.00401319	0.0268698
Map2	1803.36	0.282333	0.0770983	3.66199	0.000250266	0.00329692
Actb	21698.4	0.281586	0.0894243	3.14887	0.00163901	0.0137154
Dync1i2	696.803	0.281583	0.096262	2.92518	0.00344261	0.0239273
Gpx1	539.638	0.281127	0.106738	2.6338	0.00844345	0.0464055
Actr2	782.633	0.280713	0.0958366	2.92908	0.00339967	0.0237336
Eif4a1	1915.95	0.280218	0.0828394	3.38267	0.000717855	0.00740431
Rp1	4745.83	0.280166	0.0678322	4.13028	3.62e-05	0.000720899
Eif5	1031.04	0.280035	0.082133	3.40953	0.000650742	0.00689272
Copb2	677.98	0.279792	0.102611	2.72673	0.0063966	0.0375391
Kpna1	542.51	0.279555	0.105949	2.63858	0.0083255	0.0460076
Ubqln1	552.508	0.279232	0.100499	2.77846	0.00546164	0.0336187
Rps29	577.039	0.278877	0.100827	2.7659	0.00567667	0.0345706
H3f3b	3308.85	0.278381	0.0783644	3.55239	0.000381748	0.00460511
Syncrip	914.315	0.277919	0.0958634	2.89912	0.00374216	0.0254287
Ran	678.927	0.277579	0.0934839	2.96926	0.00298514	0.0214093
Srsf10	576.664	0.277389	0.0973524	2.84933	0.00438119	0.0286483
Ppp2ca	986.146	0.276733	0.0899552	3.07634	0.00209557	0.0164844
Cntn1	586.469	0.276513	0.0989386	2.79479	0.00519328	0.0324264
Tmem106b	562.69	0.27629	0.0985191	2.80443	0.00504051	0.0315681
Hnrnpf	902.537	0.276124	0.0964738	2.86216	0.00420758	0.0278164
Hdgf	521.301	0.275639	0.10301	2.67583	0.00745435	0.0424029
Kansl1l	531.707	0.275	0.104412	2.6338	0.00844341	0.0464055
Stt3a	513.4	0.274263	0.102906	2.66518	0.00769472	0.0433978
Setx	849.464	0.273781	0.0902071	3.03502	0.00240516	0.0183219
Tmem30a	786.727	0.27366	0.0907473	3.01563	0.0025645	0.0191448
Xrn2	603.963	0.273619	0.101883	2.68562	0.0072396	0.0414434
1700020I14Rik	1187.86	0.273201	0.0840235	3.25149	0.00114803	0.0105844
Phip	1859.66	0.272944	0.0913236	2.98875	0.00280118	0.0205224
Rps3	1494.16	0.272828	0.0813886	3.35216	0.000801826	0.0080805
Rad23b	721.843	0.272732	0.0953783	2.85947	0.00424344	0.028024
Strn3	507.737	0.272571	0.102245	2.66587	0.00767892	0.0433281
Rpl41	972.685	0.272529	0.0915191	2.97784	0.00290288	0.0210471
Trpm7	883.705	0.27191	0.0870858	3.12232	0.00179432	0.0147408
Cltc	3996.81	0.27032	0.0783143	3.45173	0.000557004	0.00611587
Strbp	1007.57	0.26895	0.0953073	2.82193	0.00477359	0.0304552
Ktn1	826.499	0.267796	0.0926221	2.89128	0.00383677	0.0259229
Nufip2	605.859	0.264747	0.0951744	2.7817	0.00540742	0.0333828
Zyg11b	893.04	0.263767	0.0884386	2.98249	0.00285915	0.0208622
Rbm39	2519.61	0.262578	0.0804033	3.26576	0.00109172	0.01023
Rpl32	695.16	0.262096	0.0967799	2.70816	0.00676565	0.0392746
Arcn1	864.764	0.260297	0.0952264	2.73345	0.00626739	0.0370421
Tuba1a	3444.3	0.259934	0.0999866	2.59969	0.0093308	0.0499626
Zkscan1	712.736	0.257841	0.0952038	2.70831	0.00676271	0.0392746
Tpi1	1109.11	0.2575	0.0988823	2.6041	0.0092115	0.0495344
Hnrnpc	717.411	0.255773	0.0958638	2.66809	0.00762844	0.043173
Tax1bp1	826.307	0.25574	0.0899861	2.842	0.00448319	0.0290738
Cand1	873.934	0.254609	0.0907571	2.80538	0.00502567	0.0315362
Rorb	3308.18	0.252972	0.094725	2.67059	0.00757178	0.0429351
D14Abb1e	736.171	0.2525	0.0892267	2.82987	0.00465668	0.0298911
Nono	1621.83	0.250775	0.078953	3.17626	0.00149188	0.0128164
Kif5b	1194.89	0.250266	0.0912584	2.74239	0.00609946	0.0364318
Ywhaz	1557.24	0.249744	0.0793347	3.14798	0.00164402	0.0137482
Supt16	607.965	0.249667	0.0958183	2.60563	0.00917047	0.049377
Stag1	687.724	0.249516	0.0936664	2.66388	0.00772461	0.0434885
Dhx15	941.696	0.248924	0.0908088	2.74118	0.00612181	0.036522
Azin1	877.095	0.247082	0.0899205	2.74778	0.00599995	0.0359826
Tnks2	1621.52	0.245912	0.078384	3.13727	0.00170529	0.0141572
Rtn4	1164.23	0.244584	0.08225	2.97366	0.0029427	0.0212502
Atrx	1998.34	0.244504	0.0760204	3.21629	0.00129859	0.0115907
Cfl1	2825.31	0.242922	0.0853805	2.84517	0.00443876	0.0289197
Clasp2	1502.79	0.240481	0.0760586	3.16178	0.00156805	0.0132805
Hnrnpa1	1168.68	0.239748	0.0920724	2.6039	0.00921689	0.0495423
Eif4b	956.226	0.239232	0.0867356	2.75818	0.00581244	0.0352271
Purb	1386.42	0.237263	0.0851671	2.78585	0.00533878	0.0330563
Zc3h14	822.33	0.236876	0.0891469	2.65715	0.00788052	0.0440707
Eif4g2	4937.09	0.235492	0.0722231	3.26062	0.0011117	0.0103556
Vcp	1537.56	0.23398	0.0845402	2.76767	0.00564582	0.0344326
Nedd4	5722.08	0.230981	0.0692536	3.33529	0.000852118	0.00846339
Atp2b1	1058.82	0.22955	0.0809951	2.83412	0.00459525	0.0296175
Ywhae	1055.76	0.228412	0.0832662	2.74315	0.00608524	0.0363901
Spag9	1806.84	0.215311	0.0789314	2.72783	0.00637528	0.0374488
Hnrnpu	2436.01	0.199565	0.0717141	2.78278	0.00538953	0.0332887
Hsp90ab1	3901.76	0.193692	0.0743731	2.60433	0.00920551	0.0495234

## Sheet: DOWN-regulated genes
Gene ID	baseMean	log2FoldChange	lfcSE	stat	pvalue	padj
Gm10182	123.06	-3.61608	0.502851	-7.19115	6.42462e-13	2.24755e-10
Gm23935	103.467	-2.90171	0.254619	-11.3963	4.36315e-30	2.74747e-26
Gm11223	75.8671	-2.72728	0.290191	-9.39823	5.54882e-21	8.73523e-18
Gm12715	36.7927	-2.28942	0.338833	-6.75678	1.41096e-11	3.17315e-09
Gm9843	21.9318	-1.85971	0.385299	-4.82667	1.38834e-06	4.76425e-05
Crybb1	40.6234	-1.8054	0.305018	-5.91901	3.23892e-09	3.02155e-07
Grm6	151.287	-1.42083	0.382665	-3.71298	0.000204835	0.00281012
Ttc21a	43.8642	-1.41257	0.485597	-2.90893	0.0036267	0.0248502
Eps8l1	126.85	-1.39973	0.217993	-6.42099	1.3539e-10	2.24355e-08
Gm24447	49.0374	-1.39075	0.287585	-4.83596	1.32502e-06	4.59704e-05
Mafb	164.514	-1.36105	0.167466	-8.1273	4.38971e-16	3.252e-13
Gm13340	48.5418	-1.33681	0.270623	-4.93974	7.82273e-07	2.94088e-05
Ybx2	25.5	-1.25141	0.343652	-3.64152	0.000271035	0.00351536
Gm10282	19.3585	-1.21885	0.37499	-3.25036	0.00115259	0.0106187
Gm26870	56.3623	-1.2116	0.447635	-2.70667	0.00679609	0.0393879
Zfp771	51.5177	-1.2	0.260223	-4.61141	3.99954e-06	0.000116328
Gm26924	5932.62	-1.18399	0.0981921	-12.0579	1.7619e-33	2.21894e-29
Ubxn11	187.74	-1.17597	0.178462	-6.58947	4.41389e-11	8.29679e-09
Phf1	119.567	-1.16219	0.186045	-6.24685	4.18807e-10	5.7961e-08
Bai1	135.468	-1.14932	0.181589	-6.32921	2.46418e-10	3.65105e-08
Iqcd	21.5042	-1.14068	0.36743	-3.10449	0.00190611	0.0154277
Gm27032	37.948	-1.11545	0.296759	-3.75877	0.000170751	0.00242099
Col20a1	21.2603	-1.11063	0.36397	-3.05144	0.00227745	0.0176181
Cyp46a1	42.0417	-1.10427	0.277237	-3.98314	6.80121e-05	0.00119796
Gp1bb	32.363	-1.10264	0.315166	-3.49859	0.000467729	0.00535507
Ccdc85b	65.0962	-1.08473	0.230563	-4.70472	2.54212e-06	7.96406e-05
Plk5	29.9151	-1.07511	0.333867	-3.22018	0.00128112	0.0114918
Celf3	892.98	-1.06833	0.11692	-9.13724	6.40651e-20	8.96484e-17
Ppm1n	41.844	-1.06815	0.27814	-3.84033	0.00012287	0.00187794
Pcsk1n	44.547	-1.0665	0.270372	-3.94457	7.99424e-05	0.00135399
Card10	44.5295	-1.05209	0.280116	-3.7559	0.000172723	0.00244138
Scand1	63.8929	-1.0498	0.232009	-4.52482	6.04456e-06	0.000163359
Mbd6	411.74	-1.03632	0.130785	-7.92387	2.30231e-15	1.38073e-12
Begain	49.8964	-1.03531	0.266321	-3.88745	0.000101304	0.00161088
Nrtn	29.2606	-1.03104	0.317907	-3.2432	0.00118195	0.01081
Rgl3	25.0517	-1.03036	0.338853	-3.04072	0.00236011	0.0181018
Col5a3	33.6327	-1.02993	0.304271	-3.3849	0.000712029	0.00735627
Gm10800	29.9198	-1.02766	0.358462	-2.86687	0.00414553	0.0274928
Gm15850	19.2009	-1.02374	0.382958	-2.67325	0.00751201	0.0426346
Rhpn1	295.013	-1.0221	0.129866	-7.8704	3.53507e-15	1.93568e-12
Epha10	54.8059	-1.01362	0.27137	-3.7352	0.000187568	0.0026247
Samd11	2389.62	-1.00943	0.0984749	-10.2506	1.17619e-24	4.93765e-21
Gm16008	40.9181	-1.00667	0.287729	-3.49865	0.000467612	0.00535507
Rpl10a-ps1	28.5106	-0.998273	0.330687	-3.01878	0.00253792	0.0190177
Rtn4rl2	75.275	-0.988092	0.228535	-4.32359	1.53512e-05	0.000357361
Gm26709	50.9217	-0.983275	0.269712	-3.64565	0.000266715	0.00347364
Tle6	27.2095	-0.980139	0.329662	-2.97317	0.00294744	0.0212699
Rpl14-ps1	20.0898	-0.973412	0.36575	-2.66141	0.00778139	0.0436715
Pcsk4	21.5116	-0.969029	0.363226	-2.66784	0.00763399	0.043173
Gigyf1	470.486	-0.959765	0.120324	-7.97649	1.50547e-15	9.47996e-13
Gm1673	20.0006	-0.959591	0.364745	-2.63086	0.00851695	0.0466764
Fam189b	43.7452	-0.959492	0.296774	-3.23307	0.00122468	0.0110961
Zfyve21	58.3345	-0.958096	0.255697	-3.747	0.00017896	0.00251823
Dus3l	238.199	-0.957485	0.151565	-6.31732	2.66138e-10	3.89738e-08
Darc	150.943	-0.952417	0.164672	-5.78372	7.30673e-09	5.89878e-07
Scarna2	1137.86	-0.947648	0.225399	-4.20432	2.61868e-05	0.000550579
Gm996	36.2101	-0.941511	0.290419	-3.24191	0.00118732	0.0108434
Dennd6b	297.225	-0.941345	0.133062	-7.07446	1.5003e-12	4.7237e-10
Lactbl1	109.288	-0.931781	0.191562	-4.86412	1.14966e-06	4.01302e-05
Notch3	35.2615	-0.929789	0.306259	-3.03595	0.00239776	0.0183033
A230004M16Rik	63.4646	-0.928414	0.246283	-3.7697	0.000163444	0.00234477
Lmtk3	223.242	-0.922448	0.144562	-6.38097	1.75969e-10	2.80113e-08
Rps6kl1	51.9703	-0.922413	0.252222	-3.65714	0.000255041	0.00335281
Gm20783	44.1098	-0.919291	0.287785	-3.19437	0.00140136	0.0122475
Gm22442	81.491	-0.919205	0.233014	-3.94484	7.98525e-05	0.00135399
Clcn2	173.204	-0.913082	0.172232	-5.30147	1.14876e-07	5.65137e-06
Cdh24	52.227	-0.910903	0.26561	-3.42948	0.000604746	0.00652629
Bai2	254.507	-0.909431	0.144837	-6.27901	3.40742e-10	4.87648e-08
Capn15	176.72	-0.908075	0.149908	-6.05757	1.38195e-09	1.5402e-07
Cuedc1	269.783	-0.904755	0.141822	-6.37953	1.77631e-10	2.80113e-08
Tmub1	34.9196	-0.903559	0.297761	-3.03451	0.0024093	0.018334
Dalrd3	239.957	-0.902055	0.143704	-6.27718	3.44772e-10	4.87872e-08
Pitpnm1	2084.2	-0.900444	0.0948448	-9.49387	2.22622e-21	4.00529e-18
Pcyt2	207.179	-0.89227	0.154447	-5.7772	7.59521e-09	6.05405e-07
Shank1	193.952	-0.891091	0.170329	-5.23158	1.68063e-07	7.8392e-06
Tigd5	37.8289	-0.891022	0.288626	-3.08711	0.00202111	0.0160795
Caskin1	238.527	-0.888073	0.152855	-5.80989	6.2514e-09	5.14576e-07
Lrrc16b	274.819	-0.886001	0.145853	-6.07461	1.2429e-09	1.42301e-07
Gm26572	27.7685	-0.883774	0.322825	-2.73763	0.00618844	0.0367362
Gpr179	160.287	-0.882281	0.210665	-4.18807	2.81335e-05	0.000583711
Ndor1	197.109	-0.879495	0.149785	-5.87171	4.31327e-09	3.80895e-07
Cbx7	304.257	-0.878212	0.121958	-7.20091	5.98099e-13	2.16654e-10
Rgma	32.6187	-0.874936	0.305296	-2.86587	0.0041587	0.0275656
Bzrap1	481.374	-0.874788	0.114551	-7.6367	2.22863e-14	1.03953e-11
Zfp523	244.26	-0.873772	0.151382	-5.77195	7.83577e-09	6.16773e-07
Fcho1	118.5	-0.873513	0.17879	-4.88568	1.0307e-06	3.71939e-05
Trim68	33.2013	-0.86917	0.299357	-2.90346	0.0036907	0.0251791
Plekhn1	45.9945	-0.864539	0.28432	-3.04073	0.00236007	0.0181018
Rccd1	79.1517	-0.863571	0.215325	-4.01056	6.05759e-05	0.00109611
Fam193b	364.369	-0.8631	0.134035	-6.43937	1.19973e-10	2.04181e-08
Tmem145	101.63	-0.858571	0.20651	-4.15753	3.21705e-05	0.000655591
Rps12-ps3	27.3493	-0.856993	0.329487	-2.60099	0.0092955	0.04989
Camkv	86.3687	-0.856838	0.210887	-4.06303	4.84402e-05	0.000914224
Cacna1g	291.519	-0.856722	0.137934	-6.2111	5.26146e-10	7.20248e-08
Mgat5b	209.14	-0.856257	0.30981	-2.76381	0.00571308	0.0347414
Pcbp4	1412.82	-0.85467	0.0893293	-9.56763	1.09383e-21	2.29595e-18
Fbxl6	128.94	-0.848931	0.177083	-4.79398	1.63507e-06	5.47662e-05
Zfr2	114.04	-0.848192	0.18898	-4.48826	7.18089e-06	0.000190794
Clasrp	168.354	-0.846504	0.169843	-4.98405	6.22672e-07	2.4129e-05
Pnck	74.0288	-0.843473	0.228908	-3.68476	0.000228917	0.00306701
Kdm6b	1069.1	-0.843063	0.0976383	-8.63456	5.8955e-18	6.74981e-15
Porcn	120.694	-0.842884	0.187675	-4.49118	7.08281e-06	0.000188585
Hmx1	75.9768	-0.842619	0.224187	-3.75856	0.000170896	0.00242099
Prpf40b	340.811	-0.84082	0.137172	-6.12968	8.8058e-10	1.09802e-07
Ppp1r16a	213.875	-0.840378	0.144475	-5.81676	5.99981e-09	4.97116e-07
Tead3	187.642	-0.840294	0.155581	-5.40102	6.62625e-08	3.56628e-06
Enkd1	54.4583	-0.839152	0.24547	-3.41855	0.000629557	0.00673059
Reep6	164.737	-0.837985	0.173473	-4.83063	1.36099e-06	4.69441e-05
Radil	93.7026	-0.836671	0.211667	-3.95278	7.7249e-05	0.00132725
Fbxl15	30.6782	-0.834366	0.316636	-2.6351	0.00841134	0.0463599
Whrn	224.087	-0.830322	0.150193	-5.52835	3.23254e-08	1.9386e-06
Gtpbp6	149.395	-0.829076	0.166219	-4.98785	6.10561e-07	2.39545e-05
Dtx3	305.108	-0.827441	0.142727	-5.79739	6.73568e-09	5.50839e-07
Ppp1r3f	54.5612	-0.826639	0.254778	-3.24455	0.00117636	0.0107746
E4f1	213.935	-0.826257	0.140977	-5.86094	4.6025e-09	3.92755e-07
Asic4	53.1812	-0.824029	0.257329	-3.20224	0.00136364	0.012018
Iffo1	227.79	-0.823285	0.137806	-5.97423	2.31185e-09	2.26019e-07
Kif9	45.9879	-0.822964	0.284668	-2.89097	0.0038406	0.0259349
Tnk2	582.513	-0.822467	0.108558	-7.5763	3.55539e-14	1.59916e-11
Kcnk3	59.7577	-0.820047	0.241099	-3.40129	0.000670698	0.00705662
2810008D09Rik	65.9392	-0.818092	0.250789	-3.26207	0.00110603	0.0103396
Fam211b	60.0844	-0.817733	0.239599	-3.41292	0.000642702	0.00682478
Fam57b	504.606	-0.816987	0.138671	-5.89154	3.8261e-09	3.44185e-07
Zfp865	165.975	-0.814368	0.1573	-5.17718	2.25268e-07	1.00962e-05
Tle2	120.559	-0.814088	0.181908	-4.47527	7.63157e-06	0.00020034
Hr	122.153	-0.813909	0.193804	-4.19966	2.67321e-05	0.000560379
Slc22a17	291.586	-0.813326	0.135276	-6.01234	1.82869e-09	1.90125e-07
Zfp513	67.5884	-0.813296	0.231601	-3.51163	0.000445374	0.00516962
Mfap2	84.6411	-0.81239	0.209186	-3.88357	0.000102933	0.00163062
Fance	222.907	-0.811948	0.141973	-5.71903	1.07133e-08	7.93669e-07
Adam11	282.633	-0.810852	0.140772	-5.76005	8.40882e-09	6.53708e-07
Slc9a5	42.3526	-0.8102	0.289958	-2.79419	0.00520292	0.0324658
Trnp1	66.0334	-0.809979	0.245392	-3.30076	0.000964241	0.00929836
Dvl1	380.549	-0.809341	0.136398	-5.93368	2.96223e-09	2.80498e-07
Llgl2	434.367	-0.809037	0.117385	-6.89215	5.49551e-12	1.50457e-09
Atn1	239.213	-0.808906	0.154804	-5.22534	1.73833e-07	8.07845e-06
Abcb9	34.2769	-0.808787	0.311027	-2.60038	0.00931219	0.0499054
Zfp579	114.981	-0.807116	0.193793	-4.16484	3.11567e-05	0.000639068
Pabpn1	271.004	-0.804763	0.139889	-5.75288	8.77336e-09	6.77863e-07
Rundc3a	345.626	-0.803931	0.133476	-6.02306	1.71151e-09	1.79623e-07
Ankrd13b	147.085	-0.802966	0.166149	-4.83281	1.34618e-06	4.65763e-05
Dgkq	169.506	-0.802468	0.154484	-5.19449	2.05283e-07	9.33333e-06
Tmem259	405.381	-0.801418	0.12959	-6.18428	6.23872e-10	8.27058e-08
Cacna1f	277.856	-0.801098	0.154697	-5.17849	2.23691e-07	1.00613e-05
Ampd2	287.565	-0.799127	0.132096	-6.04958	1.45226e-09	1.59041e-07
Prr7	31.7967	-0.798968	0.306523	-2.60655	0.00914589	0.049308
Tmem39b	48.2884	-0.79863	0.27045	-2.95297	0.00314731	0.0224066
BC022687	73.7752	-0.797105	0.222097	-3.589	0.000331944	0.00411467
Kcnh2	113.273	-0.794061	0.188688	-4.20832	2.57277e-05	0.000543648
Slc27a1	340.046	-0.793026	0.124069	-6.39183	1.63914e-10	2.68095e-08
Psd	216.837	-0.792427	0.148828	-5.32446	1.01255e-07	5.14197e-06
Prrt4	41.2419	-0.792413	0.277305	-2.85755	0.00426926	0.0280768
4932418E24Rik	133.79	-0.791481	0.178324	-4.43845	9.06095e-06	0.000230533
Nckap5l	228.527	-0.791352	0.149626	-5.28886	1.23081e-07	5.98489e-06
Med25	325.473	-0.790652	0.120615	-6.5552	5.55682e-11	1.01424e-08
1600002K03Rik	45.3259	-0.790416	0.292182	-2.70521	0.00682604	0.0395433
Hap1	221.571	-0.789457	0.156367	-5.04875	4.44705e-07	1.8197e-05
Klhdc8b	226.599	-0.788224	0.160417	-4.9136	8.94169e-07	3.31211e-05
Fbxw9	218.533	-0.788075	0.147535	-5.3416	9.21307e-08	4.73589e-06
Bcl9l	198.135	-0.786863	0.152266	-5.16767	2.37025e-07	1.0474e-05
Tcp11	106.807	-0.78565	0.196083	-4.00671	6.15696e-05	0.00110615
Wdr90	214.569	-0.784518	0.140057	-5.6014	2.12627e-08	1.36624e-06
Lrrc45	178.308	-0.783205	0.159992	-4.89528	9.81648e-07	3.56279e-05
Ptprn	65.5288	-0.782558	0.252452	-3.09983	0.00193631	0.0156319
Trpm4	38.7859	-0.781243	0.280987	-2.78036	0.00542989	0.0334724
P4htm	115.96	-0.780529	0.183159	-4.26148	2.03082e-05	0.000449492
Nphp4	235.344	-0.779921	0.146642	-5.31855	1.04597e-07	5.2482e-06
Npdc1	286.867	-0.779091	0.127547	-6.10825	1.00732e-09	1.23167e-07
Vax2os	42.6738	-0.778173	0.276059	-2.81886	0.00481944	0.0306636
Dbp	65.951	-0.775876	0.245739	-3.15731	0.0015923	0.0134226
Pgbd5	73.8654	-0.774534	0.21546	-3.59479	0.000324652	0.00406025
B4galnt4	199.464	-0.767548	0.150268	-5.10786	3.25836e-07	1.38167e-05
Asphd2	46.6657	-0.764461	0.270375	-2.82741	0.00469263	0.0300568
Podxl2	850.001	-0.763962	0.108652	-7.0313	2.04625e-12	6.13583e-10
Slc25a22	418.695	-0.763125	0.124973	-6.10634	1.01945e-09	1.23451e-07
Chkb	247.485	-0.762809	0.135391	-5.63411	1.75963e-08	1.16636e-06
Rpph1	4538.12	-0.761482	0.188498	-4.03974	5.35114e-05	0.000988157
BC005764	291.079	-0.759764	0.146042	-5.20236	1.96768e-07	9.01128e-06
Nprl2	80.1358	-0.758275	0.214853	-3.52928	0.0004167	0.00490001
Acot8	60.7029	-0.753759	0.236057	-3.19313	0.00140739	0.0122832
Anks3	221.603	-0.7511	0.136641	-5.49689	3.86558e-08	2.24346e-06
Slc25a42	127.496	-0.75087	0.200381	-3.74722	0.000178806	0.00251823
Col9a2	45.8038	-0.748978	0.264864	-2.82779	0.00468707	0.0300514
Abca2	492.244	-0.748624	0.11118	-6.73341	1.6573e-11	3.54624e-09
Zfp653	113.698	-0.748038	0.182136	-4.10703	4.00779e-05	0.000779843
2810410L24Rik	44.0419	-0.74789	0.274298	-2.72656	0.00639974	0.03754
Plekhd1	52.9523	-0.745642	0.267353	-2.78898	0.00528737	0.0328187
Lrfn1	80.7876	-0.745048	0.209465	-3.55691	0.000375244	0.0045397
Hist1h2an	39.3373	-0.742298	0.278847	-2.66203	0.00776712	0.043638
Tspyl2	171.644	-0.74188	0.156101	-4.75255	2.00863e-06	6.55354e-05
Lhx3	47.1114	-0.74057	0.274583	-2.69707	0.00699522	0.0402825
Fsd1	42.8543	-0.7394	0.269347	-2.74516	0.00604806	0.0362021
Trerf1	88.2867	-0.737875	0.211139	-3.49473	0.000474543	0.00541341
Slc17a7	689.563	-0.737245	0.125799	-5.86047	4.61551e-09	3.92755e-07
Leprel2	242.923	-0.736928	0.148664	-4.95701	7.15856e-07	2.71551e-05
Sirt4	91.8079	-0.736881	0.199998	-3.68445	0.000229199	0.00306752
Fezf2	46.8759	-0.735399	0.275004	-2.67414	0.00749221	0.0425621
Get4	192.933	-0.734495	0.156265	-4.70031	2.59771e-06	8.09791e-05
Bbc3	43.4354	-0.73417	0.278332	-2.63775	0.00834576	0.0460905
Rdh8	51.8855	-0.734025	0.255263	-2.87557	0.00403299	0.0269308
Fam19a3	130.558	-0.732772	0.190166	-3.85333	0.00011652	0.00180235
Cacng7	220.21	-0.732439	0.149175	-4.90994	9.11058e-07	3.34953e-05
Hist1h2bp	49.0632	-0.72913	0.260052	-2.80379	0.00505058	0.0316138
Nob1	107.933	-0.728388	0.193539	-3.76353	0.000167532	0.00238947
Ccdc84	59.1706	-0.726708	0.238978	-3.0409	0.00235875	0.0181018
Mier2	269.107	-0.725666	0.133003	-5.456	4.86974e-08	2.68989e-06
Slc2a8	78.9721	-0.725456	0.217296	-3.33855	0.000842158	0.00839094
Dcaf15	225.098	-0.725375	0.140632	-5.15796	2.49653e-07	1.09935e-05
Hsf1	176.992	-0.724698	0.153539	-4.71996	2.35889e-06	7.42697e-05
Gm26917	44929.1	-0.724468	0.0803573	-9.01558	1.95823e-19	2.4662e-16
Abcg4	366.758	-0.722692	0.119828	-6.03106	1.62891e-09	1.75338e-07
Stk11ip	344.28	-0.720569	0.134274	-5.36641	8.03206e-08	4.23246e-06
Slc4a3	209.434	-0.719336	0.144542	-4.97667	6.46864e-07	2.49896e-05
Rps2	171.818	-0.718136	0.154266	-4.65519	3.23686e-06	9.70596e-05
Ctu2	124.138	-0.717992	0.174572	-4.11286	3.90781e-05	0.000763023
Gm20687	49.96	-0.717772	0.265657	-2.70187	0.00689497	0.0398693
Vsx1	78.6422	-0.7177	0.227193	-3.15898	0.0015832	0.0133728
Azi1	199.16	-0.716898	0.165442	-4.33324	1.46932e-05	0.000345881
Sez6	539.046	-0.716131	0.108407	-6.60592	3.95055e-11	7.79481e-09
Qtrt1	66.8895	-0.715832	0.227854	-3.14163	0.00168012	0.0140222
Ell	146.689	-0.7147	0.168506	-4.24139	2.22138e-05	0.000483179
Zfp598	228.663	-0.714453	0.134493	-5.31221	1.08306e-07	5.37009e-06
2610002J02Rik	67.4453	-0.713759	0.229314	-3.11258	0.00185458	0.0151372
Wdr83	79.2057	-0.712834	0.214901	-3.31704	0.000909772	0.00893734
Dak	57.3485	-0.710093	0.244292	-2.90674	0.00365219	0.0249841
Fam222a	153.167	-0.707824	0.166004	-4.26389	2.00902e-05	0.000446236
Lhfpl4	156.868	-0.706714	0.167357	-4.22279	2.41298e-05	0.000515069
Tox2	147.519	-0.706582	0.173091	-4.08213	4.46246e-05	0.000859331
Sh2b1	230.557	-0.706053	0.134505	-5.24925	1.52716e-07	7.23048e-06
Rfng	153.383	-0.705401	0.159342	-4.42696	9.55723e-06	0.000238817
Ccdc57	119.867	-0.705268	0.178968	-3.94075	8.12287e-05	0.00137315
Plxna3	241.967	-0.705094	0.135056	-5.22074	1.78208e-07	8.22109e-06
Igdcc3	62.2891	-0.703781	0.231897	-3.03489	0.00240626	0.0183219
Ano8	266.282	-0.702958	0.132132	-5.32013	1.03693e-07	5.22366e-06
Samd14	577.156	-0.70229	0.106903	-6.56944	5.05057e-11	9.35396e-09
1110007C09Rik	72.3312	-0.701823	0.233652	-3.00371	0.00266709	0.0197584
Cfp	54.249	-0.701756	0.250011	-2.8069	0.00500212	0.0314042
Col9a1	153.852	-0.7012	0.16677	-4.2046	2.61543e-05	0.000550579
Rabggta	134.863	-0.701116	0.17556	-3.99359	6.50811e-05	0.00115767
Ache	58.3267	-0.701089	0.2586	-2.7111	0.00670611	0.0390281
Igdcc4	320.257	-0.700111	0.125775	-5.56638	2.60089e-08	1.60566e-06
Dscaml1	617.445	-0.700076	0.104549	-6.69615	2.13982e-11	4.49148e-09
Grik5	356.194	-0.699194	0.134705	-5.19056	2.09667e-07	9.46432e-06
Dot1l	493.147	-0.698894	0.126974	-5.50423	3.70782e-08	2.19231e-06
Crtc1	364.288	-0.698677	0.125229	-5.57919	2.41648e-08	1.51409e-06
Suv420h2	221.345	-0.698161	0.14139	-4.93783	7.89981e-07	2.96102e-05
Pusl1	57.0863	-0.697592	0.247651	-2.81684	0.00484993	0.0307398
Trim46	60.5901	-0.696724	0.239221	-2.91247	0.00358577	0.0246234
Cpt1c	118.754	-0.696458	0.182233	-3.82181	0.000132478	0.00198859
Tmem86b	47.8284	-0.695329	0.260521	-2.66899	0.00760801	0.0431018
Ppargc1b	167.009	-0.694867	0.168038	-4.13517	3.54696e-05	0.000709055
Dxo	81.7937	-0.694664	0.207989	-3.33991	0.000838056	0.00836211
Necab3	50.417	-0.693832	0.260248	-2.66604	0.00767498	0.0433278
Eml3	625.585	-0.693236	0.10232	-6.7752	1.24235e-11	2.9521e-09
Ypel3	357.854	-0.692991	0.122787	-5.64385	1.66293e-08	1.13205e-06
Fbrsl1	321.605	-0.690959	0.122518	-5.63966	1.70384e-08	1.1475e-06
Dhps	85.4385	-0.690405	0.20367	-3.38982	0.000699374	0.00729132
Pde8b	208.724	-0.69037	0.152724	-4.52037	6.17315e-06	0.000166121
Mast1	269.763	-0.690017	0.145722	-4.73515	2.18889e-06	7.01448e-05
Stx1a	63.7708	-0.689468	0.234044	-2.94589	0.00322024	0.0228354
Trim3	407.805	-0.688904	0.122116	-5.64137	1.68699e-08	1.14225e-06
Klhl17	400.107	-0.68862	0.113939	-6.04375	1.50569e-09	1.63471e-07
Rhot2	243.465	-0.687969	0.134303	-5.12251	3.01503e-07	1.29154e-05
Shf	81.5927	-0.687529	0.204521	-3.36165	0.000774771	0.00787528
Csmd2	213.571	-0.686818	0.164069	-4.18616	2.83709e-05	0.000587669
Mapre3	176.426	-0.686445	0.161873	-4.24064	2.22886e-05	0.000483702
Meis3	124.626	-0.685942	0.180841	-3.79306	0.000148803	0.00217909
Ppap2c	59.1256	-0.684834	0.246408	-2.77928	0.00544803	0.0335677
Rnf123	294.347	-0.684411	0.132431	-5.16808	2.36512e-07	1.0474e-05
Agap2	206.712	-0.6844	0.150735	-4.54041	5.61455e-06	0.000152391
Ccdc64	242.197	-0.684344	0.142297	-4.80928	1.51478e-06	5.12825e-05
Cdk5r2	154.829	-0.683502	0.167762	-4.07425	4.61635e-05	0.000881889
Klc3	455.308	-0.683172	0.122216	-5.58986	2.27258e-08	1.43428e-06
Ttll3	69.8366	-0.683055	0.228166	-2.99368	0.00275635	0.0202766
Meg3	801.271	-0.68092	0.114071	-5.96928	2.38299e-09	2.29094e-07
Fpgs	78.3959	-0.679623	0.21012	-3.23446	0.00121874	0.0110503
Atp1b2	2820.14	-0.678562	0.0999488	-6.78909	1.12841e-11	2.73292e-09
Ly6h	66.6425	-0.677893	0.233155	-2.90748	0.00364356	0.0249386
Katnb1	194.734	-0.677646	0.145475	-4.65815	3.19057e-06	9.61445e-05
Dmpk	71.6916	-0.67723	0.21819	-3.10385	0.00191018	0.0154507
Dnm1	358.632	-0.675869	0.123841	-5.45754	4.82778e-08	2.67846e-06
Kifc2	66.4245	-0.675755	0.22991	-2.93922	0.00329038	0.0231503
BC037034	160.749	-0.673538	0.168094	-4.0069	6.15206e-05	0.00110615
Akap8l	346.178	-0.673484	0.128452	-5.24308	1.57919e-07	7.44879e-06
Pitpnm3	1492.85	-0.673361	0.091139	-7.38828	1.48737e-13	6.26331e-11
Kif19a	815.006	-0.673223	0.099768	-6.74789	1.50013e-11	3.31449e-09
Leng8	1212.22	-0.672951	0.0986321	-6.82284	8.92584e-12	2.29412e-09
Gale	65.946	-0.671952	0.23029	-2.91785	0.00352455	0.0243139
Zfyve27	386.68	-0.670552	0.120715	-5.55482	2.77893e-08	1.69892e-06
Scrt2	119.694	-0.669989	0.199617	-3.35638	0.000789703	0.00797555
Tsen54	74.9632	-0.668822	0.221764	-3.01591	0.00256207	0.019138
Nxph4	92.6537	-0.6673	0.212508	-3.14012	0.00168878	0.0140571
Pias3	1090.05	-0.6648	0.0899853	-7.38787	1.49197e-13	6.26331e-11
Slc32a1	72.1844	-0.664783	0.220233	-3.01854	0.00253993	0.0190177
Megf6	160.782	-0.664709	0.186832	-3.55778	0.000373997	0.00453332
Dph2	83.1783	-0.664594	0.203283	-3.26931	0.0010781	0.0101629
Ptov1	738.99	-0.664412	0.0982337	-6.76358	1.34621e-11	3.08257e-09
Xylt2	152.105	-0.664273	0.162447	-4.08917	4.32913e-05	0.000834931
Gpc2	254.847	-0.664227	0.152676	-4.35058	1.35778e-05	0.000322638
Rnf152	72.5992	-0.663397	0.221849	-2.99031	0.00278697	0.0204421
Szt2	506.645	-0.663139	0.104095	-6.37052	1.88393e-10	2.92916e-08
Ankrd24	113.448	-0.662285	0.192165	-3.44643	0.000568049	0.00621008
1810032O08Rik	60.4971	-0.661955	0.234903	-2.818	0.00483237	0.0306876
Setd1b	333.555	-0.661874	0.131298	-5.041	4.63103e-07	1.88748e-05
Egln2	237.632	-0.660475	0.135734	-4.86595	1.13909e-06	4.00717e-05
Klhl29	276.055	-0.659395	0.127943	-5.15383	2.55222e-07	1.11995e-05
Rbck1	318.388	-0.659331	0.125142	-5.26865	1.37434e-07	6.58114e-06
Kmt2b	690.491	-0.656976	0.0954295	-6.88441	5.80283e-12	1.55491e-09
Efs	109.022	-0.656153	0.191549	-3.42551	0.000613638	0.00659962
Srcin1	172.629	-0.655314	0.170049	-3.85369	0.000116352	0.00180235
Plxnb1	1181.82	-0.655195	0.0888983	-7.37017	1.70415e-13	6.92324e-11
Rfx1	280.349	-0.652989	0.147318	-4.43251	9.31413e-06	0.00023602
Cacna1h	751.498	-0.652502	0.0987813	-6.60552	3.96116e-11	7.79481e-09
Celf5	121.168	-0.65187	0.177872	-3.66483	0.0002475	0.00327074
Lrfn3	65.163	-0.651767	0.244349	-2.66737	0.00764484	0.0431938
Sars2	64.0292	-0.65143	0.234219	-2.78129	0.0054144	0.0334096
Apc2	687.097	-0.650395	0.0954373	-6.8149	9.43299e-12	2.32939e-09
Col9a3	88.5962	-0.650213	0.203927	-3.18846	0.00143032	0.0124315
Nrbp2	93.2267	-0.6502	0.199807	-3.25415	0.00113734	0.0105102
Kctd13	72.6365	-0.649734	0.236916	-2.74246	0.00609803	0.0364318
Ccdc142	109.984	-0.649674	0.185299	-3.50608	0.000454764	0.00523519
Tmem8	81.4047	-0.649208	0.214547	-3.02595	0.00247855	0.0187326
Adcy6	722.145	-0.64894	0.0952113	-6.81579	9.37492e-12	2.32939e-09
Kcnc3	107.545	-0.647059	0.196722	-3.28921	0.00100469	0.00962135
Atp7b	64.0523	-0.646932	0.23307	-2.7757	0.00550828	0.0338181
Wnk2	444.199	-0.646861	0.118913	-5.43979	5.33423e-08	2.93359e-06
Ltbp3	128.022	-0.645922	0.178787	-3.61281	0.000302902	0.00384551
Phc1	460.639	-0.645771	0.112751	-5.72743	1.01966e-08	7.6896e-07
Sema4g	225.289	-0.645172	0.15154	-4.25745	2.06771e-05	0.000456855
Sema6b	103.567	-0.644862	0.187894	-3.43205	0.000599036	0.00648998
Celsr3	854.775	-0.644569	0.0933203	-6.90706	4.94784e-12	1.41621e-09
Pik3r2	348.462	-0.644132	0.11439	-5.63101	1.79158e-08	1.18132e-06
Prr12	375.053	-0.643701	0.118846	-5.41625	6.08631e-08	3.30392e-06
Lag3	190.86	-0.643563	0.171127	-3.76072	0.000169423	0.00240825
Ypel4	65.267	-0.643209	0.236954	-2.71449	0.00663786	0.0386487
Ssbp4	205.258	-0.642815	0.149771	-4.29197	1.77093e-05	0.000401858
Ncor2	816.34	-0.642373	0.105952	-6.06289	1.337e-09	1.5034e-07
BC034090	703.498	-0.641317	0.108607	-5.90492	3.52812e-09	3.2433e-07
Tjap1	154.943	-0.640711	0.163146	-3.92723	8.59283e-05	0.0014258
Vps9d1	232.746	-0.640623	0.146156	-4.38314	1.16983e-05	0.000283324
Apeh	219.729	-0.639219	0.144921	-4.41081	1.02985e-05	0.000255533
Osbpl5	101.277	-0.638735	0.193989	-3.29263	0.000992551	0.00951308
Scrt1	101.944	-0.637878	0.195567	-3.26168	0.00110752	0.0103396
Hmgcl	131.569	-0.637332	0.167251	-3.81063	0.000138616	0.00207085
Lzts3	88.2295	-0.63668	0.19718	-3.22892	0.00124257	0.011234
Sppl2b	285.884	-0.636458	0.143755	-4.42738	9.5384e-06	0.000238817
Hdac10	151.528	-0.635848	0.164051	-3.87592	0.000106224	0.00167432
Gltscr1	110.074	-0.635848	0.18538	-3.42996	0.00060367	0.00652025
Rab34	145.291	-0.635763	0.166857	-3.81022	0.000138844	0.0020718
Col23a1	126.246	-0.635451	0.180168	-3.52699	0.000420318	0.00493292
Megf11	66.1481	-0.634496	0.227086	-2.79408	0.00520474	0.0324658
Rps6kb2	185.669	-0.634408	0.159913	-3.9672	7.2721e-05	0.00126822
Dguok	83.0288	-0.634326	0.210721	-3.01027	0.00261019	0.0194054
Zfp414	99.1446	-0.633933	0.198371	-3.1957	0.00139494	0.0122135
2310061I04Rik	76.7575	-0.633842	0.225752	-2.80769	0.00498983	0.0313626
Tctn2	133.146	-0.633711	0.171124	-3.70323	0.000212868	0.00290451
Shank3	269.976	-0.633492	0.137853	-4.59543	4.31862e-06	0.000123302
Atp13a2	784.089	-0.632824	0.0978724	-6.4658	1.00761e-10	1.7873e-08
Nlgn2	597.201	-0.632638	0.103747	-6.09787	1.07494e-09	1.2837e-07
4933427J07Rik	68.0754	-0.632109	0.229571	-2.75344	0.00589725	0.0356149
Ntng2	466.148	-0.63193	0.113057	-5.58946	2.27771e-08	1.43428e-06
Mtss1l	307.777	-0.631833	0.141268	-4.47257	7.7284e-06	0.000201933
Tcea2	67.98	-0.631591	0.222504	-2.83856	0.00453179	0.0292684
Klc2	256.584	-0.629949	0.133226	-4.72843	2.26257e-06	7.18284e-05
Cul9	407.042	-0.628751	0.118495	-5.30614	1.1197e-07	5.52999e-06
Rnft2	210.872	-0.627855	0.145166	-4.32509	1.52467e-05	0.000356246
Glis2	231.573	-0.627547	0.146474	-4.28437	1.83259e-05	0.000412875
Plekhj1	94.8541	-0.627438	0.211359	-2.96859	0.00299167	0.0214318
Dedd2	84.6307	-0.627286	0.203144	-3.08789	0.0020158	0.0160691
Trim47	108.361	-0.626372	0.228032	-2.74686	0.0060168	0.0360493
Dvl3	392.512	-0.626229	0.121654	-5.14762	2.63816e-07	1.14569e-05
Ptdss2	118.376	-0.625916	0.176699	-3.54228	0.000396688	0.00473994
Fam173a	130.969	-0.625568	0.178071	-3.51301	0.000443053	0.00514742
Crb2	368.649	-0.624405	0.12315	-5.07027	3.97262e-07	1.64576e-05
Zbtb48	88.4218	-0.624066	0.210089	-2.97048	0.00297337	0.0213614
Fbxl19	252.969	-0.624031	0.136504	-4.57151	4.84212e-06	0.000135515
Rgl2	438.418	-0.623942	0.108052	-5.77446	7.71987e-09	6.11472e-07
Sfxn3	254.63	-0.622996	0.140723	-4.42712	9.54983e-06	0.000238817
Adck5	126.628	-0.622133	0.182331	-3.41212	0.0006446	0.00683341
Ppp1r37	332.027	-0.621898	0.116995	-5.31559	1.0631e-07	5.29197e-06
Reep2	153.112	-0.621291	0.180588	-3.44038	0.0005809	0.00633407
Gtpbp3	127.147	-0.620671	0.179668	-3.45455	0.00055122	0.00608654
Camkk1	158.822	-0.620225	0.16971	-3.65461	0.000257577	0.00337909
Tsr3	86.9514	-0.619188	0.199862	-3.09808	0.00194778	0.0156643
Zfp219	360.387	-0.618338	0.117211	-5.27541	1.32462e-07	6.36727e-06
Mamdc4	79.3712	-0.618023	0.222273	-2.78046	0.00542814	0.0334724
Sh3gl2	88.9409	-0.617364	0.206805	-2.98525	0.00283342	0.0207225
Snhg11	388.349	-0.616972	0.143255	-4.3068	1.6563e-05	0.000380135
Gm3764	76.4524	-0.616138	0.214168	-2.87689	0.00401612	0.0268741
Abtb1	230.149	-0.616078	0.140807	-4.37534	1.21241e-05	0.000292512
Plekhh3	113.73	-0.61547	0.201237	-3.05844	0.00222495	0.0172863
Caskin2	373.22	-0.615221	0.123313	-4.98909	6.06655e-07	2.38757e-05
Sh3glb2	266.601	-0.614618	0.128045	-4.80003	1.58643e-06	5.3421e-05
Rara	225.684	-0.613651	0.137692	-4.4567	8.32295e-06	0.000214793
Slc29a2	71.747	-0.612491	0.222391	-2.75412	0.00588499	0.0355812
Scrib	452.408	-0.612137	0.10426	-5.87126	4.32492e-09	3.80895e-07
Ighmbp2	87.0259	-0.611542	0.205585	-2.97463	0.00293337	0.0212072
Rai1	385.411	-0.611321	0.113301	-5.39555	6.83123e-08	3.66096e-06
Abhd14a	100.279	-0.610828	0.196703	-3.10533	0.00190067	0.0154035
Ifrd2	89.3553	-0.610618	0.210589	-2.89957	0.00373671	0.025413
Pim3	103.896	-0.610453	0.209008	-2.92072	0.00349225	0.0241922
Dyrk1b	396.713	-0.610012	0.11743	-5.19469	2.05064e-07	9.33333e-06
Nacad	232.781	-0.609354	0.13773	-4.42426	9.67722e-06	0.000241336
Pcnxl3	581.959	-0.609064	0.108966	-5.58946	2.27772e-08	1.43428e-06
Osbpl7	88.0075	-0.608862	0.20276	-3.00287	0.00267446	0.0197897
Mfsd10	132.246	-0.608642	0.17391	-3.49975	0.000465696	0.00535125
Apba3	150.765	-0.608215	0.1737	-3.50153	0.000462594	0.00532046
Hcn3	73.4967	-0.607859	0.229861	-2.64446	0.00818211	0.045386
Lrfn4	153.257	-0.607491	0.168306	-3.60945	0.000306848	0.00388386
Pkd1	967.861	-0.606727	0.0852097	-7.12039	1.0762e-12	3.4753e-10
Map1s	218.775	-0.606633	0.147188	-4.12149	3.76438e-05	0.000743081
Sptbn4	80.7601	-0.606354	0.207	-2.92924	0.00339788	0.0237336
Ap5z1	83.9088	-0.606206	0.203555	-2.9781	0.00290044	0.0210415
Thop1	176.963	-0.606084	0.15601	-3.88491	0.000102367	0.00162369
Micall1	206.362	-0.604888	0.151	-4.00589	6.17846e-05	0.00110843
Atg2a	309.09	-0.604842	0.124331	-4.86479	1.14581e-06	4.01302e-05
Abcc10	136.093	-0.6044	0.167408	-3.61034	0.000305801	0.00387451
Rexo1	277.096	-0.603426	0.128364	-4.7009	2.59022e-06	8.09461e-05
Zfp692	75.7106	-0.603068	0.22749	-2.65097	0.00802612	0.0447261
Fbxl16	336.059	-0.601924	0.148582	-4.05113	5.09719e-05	0.000953867
Eid2b	71.1935	-0.601583	0.217959	-2.76007	0.0057789	0.0350551
Heatr2	107.461	-0.600988	0.20104	-2.98939	0.00279535	0.0204916
Gnb3	768.778	-0.600833	0.106443	-5.64462	1.65544e-08	1.13205e-06
Capn10	182.686	-0.600589	0.153187	-3.92064	8.83159e-05	0.00146156
Dvl2	177.809	-0.599974	0.147864	-4.0576	4.95798e-05	0.000930564
Brsk2	659.074	-0.59956	0.0970825	-6.17578	6.58392e-10	8.63728e-08
Npepl1	182.017	-0.59903	0.155608	-3.84961	0.000118307	0.00182147
Gba2	267.457	-0.598482	0.131302	-4.55806	5.16275e-06	0.000142275
Hist1h2ao	137.604	-0.597963	0.168208	-3.55491	0.000378111	0.00456564
Dos	154.671	-0.596704	0.173508	-3.43905	0.000583758	0.00635423
Dlgap3	138.637	-0.595606	0.181525	-3.28113	0.00103391	0.00984956
Kmt2d	1757.77	-0.595304	0.082681	-7.20001	6.02102e-13	2.16654e-10
Rdh13	136.033	-0.595183	0.170612	-3.48851	0.000485719	0.00551094
Pex6	182.315	-0.594775	0.153236	-3.88142	0.000103847	0.00164303
Zfp385a	594.883	-0.594503	0.115784	-5.1346	2.82741e-07	1.21947e-05
Ctxn1	177.69	-0.594475	0.1499	-3.9658	7.31499e-05	0.00126822
Fam83h	89.1961	-0.594239	0.19671	-3.02089	0.0025203	0.0189225
Slc29a4	87.7652	-0.593419	0.206061	-2.87982	0.00397901	0.0266977
Agrn	2190.24	-0.593251	0.0743111	-7.98335	1.42413e-15	9.47996e-13
Zcchc18	139.452	-0.593078	0.171436	-3.45947	0.000541241	0.00599506
Ccdc157	209.816	-0.592891	0.148443	-3.99405	6.49531e-05	0.00115767
C2cd2l	720.307	-0.592733	0.111202	-5.33022	9.80924e-08	5.00152e-06
Cdc42bpg	78.9163	-0.591828	0.210647	-2.80957	0.00496081	0.0312226
Arhgef1	323.057	-0.591407	0.128697	-4.59535	4.32023e-06	0.000123302
Znf512b	520.182	-0.590736	0.108109	-5.46426	4.64846e-08	2.61351e-06
Zmiz2	581.498	-0.590559	0.0968792	-6.09583	1.08871e-09	1.2837e-07
Svop	204.309	-0.589121	0.143983	-4.0916	4.28413e-05	0.000828792
Nudt16l1	100.536	-0.587317	0.189155	-3.10496	0.00190306	0.0154129
Dcaf11	366.042	-0.587108	0.115838	-5.06835	4.01278e-07	1.65695e-05
Inf2	86.5198	-0.586292	0.20906	-2.80442	0.00504076	0.0315681
Impdh1	1009.02	-0.585962	0.08868	-6.6076	3.90591e-11	7.79481e-09
Arhgap33	174.792	-0.584614	0.156954	-3.72475	0.000195508	0.00269981
Gas2l1	79.0208	-0.584495	0.209957	-2.78388	0.00537136	0.0332254
Cers4	232.816	-0.584387	0.162474	-3.59681	0.000322141	0.00404088
Tub	786.551	-0.584235	0.100123	-5.83516	5.37396e-09	4.51197e-07
Edc4	549.771	-0.584011	0.107664	-5.42436	5.81625e-08	3.17099e-06
Cc2d1a	221.866	-0.584009	0.158064	-3.69475	0.0002201	0.00297418
Brsk1	218.611	-0.583781	0.14106	-4.13854	3.49529e-05	0.00070095
Bsn	568.893	-0.583198	0.105829	-5.51075	3.57316e-08	2.12266e-06
Tbx2	378.653	-0.583168	0.124778	-4.67366	2.95881e-06	9.04448e-05
Brf1	436.973	-0.582299	0.114581	-5.082	3.73491e-07	1.55239e-05
Dohh	200.063	-0.582131	0.154153	-3.77631	0.000159168	0.00230674
Cherp	362.459	-0.581833	0.121347	-4.79479	1.62845e-06	5.46899e-05
Tnrc18	609.602	-0.580801	0.10324	-5.62571	1.84744e-08	1.21181e-06
Zdhhc8	203.407	-0.580337	0.15134	-3.83465	0.000125743	0.00191027
Trip6	76.0265	-0.57975	0.211752	-2.73787	0.0061838	0.0367362
Cic	1094.27	-0.579486	0.0939843	-6.16578	7.01384e-10	9.0135e-08
Cirbp	727.295	-0.578763	0.0977234	-5.92246	3.1717e-09	2.98092e-07
Acadvl	426.245	-0.575679	0.121241	-4.74821	2.05224e-06	6.67852e-05
Tmem229b	415.567	-0.575553	0.145878	-3.94545	7.96513e-05	0.00135399
Tpra1	170.3	-0.575406	0.17121	-3.36083	0.000777085	0.00788607
Megf8	895.504	-0.575387	0.0871884	-6.59936	4.12946e-11	7.87975e-09
Shisa7	76.523	-0.575238	0.213593	-2.69315	0.00707801	0.0406848
Ulk3	210.885	-0.574902	0.155479	-3.69762	0.000217627	0.00295377
BC029214	215.176	-0.574757	0.141066	-4.07437	4.61391e-05	0.000881889
Ahdc1	667.965	-0.574437	0.0974212	-5.89643	3.71459e-09	3.36558e-07
Usp19	851.904	-0.574148	0.0926002	-6.2003	5.63571e-10	7.63185e-08
Cngb1	942.748	-0.573665	0.104268	-5.50185	3.7583e-08	2.20585e-06
Gpaa1	283.552	-0.573409	0.127821	-4.48601	7.2568e-06	0.000192
Repin1	288.225	-0.57322	0.131812	-4.34877	1.36905e-05	0.000324704
Atg4d	125.91	-0.573087	0.173611	-3.30099	0.000963451	0.00929786
Adrm1	252.296	-0.572962	0.134099	-4.27267	1.93144e-05	0.000433593
Map2k7	459.782	-0.572696	0.117403	-4.87805	1.07142e-06	3.83337e-05
Srrm3	177.939	-0.572667	0.14949	-3.83081	0.00012772	0.00193101
Ppox	222.695	-0.571746	0.144743	-3.95008	7.81244e-05	0.00133864
Itga3	306.407	-0.571623	0.120952	-4.72603	2.2895e-06	7.24472e-05
Nfasc	545.102	-0.571367	0.103928	-5.49774	3.847e-08	2.24301e-06
Tbc1d10a	72.7951	-0.570888	0.214478	-2.66176	0.00777338	0.043646
Lemd2	186.425	-0.570794	0.145647	-3.91901	8.89127e-05	0.00146758
Camta2	281.451	-0.570698	0.133636	-4.27054	1.95003e-05	0.000435437
Vps16	260.144	-0.56945	0.131599	-4.32718	1.51032e-05	0.000353755
Lphn1	928.006	-0.567926	0.0948075	-5.99031	2.09447e-09	2.09347e-07
Zswim8	817.117	-0.567722	0.0881106	-6.44329	1.16915e-10	2.01702e-08
Sema5b	324.441	-0.567312	0.127175	-4.46087	8.16288e-06	0.000211529
Tulp1	1291.59	-0.565398	0.0952078	-5.93857	2.87523e-09	2.74323e-07
Chd5	177.104	-0.565002	0.153019	-3.69236	0.00022218	0.00299802
Apbb3	165.96	-0.564874	0.159114	-3.55012	0.000385049	0.00464048
Pla2g6	233.395	-0.563808	0.135508	-4.1607	3.17275e-05	0.000647611
Nfix	296.093	-0.563549	0.137286	-4.10494	4.04423e-05	0.000784792
Usp20	212.57	-0.563198	0.143068	-3.93656	8.26577e-05	0.00138799
Engase	132.313	-0.563014	0.171923	-3.27481	0.00105733	0.0100346
Carm1	281.831	-0.562029	0.123169	-4.56306	5.04128e-06	0.000139846
Pcdh8	91.4108	-0.561961	0.195089	-2.88055	0.00396988	0.0266649
Mex3d	215.82	-0.561149	0.139288	-4.0287	5.60852e-05	0.00102815
Aplp1	313.205	-0.560565	0.140363	-3.99368	6.50554e-05	0.00115767
Pear1	127.984	-0.560032	0.192356	-2.91143	0.00359774	0.0246786
Scaf1	640.739	-0.559533	0.102441	-5.462	4.70799e-08	2.63522e-06
Safb2	382.779	-0.559211	0.124248	-4.50075	6.77125e-06	0.000180672
Pou6f1	277.443	-0.559031	0.124721	-4.48227	7.3854e-06	0.000194993
Cln3	590.537	-0.558632	0.100609	-5.5525	2.81619e-08	1.71339e-06
Plch2	905.63	-0.558468	0.109364	-5.1065	3.28182e-07	1.38232e-05
Syngap1	153.989	-0.55843	0.165142	-3.38151	0.000720879	0.00742335
Myg1	122.8	-0.557219	0.18743	-2.97294	0.00294965	0.0212699
Tmem132a	544.998	-0.556922	0.103865	-5.36196	8.2322e-08	4.29057e-06
Chpf	118.376	-0.556651	0.185305	-3.00396	0.00266488	0.0197536
Zfhx2	169.966	-0.556176	0.174645	-3.1846	0.00144955	0.0125444
Slco4a1	332.846	-0.554439	0.140562	-3.94444	7.99883e-05	0.00135399
Nova2	191.501	-0.553952	0.157416	-3.51902	0.000433137	0.00506023
Ptchd2	175.239	-0.552956	0.153397	-3.60473	0.000312482	0.00394328
Trim11	193.231	-0.552839	0.15028	-3.67874	0.00023439	0.00313034
Zgpat	280.166	-0.55193	0.13051	-4.22904	2.34691e-05	0.000504909
Pnkd	197.641	-0.551634	0.145039	-3.80333	0.000142761	0.00211273
Pnpla3	144.86	-0.551092	0.172199	-3.20033	0.0013727	0.0120809
Gramd1a	314.041	-0.550956	0.12825	-4.29596	1.73939e-05	0.000396129
BC018242	167.124	-0.550695	0.164258	-3.35262	0.000800499	0.00807811
Lmnb2	170.729	-0.550201	0.153506	-3.58424	0.000338066	0.00417822
Tbkbp1	123.389	-0.550162	0.178185	-3.08759	0.00201788	0.0160741
Tchp	104.46	-0.550159	0.198998	-2.76465	0.00569838	0.034686
Jag2	260.63	-0.549979	0.14318	-3.84118	0.000122444	0.00187371
Snx32	87.8556	-0.549462	0.207464	-2.64847	0.00808582	0.0449395
Ercc2	491.324	-0.54944	0.107943	-5.0901	3.57876e-07	1.50236e-05
Polrmt	187.034	-0.548757	0.159538	-3.43967	0.00058243	0.00634526
Camsap3	158.903	-0.548556	0.158316	-3.46495	0.000530329	0.00591582
Hdgfrp2	265.919	-0.547832	0.144996	-3.77824	0.000157938	0.00229156
Ankrd16	294.112	-0.547622	0.13086	-4.18478	2.85449e-05	0.000590302
Plekha6	248.838	-0.547308	0.150745	-3.63069	0.000282661	0.00363848
Gpr137	150.861	-0.547123	0.160147	-3.41639	0.000634582	0.00677075
Prr3	135.466	-0.546977	0.172522	-3.17047	0.0015219	0.0129898
Arhgef25	122.101	-0.546874	0.175184	-3.12171	0.00179806	0.0147619
Ranbp3	340.763	-0.546418	0.116907	-4.67397	2.95438e-06	9.04448e-05
Nr2f6	169.028	-0.546232	0.151166	-3.61345	0.000302148	0.00384369
Smg9	187.832	-0.545515	0.160981	-3.38868	0.000702295	0.00730364
Slc25a10	198.85	-0.542578	0.145948	-3.71762	0.000201108	0.00277107
Trafd1	636.033	-0.542239	0.0990227	-5.4759	4.35283e-08	2.4918e-06
Hmg20b	143.537	-0.542042	0.17649	-3.07123	0.00213179	0.0167276
Col2a1	977.303	-0.541598	0.0926571	-5.84518	5.06015e-09	4.27701e-07
D4Wsu53e	1122.68	-0.541183	0.0900295	-6.01118	1.84177e-09	1.90125e-07
Tmem161a	111.241	-0.540617	0.178689	-3.02547	0.0024825	0.0187438
Robo3	194.678	-0.540284	0.167474	-3.22607	0.00125503	0.0113222
Atxn7l2	100.097	-0.539887	0.196458	-2.74811	0.00599408	0.0359816
Cars	261.002	-0.53868	0.137771	-3.90997	9.23084e-05	0.00150587
Hdac5	627.269	-0.538274	0.0967779	-5.56195	2.66772e-08	1.63889e-06
Prr14	440.134	-0.537107	0.115144	-4.66467	3.09106e-06	9.37298e-05
Ryr3	139.146	-0.537091	0.181282	-2.96273	0.00304921	0.0218068
Psd2	107.946	-0.536607	0.193735	-2.76981	0.00560895	0.0342742
Haghl	155.767	-0.536319	0.164938	-3.25165	0.00114738	0.0105844
Rusc2	326.57	-0.535912	0.121655	-4.40517	1.057e-05	0.000260506
Mmp28	129.305	-0.535615	0.178632	-2.99843	0.00271374	0.0200216
Nbeal2	94.9236	-0.534596	0.199915	-2.67412	0.00749247	0.0425621
Prmt1	185.593	-0.534564	0.154047	-3.47013	0.000520202	0.00582867
Col17a1	143.395	-0.534157	0.17528	-3.04745	0.00230793	0.0178101
Eno2	405.962	-0.533914	0.125861	-4.24211	2.21431e-05	0.000482474
Tmem8b	154.742	-0.533709	0.16304	-3.27348	0.00106232	0.0100669
Speg	148.566	-0.533536	0.165875	-3.21648	0.00129772	0.0115907
Efnb3	166.35	-0.533527	0.155481	-3.43146	0.000600345	0.00649172
Aatk	154.17	-0.533467	0.159734	-3.33973	0.000838601	0.00836211
Gga3	360.607	-0.533014	0.121484	-4.38751	1.14653e-05	0.000279293
Tmem201	372.325	-0.532583	0.119174	-4.46895	7.8603e-06	0.000204109
Crocc	1109.74	-0.532532	0.0912846	-5.83375	5.41958e-09	4.52014e-07
Yipf3	130.906	-0.531676	0.176442	-3.01332	0.00258406	0.0192377
Pitpnm2	219.109	-0.531532	0.145059	-3.66426	0.000248057	0.00327466
Klhdc4	144.896	-0.531435	0.162645	-3.26745	0.0010852	0.0101993
Zfpm1	129.939	-0.531099	0.174481	-3.04389	0.00233542	0.0180002
Usp36	318.897	-0.530658	0.127011	-4.17805	2.9402e-05	0.000606037
Cacfd1	126.525	-0.530648	0.181582	-2.92237	0.00347382	0.024091
Smpd2	272.737	-0.530501	0.151626	-3.49875	0.000467443	0.00535507
Pex26	96.6879	-0.530295	0.202359	-2.62057	0.0087783	0.0477555
Lgr5	168.944	-0.530183	0.149961	-3.53547	0.000407046	0.00481799
Zfp628	93.568	-0.529699	0.199094	-2.66055	0.00780133	0.0437444
Abhd16a	213.951	-0.529417	0.156438	-3.3842	0.000713852	0.00736906
Rap1gap	178.86	-0.528942	0.156743	-3.37459	0.000739255	0.00757541
A930011O12Rik	5119.46	-0.527747	0.0923921	-5.71203	1.11637e-08	8.17415e-07
Ehmt2	687.334	-0.527712	0.0963929	-5.4746	4.38506e-08	2.49889e-06
Gm514	295.91	-0.527664	0.125647	-4.19957	2.67419e-05	0.000560379
Pprc1	139.847	-0.527256	0.165572	-3.18446	0.00145027	0.0125444
Nrxn2	448.544	-0.527052	0.109999	-4.79141	1.65616e-06	5.51758e-05
Tecpr1	793.707	-0.526534	0.0925916	-5.68663	1.29571e-08	9.21929e-07
Kank3	148.63	-0.52601	0.16326	-3.22192	0.00127336	0.0114465
Ogdhl	290.097	-0.525651	0.132711	-3.96085	7.46821e-05	0.00128518
Rgp1	300.631	-0.525552	0.131825	-3.98674	6.69874e-05	0.00118272
Ggt7	129.626	-0.525327	0.173438	-3.02891	0.00245438	0.0185984
Tctn1	274.924	-0.525326	0.137437	-3.82231	0.000132207	0.00198797
Adcy5	140.48	-0.524706	0.168896	-3.10669	0.00189197	0.0153429
Zfp787	175.671	-0.524677	0.158095	-3.31874	0.000904257	0.008904
Gcn1l1	942.161	-0.524415	0.0915829	-5.72612	1.02753e-08	7.70278e-07
Unc5a	115.318	-0.524243	0.178634	-2.93473	0.00333834	0.0233832
Syvn1	252.432	-0.523135	0.134388	-3.89273	9.91225e-05	0.00159025
Fam65a	156.977	-0.5222	0.167232	-3.1226	0.0017926	0.0147363
6720401G13Rik	121.496	-0.521964	0.190918	-2.73397	0.00625762	0.0370412
Acd	140.79	-0.521955	0.1685	-3.09765	0.00195064	0.0156706
Ubald1	175.945	-0.521267	0.147895	-3.52456	0.00042418	0.0049648
Fbrs	234.84	-0.521242	0.136882	-3.80796	0.000140119	0.00208342
Gga1	246.819	-0.520998	0.130483	-3.99285	6.52836e-05	0.00115964
B4galt3	183.715	-0.520629	0.147132	-3.53851	0.000402385	0.00477667
Rnf126	126.74	-0.520586	0.180985	-2.8764	0.00402237	0.0268741
Neurl4	536.434	-0.520333	0.113142	-4.59892	4.24686e-06	0.000122112
Slc12a5	459.648	-0.519545	0.109561	-4.74207	2.11542e-06	6.83118e-05
Uckl1	276.412	-0.519051	0.134073	-3.87141	0.000108208	0.00169921
Ciz1	294.456	-0.518747	0.133893	-3.87434	0.000106912	0.00168206
Crtc2	176.014	-0.518325	0.156017	-3.32223	0.000893022	0.00882095
Ube2o	356.191	-0.517242	0.118845	-4.35224	1.34755e-05	0.000320814
Ranbp10	270.679	-0.517151	0.127698	-4.04981	5.12582e-05	0.000957784
Gpsm1	640.52	-0.517065	0.102865	-5.02666	4.99092e-07	2.00817e-05
Irf3	224.967	-0.516092	0.136837	-3.77159	0.000162212	0.00233741
Mark4	218.427	-0.515991	0.145049	-3.55735	0.000374611	0.0045364
1700012B15Rik	155.794	-0.515326	0.158126	-3.25897	0.00111818	0.0103935
Mcoln1	196.835	-0.515322	0.145736	-3.536	0.000406228	0.00481282
Vamp2	456.986	-0.515231	0.134381	-3.83412	0.000126014	0.00191208
Fuk	124.699	-0.513704	0.176851	-2.90474	0.00367564	0.0251172
Traf3	253.471	-0.513612	0.142828	-3.59603	0.000323111	0.00404902
Pank4	380.6	-0.513512	0.11131	-4.61333	3.96272e-06	0.000115524
Zfp362	185.778	-0.512921	0.146157	-3.50937	0.000449162	0.00519444
Kcnc1	240.752	-0.512793	0.135036	-3.79745	0.000146192	0.00215339
Mast3	169.745	-0.51253	0.150768	-3.39947	0.000675166	0.00707997
Abhd8	199.752	-0.511617	0.157222	-3.25411	0.00113747	0.0105102
Slc6a8	406.86	-0.51156	0.113495	-4.50734	6.56449e-06	0.0001759
Snapc4	267.757	-0.510021	0.130825	-3.89849	9.67954e-05	0.00156087
Ncln	392.737	-0.509744	0.114039	-4.46991	7.82543e-06	0.000203623
Plekhh2	133.859	-0.50964	0.176067	-2.89458	0.00379661	0.0256791
Rnf44	488.191	-0.509606	0.109515	-4.65331	3.26645e-06	9.77143e-05
Fbxw5	289.731	-0.509469	0.1351	-3.77104	0.000162567	0.00233986
Lypla2	221.056	-0.509199	0.140392	-3.62698	0.000286752	0.0036813
Pycr2	112.195	-0.509136	0.188521	-2.70068	0.00691981	0.0399592
Med16	247.783	-0.508866	0.149303	-3.40826	0.000653776	0.00689883
Rasa4	331.458	-0.508412	0.122301	-4.15706	3.22368e-05	0.000655882
Mapk8ip3	684.521	-0.507829	0.0944218	-5.37831	7.51896e-08	4.01245e-06
Cdk10	129.954	-0.507645	0.175295	-2.89595	0.00378015	0.0256091
Taf1c	137.211	-0.507342	0.166962	-3.03867	0.00237622	0.0181701
Vars2	157.867	-0.506623	0.160565	-3.15526	0.00160354	0.0134813
Kif21b	1809.97	-0.506609	0.0878075	-5.76954	7.94871e-09	6.21777e-07
Abhd17a	430.975	-0.506251	0.116639	-4.34031	1.42279e-05	0.000336183
Soga2	921.61	-0.505864	0.0951563	-5.31614	1.05989e-07	5.29197e-06
Clk3	289.391	-0.504951	0.127795	-3.95127	7.77387e-05	0.00133384
Kif26a	338.955	-0.504588	0.135951	-3.71153	0.000206009	0.00282315
Lmbr1l	365.723	-0.504418	0.117344	-4.29861	1.71871e-05	0.000392128
Vps51	208.63	-0.503924	0.138699	-3.63323	0.000279891	0.00361162
Samd10	95.5164	-0.503645	0.190498	-2.64384	0.00819716	0.045438
Mib2	261.084	-0.503199	0.137234	-3.66671	0.000245689	0.00325045
Hook2	107.033	-0.502605	0.189578	-2.65117	0.00802138	0.0447194
Dmwd	328.967	-0.502469	0.119435	-4.20707	2.58704e-05	0.000545749
Atg13	292.902	-0.502188	0.141005	-3.5615	0.000368748	0.00448696
Tmem129	108.885	-0.502164	0.181065	-2.77339	0.00554753	0.0340144
Aup1	254.794	-0.501315	0.140866	-3.5588	0.000372546	0.00452008
Phf21b	260.449	-0.501236	0.14079	-3.56017	0.000370616	0.00450534
Sfi1	182.554	-0.500079	0.153393	-3.2601	0.00111371	0.0103667
Zfp316	190.925	-0.499562	0.15437	-3.23615	0.00121156	0.0110169
Scube3	436.854	-0.49923	0.112661	-4.43128	9.36749e-06	0.000236896
Lingo3	197.869	-0.499132	0.149872	-3.33039	0.000867238	0.00859999
Atp6v0b	635.768	-0.498778	0.105317	-4.73597	2.18013e-06	7.00421e-05
B3gat1	144.719	-0.498246	0.163811	-3.04159	0.00235329	0.018095
Commd4	99.09	-0.497957	0.190104	-2.6194	0.00880856	0.0478581
Cyc1	266.14	-0.497864	0.1326	-3.75461	0.000173609	0.00244841
B4galt2	201.645	-0.497601	0.15206	-3.27239	0.00106641	0.010098
Ipo13	263.997	-0.496986	0.143608	-3.46073	0.000538718	0.00597237
Hinfp	126.445	-0.496753	0.171321	-2.89955	0.00373699	0.025413
Ccdc85c	220.092	-0.49654	0.158219	-3.1383	0.0016993	0.0141168
Mpp4	334.214	-0.496487	0.143724	-3.45444	0.000551433	0.00608654
Nup210	412.227	-0.496371	0.135931	-3.65162	0.000260587	0.00340439
Tubgcp6	300.32	-0.496203	0.123812	-4.00771	6.13111e-05	0.00110615
Trmt1	225.684	-0.495517	0.142342	-3.48118	0.000499205	0.00562846
Mrps26	118.845	-0.495329	0.186494	-2.65601	0.00790723	0.0441612
Rims3	116.967	-0.495039	0.181327	-2.73009	0.00633167	0.0372494
N28178	102.056	-0.494969	0.189573	-2.61097	0.00902853	0.0488425
Hes6	303.761	-0.494708	0.13945	-3.54758	0.000388794	0.00467221
Map3k11	347.122	-0.494444	0.132738	-3.72496	0.00019535	0.00269981
Cnih2	126.919	-0.494325	0.183863	-2.68856	0.00717615	0.0411307
BC017158	290.766	-0.492827	0.133138	-3.70163	0.000214216	0.00291343
Sh3gl1	247.104	-0.492685	0.132129	-3.72881	0.000192385	0.00267871
Cc2d1b	272.808	-0.492216	0.131911	-3.73142	0.000190407	0.00265852
Slc38a3	656.994	-0.491963	0.106423	-4.62273	3.78727e-06	0.000110923
Zfp574	138.605	-0.491389	0.170975	-2.87404	0.00405255	0.0269898
Mlst8	162.661	-0.491217	0.156722	-3.13433	0.00172248	0.014281
Sbno2	218.51	-0.49117	0.138697	-3.54133	0.000398123	0.00474357
Map4k2	309.317	-0.490857	0.140479	-3.49416	0.000475563	0.00542013
Enthd2	111.555	-0.490697	0.186837	-2.62634	0.00863088	0.0470939
Ddit4	226.341	-0.490362	0.138451	-3.54177	0.000397459	0.00474357
Dpp7	118.461	-0.490099	0.180935	-2.70871	0.00675458	0.0392746
Prdm8	270.491	-0.489973	0.146673	-3.34059	0.000836	0.00835176
Flcn	645.136	-0.48995	0.101436	-4.83016	1.36427e-06	4.69441e-05
Cdk5	146.857	-0.489821	0.162555	-3.01326	0.00258458	0.0192377
C77080	108.964	-0.489566	0.18085	-2.70702	0.00678894	0.0393646
Slc12a9	164.243	-0.488789	0.16063	-3.04295	0.00234267	0.018034
Ppan	170.615	-0.487196	0.153288	-3.17831	0.00148135	0.0127432
Kirrel	438.489	-0.487014	0.118183	-4.12085	3.77479e-05	0.000743971
Ppp6r2	383.151	-0.486657	0.120862	-4.02656	5.65993e-05	0.00103306
Ptp4a3	678.843	-0.486049	0.102602	-4.73721	2.16677e-06	6.97912e-05
Fam222b	185.373	-0.48577	0.145186	-3.34585	0.000820303	0.0082254
Nckipsd	118.03	-0.485704	0.177265	-2.73999	0.00614409	0.0366361
Slc4a8	185.866	-0.485583	0.152197	-3.1905	0.00142029	0.0123701
Ncdn	298.656	-0.485389	0.136265	-3.5621	0.000367898	0.00448096
Bbs5	201.488	-0.485278	0.142093	-3.4152	0.000637342	0.00678188
Shroom3	396.113	-0.48525	0.114118	-4.25217	2.11706e-05	0.000463691
Gnptg	169.749	-0.484747	0.152388	-3.18102	0.0014676	0.0126399
Tarbp2	162.308	-0.484145	0.153629	-3.15139	0.00162493	0.0136066
Dact3	149.736	-0.483949	0.170236	-2.84282	0.00447163	0.0290138
Atxn2l	728.985	-0.483401	0.100893	-4.79125	1.65746e-06	5.51758e-05
Ttyh3	877.079	-0.483247	0.0884129	-5.4658	4.60811e-08	2.60245e-06
Pick1	218.263	-0.482837	0.155402	-3.10703	0.0018898	0.0153429
Ring1	160.741	-0.481792	0.182567	-2.63898	0.00831551	0.0459726
Cnnm3	343.296	-0.481099	0.121366	-3.96403	7.36963e-05	0.00127235
Zfp444	417.061	-0.481032	0.130727	-3.67968	0.000233531	0.00312217
Ppp1r12c	421.271	-0.480083	0.110579	-4.34153	1.41494e-05	0.000334958
Pex5	219.932	-0.479478	0.141959	-3.37759	0.000731228	0.00749925
Safb	684.78	-0.479024	0.0929873	-5.1515	2.58418e-07	1.12613e-05
Sbf1	876.683	-0.478866	0.0870429	-5.5015	3.76575e-08	2.20585e-06
Klhl18	460.916	-0.478687	0.120338	-3.97784	6.95442e-05	0.00121983
Mks1	123.169	-0.47859	0.184018	-2.60077	0.00930139	0.04989
Bin1	1623.57	-0.478307	0.077698	-6.15598	7.4617e-10	9.39726e-08
Gm12802	294.472	-0.478011	0.142299	-3.3592	0.000781695	0.00791371
Isyna1	115.204	-0.477882	0.178298	-2.68025	0.00735675	0.0420376
Npr2	213.72	-0.477775	0.144646	-3.30307	0.000956318	0.00924319
Nsmf	240.029	-0.477494	0.151315	-3.15563	0.00160154	0.0134734
Cacna2d2	199.43	-0.477365	0.141934	-3.36329	0.000770193	0.00784774
Srebf1	1076.69	-0.477302	0.0879414	-5.4275	5.71504e-08	3.12936e-06
Zbtb7a	256.966	-0.47675	0.131067	-3.63746	0.000275342	0.00356388
Entpd6	119.534	-0.476652	0.17804	-2.67722	0.00742358	0.0423043
Bahcc1	386.745	-0.476535	0.11638	-4.09464	4.2282e-05	0.000819229
Deaf1	130.222	-0.475608	0.167989	-2.83118	0.00463763	0.0298394
Arf5	214.891	-0.47513	0.140844	-3.37346	0.000742294	0.0075942
Chpf2	338.875	-0.474416	0.1234	-3.84455	0.000120773	0.00185263
Mars	394.862	-0.473878	0.122179	-3.87855	0.000105079	0.00165835
Rab24	147.432	-0.473707	0.162463	-2.91578	0.00354802	0.0244173
Vars	415.259	-0.473638	0.112503	-4.21002	2.5535e-05	0.000541393
Abcb6	159.577	-0.473526	0.172219	-2.74955	0.00596769	0.0358745
Nr1d1	124.399	-0.473067	0.179221	-2.63958	0.00830094	0.0459122
Proser1	165.835	-0.472776	0.165404	-2.85831	0.00425899	0.0280579
Mafg	500.01	-0.472391	0.110016	-4.29384	1.75609e-05	0.000399209
Rabl2	157.768	-0.472096	0.159959	-2.95136	0.00316378	0.0224857
Kcnb1	340.167	-0.47179	0.12987	-3.63278	0.000280389	0.00361434
Tab1	162.159	-0.47152	0.159184	-2.96211	0.00305543	0.0218265
Trmu	144.813	-0.470939	0.1642	-2.86808	0.00412971	0.0274168
Acaa1a	315.913	-0.469964	0.123788	-3.79653	0.000146738	0.00215425
Mthfsd	157.877	-0.469886	0.155852	-3.01495	0.00257024	0.0191763
Ubp1	514.33	-0.469649	0.102257	-4.59281	4.3731e-06	0.000124043
Trim67	557.985	-0.46911	0.120364	-3.89742	9.72219e-05	0.00156375
Foxp4	213.125	-0.468855	0.15013	-3.123	0.00179016	0.0147258
Vangl2	148.161	-0.468657	0.166099	-2.82156	0.00477911	0.030475
Dpysl4	749.94	-0.468219	0.0953664	-4.90968	9.1225e-07	3.34953e-05
Hemk1	132.348	-0.467866	0.171189	-2.73304	0.00627526	0.0370687
Ptprs	2873.59	-0.467409	0.0829333	-5.63596	1.74086e-08	1.16619e-06
Pigo	211.24	-0.46684	0.14284	-3.26829	0.00108201	0.0101845
Rpl13	182.72	-0.46679	0.147244	-3.17018	0.00152343	0.0129898
Lztr1	365.836	-0.46634	0.116083	-4.01729	5.88722e-05	0.00106835
Lfng	164.009	-0.465649	0.1524	-3.05545	0.00224723	0.0174271
Rhbdd2	211.987	-0.465551	0.152854	-3.04572	0.00232125	0.0179019
Nfic	563.672	-0.465477	0.10578	-4.40043	1.08034e-05	0.000264705
Igsf9	201.5	-0.464711	0.150466	-3.08848	0.00201185	0.0160565
Kctd2	167.636	-0.464521	0.154111	-3.01421	0.00257652	0.0192004
Snrnp70	533.378	-0.463037	0.114298	-4.05112	5.09729e-05	0.000953867
Pan2	544.639	-0.462789	0.103521	-4.47049	7.80402e-06	0.000203486
Clk2	309.397	-0.462657	0.124543	-3.71482	0.000203345	0.00279577
Tecpr2	242.573	-0.462579	0.137432	-3.36587	0.000763016	0.00778722
Jmjd6	360.068	-0.462457	0.113631	-4.06982	4.70495e-05	0.000893018
Pwp2	159.829	-0.461556	0.159777	-2.88875	0.00386774	0.0260901
Cabin1	647.893	-0.461375	0.0947926	-4.86721	1.13187e-06	3.99293e-05
Adprhl2	139.994	-0.4612	0.169578	-2.71969	0.00653441	0.0381699
Celsr2	484.008	-0.461048	0.104882	-4.39587	1.10331e-05	0.000269808
Fam53c	258.594	-0.460693	0.129804	-3.54915	0.000386471	0.00464872
Wiz	312.697	-0.460134	0.122243	-3.76409	0.000167158	0.00238684
Bag6	1163.5	-0.459787	0.0811973	-5.66259	1.49104e-08	1.04708e-06
Raver1	437.124	-0.459664	0.104964	-4.37925	1.19087e-05	0.000287866
Prrc2a	2105.17	-0.459554	0.0764832	-6.00857	1.87168e-09	1.91642e-07
Rnf215	184.089	-0.459373	0.14916	-3.07973	0.00207185	0.0163489
2310045N01Rik	232.674	-0.45891	0.132931	-3.45224	0.000555947	0.00611209
Dolpp1	136.578	-0.458724	0.166208	-2.75994	0.00578128	0.0350551
Slc25a28	114.776	-0.458675	0.175497	-2.61357	0.00896018	0.048577
Sox18	420.553	-0.458286	0.145219	-3.15584	0.00160039	0.0134728
Cpsf1	504.168	-0.458232	0.100082	-4.57856	4.68188e-06	0.000131615
Ptpn23	317.446	-0.458075	0.122876	-3.72794	0.000193053	0.0026806
Igsf8	179.547	-0.457826	0.149108	-3.07043	0.00213749	0.0167475
Ipo4	239.534	-0.457715	0.139459	-3.28206	0.0010305	0.00982445
Atp1a3	3180.85	-0.457326	0.0928063	-4.92774	8.31852e-07	3.10871e-05
Zer1	516.144	-0.456871	0.107743	-4.24038	2.23146e-05	0.000483702
Arfrp1	157.31	-0.456372	0.163985	-2.78301	0.00538573	0.0332816
Lrp3	342.339	-0.455859	0.124254	-3.66875	0.000243735	0.00323456
Dapk3	151.787	-0.455649	0.161283	-2.82515	0.00472588	0.030212
Lmf2	187.223	-0.455189	0.158606	-2.86993	0.00410562	0.0273
Ltbp4	179.533	-0.455164	0.167218	-2.72198	0.00648926	0.0379943
Ppef2	807.964	-0.455022	0.0997427	-4.56196	5.06793e-06	0.000140276
Mau2	865.614	-0.455013	0.0933066	-4.87653	1.07967e-06	3.85195e-05
Cacna2d4	1159.73	-0.454885	0.0842199	-5.40115	6.62136e-08	3.56628e-06
Llgl1	387.839	-0.454779	0.112341	-4.04818	5.16169e-05	0.000962801
Bbs2	209.827	-0.454614	0.143231	-3.17398	0.00150363	0.0128734
Fzr1	221.121	-0.454597	0.137125	-3.31519	0.0009158	0.00898254
Rcor2	431.652	-0.454434	0.113983	-3.98685	6.69552e-05	0.00118272
Brpf3	235.72	-0.454413	0.136	-3.34127	0.000833955	0.0083422
Zbtb7b	130.234	-0.454114	0.174166	-2.60736	0.0091243	0.0492126
Coro7	236.489	-0.454082	0.137047	-3.31333	0.000921909	0.00901438
Pex5l	486.986	-0.453701	0.12289	-3.69192	0.000222567	0.00299802
Zfp276	194.369	-0.453288	0.155439	-2.91617	0.00354358	0.0244002
Rtel1	249.73	-0.452564	0.151126	-2.99462	0.0027479	0.020238
Gucy2e	429.557	-0.45249	0.117195	-3.86102	0.000112917	0.00175999
Tmem186	122.24	-0.452392	0.173407	-2.60884	0.00908506	0.049051
Gnb2	1287.64	-0.451874	0.0817899	-5.52481	3.29848e-08	1.96877e-06
Plec	685.482	-0.451745	0.119184	-3.7903	0.000150466	0.00220089
Skiv2l	389.699	-0.451625	0.110856	-4.07398	4.62162e-05	0.000881889
Elfn1	144.041	-0.451154	0.163943	-2.75189	0.00592522	0.0357044
Dgat1	136.265	-0.450888	0.164567	-2.73985	0.00614674	0.0366361
Mnt	194.357	-0.450747	0.144906	-3.11061	0.00186701	0.015209
Slc6a9	646.56	-0.450609	0.0936604	-4.81109	1.50108e-06	5.09558e-05
Gcdh	121.498	-0.450429	0.172659	-2.60878	0.00908656	0.049051
Prob1	229.348	-0.449864	0.148319	-3.03309	0.00242067	0.0184094
D430042O09Rik	546.982	-0.449178	0.11417	-3.9343	8.34388e-05	0.00139552
Ppp5c	265.368	-0.449117	0.135953	-3.30347	0.000954972	0.00923726
Eif2b4	152.867	-0.448878	0.156959	-2.85985	0.00423847	0.0280059
Phlpp2	355.183	-0.44879	0.1257	-3.57033	0.000356528	0.00435934
Grina	1040.66	-0.448229	0.09599	-4.66954	3.01882e-06	9.18333e-05
Kcnq2	272.908	-0.448014	0.129274	-3.46561	0.000529022	0.00590647
Ppfia3	207.378	-0.447821	0.145301	-3.08203	0.00205596	0.0162643
Rnpepl1	355.988	-0.447622	0.116848	-3.83081	0.000127722	0.00193101
Slc11a2	213.638	-0.447393	0.153652	-2.91173	0.00359432	0.0246686
Man2c1	258.715	-0.447388	0.134824	-3.3183	0.000905673	0.00891098
Upf1	474.059	-0.447242	0.106723	-4.19068	2.78125e-05	0.00057896
Mink1	287.057	-0.446867	0.1404	-3.18282	0.00145846	0.0125893
Fastk	280.665	-0.446725	0.123344	-3.62178	0.000292585	0.00374474
Git1	422.418	-0.446625	0.115659	-3.86156	0.000112663	0.00175822
Tcf3	409.98	-0.446383	0.111707	-3.99603	6.44126e-05	0.00115065
Rxrb	286.514	-0.446334	0.12491	-3.57325	0.000352584	0.0043258
Ulk1	560.357	-0.446318	0.103587	-4.30863	1.64267e-05	0.000378205
Slc39a13	134.151	-0.44617	0.16964	-2.6301	0.00853605	0.0467405
2310003H01Rik	213.069	-0.44591	0.142749	-3.12373	0.00178576	0.0147121
Rax	536.594	-0.445888	0.139662	-3.19263	0.00140985	0.0122962
Zfp687	492.972	-0.44576	0.109317	-4.07768	4.5487e-05	0.000873266
Furin	556.282	-0.445562	0.100564	-4.43063	9.39583e-06	0.000237062
Cep170b	320.737	-0.445236	0.124198	-3.58489	0.000337219	0.00417185
Nr1h2	234.326	-0.445234	0.13439	-3.313	0.000923014	0.00901818
Wdr6	1317.56	-0.444444	0.0794682	-5.59273	2.23526e-08	1.42898e-06
Armc9	248.16	-0.4442	0.129333	-3.43455	0.000593533	0.00643838
Vwa1	1013.39	-0.444096	0.119112	-3.72839	0.000192704	0.00267871
Endov	282.132	-0.442552	0.125068	-3.53849	0.000402418	0.00477667
Hdac7	260.563	-0.441957	0.13106	-3.37217	0.000745783	0.00761751
Dctn1	1508.35	-0.440862	0.0795834	-5.53962	3.03128e-08	1.83538e-06
Pom121	364.029	-0.440785	0.121154	-3.63821	0.000274537	0.00355712
Ints1	722.654	-0.440047	0.0947615	-4.64373	3.42176e-06	0.000101876
Pgs1	224.954	-0.439835	0.137612	-3.19618	0.00139258	0.0122085
Samd4b	260.876	-0.439745	0.132951	-3.30759	0.000941037	0.00913756
Pnpla6	207.803	-0.439682	0.146454	-3.00218	0.00268055	0.0198231
Vps37c	157.368	-0.439282	0.15609	-2.81428	0.00488867	0.030906
Fbxl18	276.446	-0.43923	0.138021	-3.18233	0.00146095	0.0126022
Gja4	161.298	-0.438896	0.166645	-2.63372	0.0084454	0.0464055
Acap3	326.116	-0.438605	0.116171	-3.77552	0.000159672	0.00231139
Dab2ip	690.961	-0.437711	0.103587	-4.22553	2.38378e-05	0.000509701
Krba1	400.885	-0.436293	0.110746	-3.93958	8.16258e-05	0.00137801
Tbc1d17	436.771	-0.436069	0.113766	-3.83304	0.000126568	0.00191817
Mrpl4	166.475	-0.435622	0.151447	-2.87641	0.00402225	0.0268741
Hid1	148.599	-0.435614	0.162769	-2.67627	0.0074447	0.0423716
Irf2bp1	213.639	-0.43552	0.143456	-3.03592	0.002398	0.0183033
Abca4	1043.29	-0.43472	0.0908857	-4.78315	1.72565e-06	5.70416e-05
Dock6	251.487	-0.434641	0.151782	-2.86358	0.00418876	0.0277211
Tbc1d10b	275.019	-0.434431	0.127209	-3.4151	0.000637585	0.00678188
Zfp821	178.74	-0.434181	0.14983	-2.89784	0.00375747	0.0254996
Psmd3	380.136	-0.433788	0.112665	-3.85025	0.000117996	0.0018189
Tecr	576.874	-0.432994	0.119577	-3.62106	0.000293398	0.00374751
Atf6b	214.577	-0.432608	0.150271	-2.87885	0.00399131	0.0267518
Spg7	312.685	-0.432577	0.118726	-3.6435	0.000268951	0.00349553
R3hdm4	342.308	-0.43221	0.127432	-3.39169	0.000694639	0.00724796
Map2k2	439.559	-0.432086	0.1107	-3.9032	9.49297e-05	0.00153705
Dixdc1	318.384	-0.431753	0.118219	-3.65215	0.000260058	0.00340439
Slc9a1	226.308	-0.431231	0.13848	-3.11402	0.00184556	0.0150848
Pomgnt1	272.628	-0.430409	0.130919	-3.28761	0.00101043	0.00966242
Nxf1	1021.92	-0.430368	0.0857457	-5.01913	5.19071e-07	2.0819e-05
Mthfr	636.274	-0.430354	0.0975881	-4.4099	1.03419e-05	0.000255885
Trim26	193.215	-0.430001	0.145792	-2.94941	0.00318382	0.0226154
Lonp1	314.9	-0.429853	0.118696	-3.62145	0.000292953	0.00374563
BC018507	630.815	-0.429702	0.104358	-4.11756	3.82905e-05	0.000751138
Crtc3	274.241	-0.429568	0.126334	-3.40025	0.000673241	0.00707156
Man2a2	1259.12	-0.429318	0.0881666	-4.8694	1.11937e-06	3.98231e-05
Arvcf	296.006	-0.429295	0.126788	-3.38592	0.000709399	0.00733512
Btbd2	231.007	-0.428751	0.13297	-3.22441	0.00126231	0.0113798
E130309D02Rik	147.769	-0.428712	0.163717	-2.61862	0.00882859	0.0479462
Ccdc9	166.723	-0.428492	0.155987	-2.74697	0.00601478	0.0360493
Gdpd5	639.911	-0.428117	0.0934934	-4.57912	4.66939e-06	0.000131558
Dtnb	232.566	-0.427885	0.133991	-3.19338	0.00140616	0.0122809
Cep164	201.212	-0.42774	0.143469	-2.98141	0.00286926	0.0208755
Dclk2	291.036	-0.42673	0.125052	-3.41243	0.000643869	0.00683142
Znrf1	315.194	-0.426619	0.120414	-3.54293	0.000395713	0.00473277
Mapk8ip1	445.505	-0.426039	0.124498	-3.42206	0.000621484	0.00666125
Arid3a	158.53	-0.425789	0.157735	-2.69939	0.00694667	0.0400946
Mef2d	1439.31	-0.424769	0.0808274	-5.25527	1.47811e-07	7.02463e-06
Slc35b2	171.488	-0.424338	0.149456	-2.83922	0.0045224	0.0292306
Zfp335	309.269	-0.424304	0.123654	-3.43138	0.000600512	0.00649172
Fam102a	268.206	-0.424233	0.130086	-3.26117	0.00110952	0.0103505
Vegfa	436.365	-0.423997	0.108255	-3.91665	8.97897e-05	0.00147861
Epha8	785.189	-0.423758	0.125102	-3.38728	0.000705881	0.00731075
Wash	185.718	-0.423665	0.148737	-2.84842	0.00439367	0.028715
Sipa1l3	694.044	-0.423215	0.098075	-4.31521	1.59449e-05	0.000369136
Rp1l1	962.248	-0.422786	0.0950107	-4.44988	8.59199e-06	0.000219934
Abca7	180.872	-0.422576	0.155118	-2.72423	0.00644524	0.0377541
Per3	189.79	-0.422395	0.160853	-2.62596	0.00864038	0.0471069
Cxxc1	275.653	-0.421564	0.12885	-3.27175	0.00106883	0.010112
Ddx41	192.442	-0.421405	0.149315	-2.82225	0.00476875	0.0304397
Vwf	972.195	-0.421373	0.118984	-3.54142	0.000397983	0.00474357
Scarna10	861.024	-0.421113	0.12098	-3.48084	0.000499837	0.00563054
Aspscr1	206.385	-0.420735	0.138962	-3.02769	0.0024643	0.0186461
Baiap2	241.448	-0.420426	0.136293	-3.08472	0.00203744	0.0161787
Tmem63b	380.835	-0.420358	0.112399	-3.73988	0.000184111	0.00258495
Polr3e	175.175	-0.419165	0.152386	-2.75068	0.00594714	0.0358023
Ddr1	674.984	-0.419078	0.123711	-3.38756	0.000705162	0.00730931
Erf	239.055	-0.418972	0.148643	-2.81865	0.00482258	0.0306636
Sox12	328.028	-0.418023	0.134122	-3.11674	0.00182861	0.0149834
Lama5	211.233	-0.417422	0.140933	-2.96184	0.00305808	0.0218329
Preb	274.622	-0.417191	0.128553	-3.24529	0.00117332	0.0107546
Ankzf1	267.656	-0.416972	0.13282	-3.13938	0.00169306	0.0140835
Midn	748.273	-0.416776	0.10913	-3.81906	0.00013396	0.00200844
Dennd4b	191.179	-0.416702	0.146771	-2.83913	0.00452363	0.0292306
Acvr1b	263.223	-0.416641	0.135921	-3.06531	0.00217447	0.0169673
Rpgrip1	3895.13	-0.416301	0.0919928	-4.52537	6.02911e-06	0.000163292
Icmt	1005.59	-0.415957	0.087963	-4.72877	2.25881e-06	7.18284e-05
Evi5l	362.279	-0.415653	0.121583	-3.41868	0.000629254	0.00673059
Cep85	234.274	-0.415458	0.14769	-2.81303	0.00490763	0.0309653
Cry2	237.885	-0.415319	0.142999	-2.90434	0.00368027	0.0251239
Setd1a	164.46	-0.415097	0.157076	-2.64265	0.00822609	0.0455582
Aamp	395.106	-0.414861	0.112054	-3.70231	0.000213642	0.00290877
Lancl1	215.798	-0.414856	0.139087	-2.98271	0.00285709	0.0208593
Peli3	315.253	-0.413183	0.120978	-3.41535	0.000637	0.00678188
Strip1	442.28	-0.412519	0.105841	-3.89755	9.71718e-05	0.00156375
Homer3	320.706	-0.412098	0.122569	-3.36217	0.000773315	0.00787318
Bop1	168.582	-0.411865	0.157216	-2.61974	0.00879962	0.0478508
Traf7	471.355	-0.411629	0.106249	-3.87418	0.000106982	0.00168206
Dlgap4	478.479	-0.411355	0.10627	-3.87086	0.000108451	0.00170091
Brd3	498.986	-0.410907	0.100947	-4.07053	4.69056e-05	0.000893018
Map3k10	190.18	-0.410678	0.153384	-2.67745	0.00741852	0.0423043
Ap1b1	815.669	-0.410518	0.0926712	-4.42983	9.43052e-06	0.000237062
Maz	622.59	-0.410487	0.106121	-3.86809	0.000109691	0.00171609
Gramd1b	618.292	-0.410148	0.114219	-3.5909	0.00032954	0.00409293
Farsa	319.973	-0.40935	0.123657	-3.31037	0.000931728	0.00906815
Mrpl37	212.745	-0.408943	0.139682	-2.92766	0.00341519	0.0237892
Sarm1	191.957	-0.408816	0.146227	-2.79576	0.00517778	0.0323618
Ptk7	199.37	-0.408756	0.156496	-2.61193	0.00900328	0.0487478
Rnf31	190.241	-0.408653	0.142951	-2.85868	0.00425401	0.0280579
Arid3b	212.778	-0.408088	0.147217	-2.77201	0.00557121	0.0341264
Tbrg4	164.583	-0.407584	0.153003	-2.66389	0.00772427	0.0434885
Grk1	622.617	-0.407157	0.141035	-2.88693	0.00389022	0.0261997
Dynlt1c	384.252	-0.406937	0.113174	-3.59568	0.000323549	0.00405047
Arhgef10l	292.794	-0.40674	0.126743	-3.20918	0.00133116	0.0118144
Irf2bpl	314.048	-0.406483	0.118616	-3.42688	0.000610561	0.00657214
Ccdc97	186.208	-0.406104	0.15168	-2.67737	0.00742035	0.0423043
E130218I03Rik	357.15	-0.406103	0.139626	-2.90851	0.00363151	0.0248697
Arhgap23	376.846	-0.405982	0.117508	-3.45493	0.000550441	0.00608627
Tbc1d8	640.32	-0.405949	0.101305	-4.0072	6.14436e-05	0.00110615
Agbl5	260.999	-0.405671	0.138522	-2.92858	0.00340517	0.0237589
Cnot3	258.949	-0.405261	0.127937	-3.16765	0.00153674	0.0130857
Tet3	1538.97	-0.404334	0.0855749	-4.72492	2.30208e-06	7.26628e-05
Numbl	314.743	-0.404125	0.127265	-3.17547	0.00149596	0.0128426
Foxred1	155.562	-0.403962	0.15482	-2.60924	0.00907433	0.0490271
Fam195b	179.398	-0.403801	0.148733	-2.71494	0.0066287	0.0386133
Chd3	810.076	-0.403668	0.0936709	-4.30942	1.6368e-05	0.000377543
Mus81	191.726	-0.403382	0.150803	-2.6749	0.00747513	0.042502
Dzip1	198.071	-0.403017	0.15081	-2.67235	0.00753231	0.0427306
Neurl1a	181.854	-0.402924	0.152238	-2.64666	0.008129	0.0451595
Stk11	284.163	-0.402878	0.123988	-3.24932	0.00115681	0.0106457
AI480526	420.931	-0.402809	0.114068	-3.53131	0.000413503	0.00487152
Coro2b	492.984	-0.402055	0.10876	-3.69671	0.000218412	0.0029609
Kctd17	169.638	-0.401163	0.150592	-2.6639	0.007724	0.0434885
Ankrd54	166.398	-0.39978	0.150943	-2.64854	0.00808399	0.0449395
Six3os1	702.361	-0.399617	0.104355	-3.82942	0.000128448	0.00193966
Ankrd52	540.009	-0.399383	0.0997171	-4.00516	6.19751e-05	0.00111026
Pfkfb2	373.982	-0.399349	0.119242	-3.34908	0.000810812	0.00816256
Ndst2	225.179	-0.399309	0.135731	-2.94192	0.00326184	0.0230054
Stk25	641.737	-0.399143	0.0961173	-4.15266	3.2863e-05	0.000664111
Fxr2	406.995	-0.397956	0.116472	-3.41674	0.000633749	0.00676966
Rgs9	523.56	-0.396779	0.107379	-3.69515	0.000219761	0.00297279
Csnk1g2	299.501	-0.396534	0.120356	-3.29469	0.000985318	0.00947983
Dll4	197.378	-0.396178	0.145061	-2.73111	0.00631209	0.0372165
Ldb1	665.338	-0.395785	0.100502	-3.9381	8.21301e-05	0.00138467
Shank2	228.138	-0.395128	0.140227	-2.81777	0.0048358	0.0306876
Clstn3	246.065	-0.394632	0.136899	-2.88264	0.0039436	0.0265308
Mrps18a	172.313	-0.39435	0.151687	-2.59976	0.00932903	0.0499626
Rasl10b	397.497	-0.394215	0.12299	-3.20526	0.00134939	0.011909
Ssh1	360.697	-0.39372	0.117119	-3.3617	0.000774653	0.00787528
Pdk2	225.983	-0.39352	0.135909	-2.89547	0.00378595	0.0256338
Stk16	190.7	-0.39351	0.1456	-2.70267	0.00687854	0.0397925
Spns1	254.71	-0.393343	0.13813	-2.84762	0.00440471	0.0287722
Klhdc3	233.88	-0.393075	0.14114	-2.78499	0.00535287	0.0331273
Mroh1	316.025	-0.3922	0.120048	-3.26702	0.00108687	0.0102073
Abcb8	231.386	-0.391999	0.144918	-2.70496	0.00683121	0.0395551
Jmjd8	198.776	-0.391363	0.14695	-2.66325	0.0077391	0.0435312
Taok2	673.391	-0.391187	0.0993444	-3.93769	8.22713e-05	0.00138496
Opn1sw	359.757	-0.390848	0.126734	-3.08401	0.00204233	0.0161972
Ehd1	209.101	-0.390668	0.138215	-2.82653	0.00470549	0.0301123
Cbx6	368.469	-0.389783	0.119604	-3.25895	0.00111824	0.0103935
Camk2b	208.327	-0.389754	0.140664	-2.77081	0.00559163	0.0341849
Xab2	398.52	-0.389434	0.111432	-3.49481	0.000474404	0.00541341
Phldb1	269.217	-0.387496	0.126383	-3.06604	0.00216914	0.0169411
Sugp2	836.803	-0.38744	0.0908982	-4.26235	2.02288e-05	0.000448524
Appl2	325.591	-0.387106	0.123862	-3.1253	0.00177627	0.0146503
Ap2a1	563.562	-0.386943	0.101868	-3.79846	0.000145596	0.00214964
Slc25a23	362.79	-0.386783	0.122004	-3.17025	0.00152306	0.0129898
Sirt7	204.171	-0.386731	0.141208	-2.73873	0.00616767	0.0366914
Gas6	478.484	-0.386315	0.118339	-3.26447	0.00109667	0.0102688
Tmem9	268.707	-0.38631	0.125042	-3.08945	0.0020053	0.0160144
Cep104	219.802	-0.385915	0.137177	-2.81327	0.00490399	0.0309578
Slx4	249.155	-0.385905	0.138148	-2.79341	0.00521556	0.032485
Prrc2b	2359.94	-0.38563	0.0824358	-4.67795	2.89763e-06	8.92244e-05
Atad3a	267.018	-0.384935	0.127337	-3.02295	0.00250322	0.0188437
Sptb	344.575	-0.384161	0.119245	-3.22162	0.00127469	0.0114465
Fam171a2	246.444	-0.383971	0.133088	-2.88508	0.00391312	0.0263398
Brat1	186.266	-0.383937	0.146569	-2.6195	0.00880594	0.0478581
Sfswap	367.61	-0.383415	0.119128	-3.21852	0.00128852	0.0115335
Ap3b2	373.557	-0.382161	0.113746	-3.35979	0.000780015	0.0079078
Hif1an	324.156	-0.381909	0.123317	-3.09697	0.00195509	0.015683
Cacna1b	223.811	-0.381502	0.139271	-2.73927	0.00615766	0.0366836
Clcn6	465.75	-0.380872	0.10902	-3.49359	0.00047657	0.0054267
Insm1	2158.21	-0.38039	0.0973382	-3.90792	9.30933e-05	0.00151671
Fasn	2353.02	-0.3802	0.0893947	-4.25305	2.10876e-05	0.000463625
Srrt	586.281	-0.380151	0.102557	-3.70671	0.000209967	0.00287114
Timm44	285.866	-0.380054	0.123769	-3.07067	0.0021358	0.0167475
Unc13a	391.251	-0.379813	0.116657	-3.25581	0.0011307	0.0104861
Pcbp3	1044.14	-0.379404	0.0896791	-4.23068	2.32981e-05	0.000502425
Atat1	295.001	-0.378804	0.132841	-2.85156	0.00435051	0.0285218
Pgls	221.749	-0.378587	0.143531	-2.63767	0.00834782	0.0460905
Slc6a1	824.656	-0.378176	0.0986155	-3.83486	0.000125638	0.00191027
Fkbp8	699.058	-0.378156	0.0942019	-4.01432	5.96182e-05	0.00108033
Fam161a	302.166	-0.378069	0.131202	-2.88158	0.00395692	0.026592
Mapkbp1	402.836	-0.378044	0.109136	-3.46397	0.000532273	0.0059232
Mum1	343.706	-0.376737	0.122553	-3.07408	0.00211149	0.016589
Iqsec3	556.014	-0.376489	0.0998587	-3.77022	0.000163106	0.00234477
Akap1	266.32	-0.376315	0.132197	-2.84662	0.00441867	0.0288336
Slc1a7	270.311	-0.376292	0.130968	-2.87316	0.00406391	0.0270512
Wdfy1	308.095	-0.375666	0.127697	-2.94186	0.00326247	0.0230054
Clcn7	287.842	-0.375234	0.13157	-2.85198	0.00434481	0.0284992
Mpnd	224.26	-0.375086	0.1415	-2.65078	0.00803062	0.0447314
Tfip11	325.468	-0.374465	0.125314	-2.9882	0.00280625	0.0205476
Ppp2r5b	256.93	-0.373344	0.127922	-2.91852	0.00351695	0.0243098
0610030E20Rik	213.722	-0.373303	0.141712	-2.63423	0.00843284	0.0464055
Cope	329.428	-0.372775	0.125902	-2.96084	0.00306799	0.021879
Gse1	1292.71	-0.372084	0.091527	-4.06529	4.79732e-05	0.000907168
Wbp1	267.48	-0.371299	0.140865	-2.63585	0.00839259	0.0462768
Syngr1	505.04	-0.371241	0.114563	-3.24051	0.00119317	0.010881
Grk6	333.111	-0.370882	0.116069	-3.19535	0.00139659	0.0122143
Irak1	235.954	-0.370541	0.13442	-2.75659	0.00584067	0.0353471
Unc119	1075.78	-0.37013	0.103601	-3.57265	0.000353389	0.00432935
Pde6g	487.898	-0.369876	0.125774	-2.94081	0.00327358	0.0230579
Cttnbp2	251.343	-0.369557	0.138924	-2.66014	0.0078108	0.043778
Taz	240.702	-0.369532	0.13497	-2.73788	0.00618358	0.0367362
Patz1	413.756	-0.369435	0.107528	-3.4357	0.000591019	0.00641664
Plekhb1	755.808	-0.369006	0.100627	-3.66708	0.000245331	0.00325045
Actn4	579.463	-0.368825	0.119069	-3.09757	0.00195117	0.0156706
Atg9a	378.912	-0.367848	0.115942	-3.17268	0.00151039	0.0129225
Dazap1	287.382	-0.367644	0.12769	-2.87918	0.00398708	0.0267377
Arhgef40	309.072	-0.36707	0.125417	-2.92681	0.00342459	0.0238283
Dscam	344.453	-0.366611	0.119643	-3.0642	0.00218255	0.0169988
Scn8a	263.281	-0.366305	0.13123	-2.79132	0.0052493	0.0326629
Sag	2351.09	-0.36612	0.0909232	-4.02669	5.65668e-05	0.00103306
Cactin	535.117	-0.36566	0.114936	-3.18142	0.00146557	0.0126334
Mark2	444.96	-0.365399	0.105847	-3.45213	0.000556174	0.00611209
Map7d1	448.884	-0.365049	0.105905	-3.44696	0.000566938	0.00620871
Eme2	266.181	-0.364546	0.135644	-2.68752	0.00719852	0.041227
Ppp6r1	643.27	-0.36424	0.0963214	-3.78151	0.000155882	0.00226957
Smg5	420.056	-0.363073	0.114743	-3.16424	0.00155491	0.0131958
Gna11	281.022	-0.362739	0.122637	-2.95782	0.00309822	0.0220821
Atp13a1	495.589	-0.361923	0.10143	-3.56819	0.000359456	0.00438662
Gucd1	274.351	-0.361834	0.131956	-2.74207	0.00610529	0.0364408
Apbb1	842.696	-0.361511	0.0959413	-3.76804	0.000164532	0.00235468
Ubxn6	368.36	-0.361118	0.119407	-3.02425	0.00249248	0.0188078
Iqce	296.393	-0.360769	0.12085	-2.98526	0.00283337	0.0207225
Bcar1	240.88	-0.360726	0.133741	-2.6972	0.00699263	0.0402825
Cdhr1	1944.64	-0.359436	0.0835399	-4.30257	1.68829e-05	0.000385885
Ctdsp1	303.625	-0.359199	0.126903	-2.8305	0.00464747	0.0298473
Sema4c	259.627	-0.359178	0.127546	-2.81605	0.00486175	0.0307837
Rnf220	283.661	-0.359166	0.127367	-2.81994	0.00480329	0.0305982
Six3	378.834	-0.358622	0.130998	-2.73761	0.0061888	0.0367362
Scap	538.761	-0.358335	0.115804	-3.09433	0.00197258	0.0157902
Zfp319	316.179	-0.357962	0.122678	-2.9179	0.00352399	0.0243139
Adcy1	614.774	-0.357451	0.105556	-3.38638	0.000708221	0.00732895
Sart3	257.461	-0.35728	0.135923	-2.62855	0.00857498	0.0469032
Pcdh1	678.567	-0.357158	0.114431	-3.12116	0.00180141	0.0147798
Dip2a	406.488	-0.356856	0.111672	-3.19557	0.00139553	0.0122135
Gpr162	450.662	-0.356834	0.121049	-2.94784	0.00320006	0.0227179
Tob2	717.875	-0.356403	0.102766	-3.46811	0.000524139	0.00586235
Hectd3	245.336	-0.355376	0.135962	-2.61379	0.0089545	0.0485671
Cul7	499.194	-0.355374	0.102597	-3.46379	0.000532627	0.0059232
Limk2	417.011	-0.355259	0.108715	-3.2678	0.00108387	0.0101944
Srgap3	1257.87	-0.355	0.103738	-3.42209	0.000621413	0.00666125
Jund	446.37	-0.354476	0.110469	-3.20882	0.00133282	0.011818
Itfg2	230.078	-0.352795	0.133969	-2.6334	0.00845337	0.046429
Dbn1	645.978	-0.35111	0.099212	-3.53899	0.000401667	0.00477667
Kif1a	1770.2	-0.35084	0.0808407	-4.3399	1.4255e-05	0.000336195
Strn4	560.537	-0.350574	0.101215	-3.46366	0.000532872	0.0059232
Spen	644.139	-0.350559	0.0965639	-3.63033	0.000283059	0.00363848
Dpysl5	612.831	-0.350275	0.109165	-3.20868	0.00133344	0.011818
Mllt6	1180.72	-0.349671	0.0847296	-4.12691	3.67672e-05	0.000729207
Med24	654.311	-0.348537	0.0952146	-3.66054	0.000251683	0.00331212
Dlg4	570.85	-0.348151	0.110373	-3.15432	0.00160875	0.013507
Arfip2	344.15	-0.34757	0.116622	-2.9803	0.00287962	0.0209146
Araf	656.202	-0.347153	0.109448	-3.17184	0.00151475	0.0129422
Gtf2ird1	549.981	-0.34715	0.112078	-3.0974	0.00195229	0.0156706
Akap8	674.991	-0.346738	0.091981	-3.76966	0.000163467	0.00234477
Trim9	368.574	-0.344477	0.123957	-2.77901	0.00545243	0.0335784
Gtpbp2	289.91	-0.344445	0.125997	-2.73375	0.00626176	0.0370412
Cbx2	240.047	-0.344444	0.130858	-2.6322	0.00848338	0.0465393
Unk	326.426	-0.344155	0.11943	-2.88164	0.0039561	0.026592
Pvrl1	407.166	-0.342245	0.118001	-2.90037	0.00372727	0.0253873
Ap1m1	296.991	-0.341036	0.127919	-2.66602	0.00767542	0.0433278
Plxna1	569.225	-0.340727	0.100982	-3.37412	0.000740529	0.0075823
Ccdc136	757.757	-0.340608	0.130534	-2.60935	0.00907143	0.0490271
Tom1l2	452.387	-0.339714	0.106256	-3.19713	0.00138803	0.0121988
Unc45a	369.357	-0.339501	0.122241	-2.77731	0.00548104	0.0336887
Mfsd12	303.963	-0.339265	0.124067	-2.73454	0.00624676	0.0370046
Tsc1	400.795	-0.33869	0.115871	-2.923	0.00346679	0.0240555
Kdm4b	486.173	-0.338016	0.105969	-3.18976	0.00142392	0.0123846
Sbk1	958.589	-0.337773	0.103313	-3.26942	0.00107768	0.0101629
6530402F18Rik	409.055	-0.337752	0.123676	-2.73093	0.00631554	0.0372194
Irgq	365.531	-0.337678	0.115452	-2.92484	0.00344636	0.0239402
Srcap	937.96	-0.336928	0.0940426	-3.58272	0.000340032	0.00419823
Msi1	1887.28	-0.336392	0.0992542	-3.3892	0.000700976	0.00729972
Casc3	330.295	-0.335373	0.120329	-2.78713	0.00531765	0.0329741
Auts2	347.569	-0.334404	0.124328	-2.68968	0.0071521	0.0410171
Map3k12	309.154	-0.334359	0.123875	-2.69917	0.00695127	0.0401028
Ric8	268.482	-0.333201	0.125666	-2.65148	0.00801397	0.044698
Sv2a	445.171	-0.332654	0.107893	-3.08317	0.00204806	0.0162222
Vash1	706.156	-0.331677	0.107474	-3.0861	0.00202799	0.0161241
Phf12	588.164	-0.331579	0.0967369	-3.42764	0.000608862	0.00655946
Casz1	1279.86	-0.331472	0.0824846	-4.0186	5.85462e-05	0.00106397
Kazn	262.44	-0.329834	0.126599	-2.60535	0.009178	0.0493965
Khsrp	823.999	-0.32819	0.102644	-3.19737	0.00138688	0.0121972
Pip4k2c	294.235	-0.326843	0.124695	-2.62115	0.00876339	0.0476949
Mllt1	292.155	-0.326827	0.12301	-2.65691	0.00788597	0.0440816
Polg	399.111	-0.325496	0.110529	-2.94489	0.00323073	0.0228711
Fyco1	1065.51	-0.325	0.0909571	-3.57312	0.000352755	0.0043258
Dgcr2	306.986	-0.324221	0.122045	-2.65657	0.0078941	0.0441075
Myo7a	346.264	-0.324119	0.120381	-2.69245	0.00709293	0.0407334
Crebzf	726.449	-0.32372	0.101693	-3.18331	0.00145599	0.0125853
Tnpo2	606.676	-0.323595	0.0975442	-3.31742	0.000908529	0.00893209
Soga1	875.606	-0.323519	0.0852155	-3.79648	0.000146764	0.00215425
Dyrk2	435.373	-0.323029	0.118769	-2.7198	0.00653215	0.0381699
Qars	347.761	-0.322513	0.117182	-2.75223	0.00591903	0.0357044
Prph2	1587.57	-0.322309	0.0955527	-3.3731	0.000743272	0.00759803
Zswim4	337.072	-0.322301	0.119006	-2.70828	0.00676336	0.0392746
Mical3	355.392	-0.321507	0.11321	-2.83993	0.00451241	0.0292015
Abcc5	589.114	-0.321015	0.105929	-3.03047	0.00244175	0.018525
Med12	422.681	-0.321009	0.10809	-2.96984	0.00297956	0.0213815
Myo18a	520.764	-0.32058	0.100784	-3.18087	0.00146834	0.0126399
Atg4b	334.876	-0.320298	0.117257	-2.73159	0.00630297	0.0371802
Ttyh1	811.343	-0.32022	0.0993975	-3.22161	0.00127471	0.0114465
Tsc2	595.618	-0.319976	0.0996162	-3.21209	0.00131773	0.0117283
2410002F23Rik	485.837	-0.319913	0.109285	-2.92733	0.00341881	0.0238012
Dhx30	678.351	-0.319679	0.0945244	-3.38198	0.000719666	0.00741691
Arfgap1	425.301	-0.319423	0.107541	-2.97025	0.00297557	0.0213651
Pde6b	2042.36	-0.31918	0.0880971	-3.62305	0.000291148	0.00373393
Ddx17	2352.12	-0.317632	0.0726844	-4.37002	1.24235e-05	0.000299161
Ctsf	561.97	-0.316858	0.106726	-2.9689	0.00298871	0.0214228
Ap3s2	350.928	-0.315959	0.117782	-2.68258	0.00730573	0.041765
Dpf2	493.571	-0.314099	0.105263	-2.98395	0.00284556	0.0207992
Ddx39b	1093.98	-0.313636	0.0891463	-3.51821	0.000434464	0.00507103
Pigt	385.811	-0.312329	0.11096	-2.8148	0.00488076	0.0308731
Srrm4	1027.68	-0.311645	0.101135	-3.08147	0.00205982	0.0162846
Nrxn3	1988.32	-0.308967	0.0920311	-3.3572	0.00078736	0.00795828
Cluh	358.938	-0.308373	0.116008	-2.6582	0.00785583	0.0439912
Epn1	570.616	-0.308113	0.097322	-3.16592	0.00154595	0.0131374
Madd	1406.14	-0.307262	0.0792108	-3.87904	0.00010487	0.00165713
Rbp3	5708.49	-0.306891	0.0675645	-4.54219	5.56721e-06	0.000151433
Rnf40	454.85	-0.305782	0.104782	-2.91827	0.00351976	0.0243139
Cdk16	431.173	-0.304674	0.107166	-2.84301	0.00446893	0.0290112
Rbm33	698.159	-0.303698	0.106895	-2.84108	0.00449615	0.0291129
Ccnl2	925.697	-0.303191	0.103548	-2.92802	0.00341125	0.0237749
Klc1	690.158	-0.303031	0.0985158	-3.07596	0.00209827	0.0164954
Pacs2	711.732	-0.301074	0.09681	-3.10994	0.00187124	0.0152335
Src	427.193	-0.300938	0.109394	-2.75095	0.00594227	0.03579
Tef	580.977	-0.300257	0.0994011	-3.02066	0.00252226	0.0189225
Mtor	735.594	-0.299943	0.0949609	-3.1586	0.0015853	0.0133816
Gdi1	659.473	-0.299363	0.0991689	-3.01872	0.00253842	0.0190177
Ralgps1	488.117	-0.298414	0.107666	-2.77166	0.00557707	0.0341457
Dchs1	869.082	-0.297976	0.0963092	-3.09395	0.0019751	0.0157933
Pip5k1c	574.037	-0.297911	0.0981601	-3.03495	0.00240579	0.0183219
Dusp8	727.893	-0.297759	0.0984057	-3.02583	0.00247953	0.0187326
Gtpbp1	529.189	-0.297528	0.112933	-2.63454	0.00842511	0.0464055
Cpsf7	475.178	-0.297396	0.104534	-2.84496	0.00444175	0.0289242
Rnf10	770.76	-0.296974	0.0949418	-3.12796	0.00176026	0.0145464
Gm15800	1527.14	-0.295756	0.0805993	-3.66947	0.000243058	0.00322898
Sptbn2	801.559	-0.29454	0.101968	-2.88856	0.00387014	0.0260924
Nisch	1844.56	-0.294414	0.0737687	-3.99104	6.57851e-05	0.0011669
Smarcd1	433.857	-0.293808	0.111807	-2.62781	0.00859376	0.0469544
Acin1	1077.75	-0.292472	0.0915045	-3.19626	0.0013922	0.0122085
Fscn1	1436.39	-0.291345	0.0900128	-3.2367	0.00120919	0.0110032
Sympk	572.064	-0.290346	0.103406	-2.80784	0.00498746	0.0313626
Doc2b	506.684	-0.289128	0.104497	-2.76685	0.00566001	0.0345025
Lrp4	2443.86	-0.287524	0.0697198	-4.12399	3.72359e-05	0.000736183
Napa	649.132	-0.287135	0.0959426	-2.99278	0.00276448	0.0203126
Cep250	520.5	-0.286723	0.107887	-2.65762	0.00786938	0.044028
Syp	1146.75	-0.286188	0.101294	-2.82532	0.0047233	0.0302109
Atp6v0a1	859.947	-0.285738	0.092856	-3.07722	0.00208943	0.0164464
Mybbp1a	497.04	-0.285205	0.102661	-2.77813	0.00546735	0.0336374
Cplx2	1199.61	-0.284786	0.0876474	-3.24922	0.00115722	0.0106457
Ndst1	932.967	-0.284099	0.0867134	-3.2763	0.00105177	0.009997
Mdm1	825.937	-0.283113	0.0891789	-3.17466	0.0015001	0.0128522
Wdtc1	877.914	-0.282241	0.0949397	-2.97285	0.00295049	0.0212699
Camsap1	982.019	-0.282203	0.0859641	-3.2828	0.00102782	0.00980629
Slc38a10	591.834	-0.281432	0.101007	-2.78627	0.00533179	0.0330293
Wsb1	666.613	-0.281403	0.094618	-2.9741	0.00293853	0.0212323
Ppp1r9b	614.636	-0.279325	0.0984937	-2.83597	0.00456864	0.029461
Zdhhc17	557.094	-0.279041	0.106866	-2.61112	0.00902472	0.0488425
Ptprf	589.019	-0.278403	0.100239	-2.77738	0.00547982	0.0336887
Scamp5	550.363	-0.276493	0.102991	-2.68463	0.00726098	0.041528
Sec24c	575.151	-0.275482	0.0987141	-2.79071	0.00525924	0.0326924
Sema3f	535.172	-0.274556	0.102518	-2.67811	0.00740381	0.042249
Tnrc6c	1048.41	-0.273309	0.0838164	-3.26081	0.00111094	0.0103556
Plcg1	928.997	-0.271492	0.0842289	-3.22326	0.00126739	0.0114093
Phactr1	936.458	-0.270735	0.0992866	-2.7268	0.00639517	0.0375391
Ralgds	713.424	-0.269846	0.102751	-2.62621	0.00863426	0.0470939
Srsf5	1097.42	-0.267318	0.0816608	-3.27352	0.00106218	0.0100669
Pcif1	499.836	-0.267208	0.10054	-2.65772	0.00786701	0.044028
Fnbp4	859.054	-0.26458	0.093968	-2.81564	0.00486809	0.0308084
Pfkl	612.037	-0.262768	0.0975561	-2.69351	0.00707047	0.0406636
Ptms	1549.81	-0.261813	0.0889195	-2.94438	0.00323603	0.0228958
Ip6k1	793.702	-0.261655	0.0903522	-2.89595	0.00378015	0.0256091
Supt5	539.773	-0.261462	0.099334	-2.63215	0.00848453	0.0465393
Ush2a	2056.32	-0.261297	0.0981595	-2.66197	0.00776849	0.043638
Baz2a	928.723	-0.258891	0.0878989	-2.94533	0.00322611	0.0228513
Hnrnpa2b1	1804.39	-0.257772	0.0827242	-3.11604	0.00183298	0.0150095
Mcf2l	1210.54	-0.257461	0.0887936	-2.89954	0.00373709	0.025413
Ywhag	923.865	-0.253848	0.0927281	-2.73755	0.0061898	0.0367362
Trp53inp2	796.205	-0.25118	0.0900991	-2.78782	0.00530633	0.0329202
Ubr4	1956.19	-0.250795	0.0738436	-3.3963	0.000683027	0.00713862
Vsx2	1196.39	-0.249869	0.0862536	-2.89692	0.00376851	0.0255577
Cadm3	1256.35	-0.249536	0.0855308	-2.9175	0.00352853	0.0243231
Cdc42bpb	1019.85	-0.247316	0.0877546	-2.81827	0.00482833	0.0306801
Iqsec1	927.096	-0.244413	0.084626	-2.88816	0.00387504	0.0261114
Lrp8	1011.79	-0.244144	0.0892258	-2.73625	0.00621431	0.036847
Mat2a	1015.62	-0.240877	0.0876592	-2.74788	0.00599814	0.0359826
Pcnx	905.129	-0.228418	0.0873467	-2.61507	0.00892096	0.0484061
Ewsr1	1548.23	-0.22695	0.0819813	-2.76831	0.00563478	0.034382
Eml5	1803.59	-0.20176	0.0757316	-2.66415	0.00771839	0.0434885
